# Supplementary material for: Using Genome-Wide Association Analysis to Characterize Environmental Sensitivity of Milk Traits in Dairy Cattle
Source: G3 (Bethesda). 2013 Jul 1;3(7):1085–93. doi: 10.1534/g3.113.006536 (PMC3704237; doi:10.1534/g3.113.006536)
Supplement: Supporting Information [file supp_g3.113.006536_FileS1.zip › map]

chromosome SNP position(bp)
1 BTA-28763-no-rs 0
1 BTA-29334-no-rs 0
1 BTA-29644-no-rs 0
1 BTA-103663-no-rs 1329
1 BTA-95262-no-rs 4975
1 Hapmap42400-BTA-102731 5266
1 BTA-40478-no-rs 10742
1 BTA-36593-no-rs 19391
1 Hapmap47551-BTA-25902 27165
1 Hapmap52416-rs29016842 28596
1 BTA-47238-no-rs 34225
1 BTA-103555-no-rs 46372
1 Hapmap41451-BTA-119981 80505
1 Hapmap43437-BTA-101873 113642
1 Hapmap57391-rs29026905 122740
1 Hapmap58800-rs29016980 155636
1 ARS-BFGL-NGS-16466 244699
1 Hapmap50221-BTA-112986 325820
1 Hapmap34944-BES1_Contig627_1906 369419
1 ARS-BFGL-NGS-98142 447278
1 Hapmap53946-rs29015852 487654
1 ARS-BFGL-NGS-114208 562285
1 ARS-BFGL-BAC-32770 643559
1 ARS-BFGL-NGS-65067 681960
1 ARS-BFGL-BAC-32722 727682
1 ARS-BFGL-BAC-34682 748908
1 ARS-BFGL-NGS-3964 772654
1 ARS-BFGL-NGS-98203 807571
1 ARS-BFGL-NGS-59105 838468
1 ARS-BFGL-BAC-2376 913630
1 ARS-BFGL-BAC-31722 988597
1 BTA-49284-no-rs 1008611
1 ARS-BFGL-BAC-6557 1043153
1 ARS-BFGL-BAC-7196 1073350
1 ARS-BFGL-BAC-12931 1097491
1 ARS-BFGL-BAC-649 1121300
1 ARS-BFGL-BAC-14857 1147167
1 Hapmap53766-ss46526150 1170768
1 ARS-BFGL-NGS-115971 1196423
1 ARS-BFGL-NGS-62826 1247321
1 BTA-39394-no-rs 1324142
1 ARS-BFGL-NGS-109301 1354281
1 ARS-BFGL-NGS-105306 1393699
1 ARS-BFGL-NGS-87636 1416455
1 ARS-BFGL-NGS-39992 1479888
1 ARS-BFGL-BAC-13059 1570769
1 ARS-BFGL-BAC-14930 1593415
1 ARS-BFGL-NGS-11433 1662072
1 ARS-BFGL-NGS-25183 1705125
1 ARS-BFGL-NGS-76349 1729495
1 ARS-BFGL-BAC-7317 1791641
1 ARS-BFGL-NGS-29653 1857164
1 BTA-120704-no-rs 1936699
1 ARS-BFGL-NGS-85297 2019349
1 ARS-BFGL-NGS-16727 2098937
1 ARS-BFGL-NGS-115671 2121462
1 ARS-BFGL-NGS-71085 2202188
1 ARS-BFGL-NGS-21352 2223443
1 ARS-BFGL-NGS-103391 2270723
1 ARS-BFGL-NGS-22858 2333175
1 ARS-BFGL-NGS-89044 2453660
1 ARS-BFGL-NGS-79093 2485622
1 ARS-BFGL-NGS-58892 2522908
1 ARS-BFGL-NGS-98287 2558855
1 BTB-00001612 2580760
1 Hapmap53592-rs29009975 2608865
1 ARS-BFGL-NGS-15775 2648754
1 ARS-BFGL-NGS-59192 2688380
1 BTB-00001299 2741613
1 ARS-BFGL-NGS-37412 2775727
1 ARS-BFGL-NGS-16784 2809423
1 BTB-02081949 2877872
1 BTB-00001074 2914488
1 ARS-BFGL-NGS-43924 2977385
1 ARS-BFGL-NGS-30999 3015077
1 Hapmap57114-rs29012843 3083368
1 ARS-USMARC-Parent-DQ381153-rs29012842 3083498
1 ARS-BFGL-NGS-37505 3129808
1 ARS-BFGL-NGS-107481 3176765
1 ARS-BFGL-NGS-108686 3211002
1 BTA-31687-no-rs 3239885
1 ARS-BFGL-NGS-36096 3268724
1 BTA-32603-no-rs 3294592
1 ARS-BFGL-NGS-109014 3362456
1 ARS-BFGL-NGS-69957 3408359
1 ARS-BFGL-NGS-43005 3434514
1 Hapmap59750-rs29024375 3467665
1 BTB-00002335 3493726
1 ARS-BFGL-NGS-107287 3517249
1 Hapmap42514-BTA-33574 3555007
1 ARS-BFGL-NGS-81011 3654143
1 BTB-00003162 3707569
1 BTB-00002966 3775845
1 BTA-34568-no-rs 3848026
1 Hapmap42913-BTA-33619 3871067
1 BTA-33606-no-rs 3895811
1 BTB-00002687 3923164
1 BTB-01747944 4070975
1 BTB-01991572 4128584
1 BTB-02105769 4149603
1 ARS-BFGL-NGS-65157 4182392
1 BTB-01996267 4284069
1 Hapmap38555-BTA-101264 4477888
1 BTB-01160486 4525407
1 Hapmap60540-rs29021339 4639722
1 BTB-01160333 4667658
1 Hapmap60652-rs29022048 4696815
1 BTB-01160178 4744613
1 Hapmap43435-BTA-101251 4797612
1 ARS-BFGL-NGS-111125 4827062
1 BTB-01160026 4850611
1 BTB-01159977 4874582
1 BTB-01159966 4903465
1 Hapmap44178-BTA-101248 4927997
1 ARS-BFGL-NGS-114983 4951465
1 BTB-01728863 5098840
1 BTB-00003983 5146395
1 ARS-BFGL-NGS-100349 5191117
1 BTA-123503-no-rs 5222501
1 BTA-122021-no-rs 5249214
1 BTB-00003715 5303426
1 Hapmap38892-BTA-36614 5372373
1 BTB-00003652 5395582
1 BTA-120711-no-rs 5417033
1 BTA-36594-no-rs 5443873
1 BTA-35637-no-rs 5485774
1 ARS-BFGL-NGS-115182 5524766
1 BTA-35598-no-rs 5586311
1 Hapmap58931-rs29010773 5629482
1 BTA-15152-rs29026517 5664719
1 Hapmap36132-SCAFFOLD45728_8109 5800029
1 ARS-BFGL-NGS-113844 5830837
1 ARS-BFGL-NGS-28832 5856709
1 BTB-01489336 5888292
1 ARS-BFGL-NGS-115389 5916070
1 BTB-01489466 5973404
1 Hapmap56173-ss46526166 6046098
1 Hapmap51901-BTA-42438 6077725
1 BTA-43315-no-rs 6219143
1 ARS-BFGL-NGS-41525 6301299
1 Hapmap34831-BES10_Contig712_1090 6350259
1 UA-IFASA-8265 6410344
1 BTA-44295-no-rs 6443778
1 BTA-44308-no-rs 6481567
1 BTA-45181-no-rs 6539424
1 ARS-BFGL-NGS-11803 6559946
1 BTA-45221-no-rs 6590363
1 Hapmap39203-BTA-46163 6722802
1 ARS-BFGL-NGS-96381 6747618
1 BTA-46228-no-rs 6783110
1 BTA-47159-no-rs 6868187
1 BTA-16441-no-rs 6914656
1 ARS-BFGL-NGS-38621 7106053
1 ARS-BFGL-NGS-103833 7153643
1 Hapmap44081-BTA-48210 7190909
1 ARS-BFGL-NGS-114174 7237454
1 BTA-48234-no-rs 7263665
1 Hapmap48967-BTA-97940 7378097
1 BTB-01493780 7424454
1 Hapmap48369-BTA-50306 7526893
1 BTA-50285-no-rs 7569168
1 Hapmap41255-BTA-40460 7608504
1 BTA-114657-no-rs 7631043
1 ARS-BFGL-NGS-116504 7658696
1 BTA-114662-no-rs 7686125
1 BTA-97382-no-rs 7692004
1 ARS-BFGL-NGS-105113 7846962
1 ARS-BFGL-NGS-44292 7959111
1 UA-IFASA-6811 8015128
1 ARS-BFGL-BAC-32146 8044612
1 Hapmap42827-BTA-116887 8064722
1 BTA-116886-no-rs 8085853
1 ARS-BFGL-NGS-109383 8134281
1 Hapmap54753-rs29013987 8157757
1 ARS-BFGL-NGS-119108 8264036
1 BTA-94232-no-rs 8294019
1 ARS-BFGL-BAC-27364 8353754
1 BTA-120428-no-rs 8432956
1 Hapmap49483-BTA-120432 8541121
1 Hapmap59566-rs29024165 8748047
1 BTA-120430-no-rs 8885096
1 Hapmap58026-ss46526282 8949726
1 Hapmap52559-rs29015773 8982861
1 ARS-BFGL-NGS-118398 9004207
1 ARS-BFGL-NGS-40533 9056808
1 ARS-BFGL-NGS-14644 9098900
1 Hapmap39995-BTA-39516 9306679
1 Hapmap50953-BTA-39491 9358490
1 BTA-38496-no-rs 9387585
1 ARS-BFGL-NGS-113570 9575773
1 Hapmap54975-rs29019203 9611559
1 Hapmap49138-BTA-37549 9741578
1 UA-IFASA-5979 9825545
1 ARS-BFGL-NGS-548 9873496
1 ARS-BFGL-NGS-43310 9894291
1 ARS-BFGL-NGS-1296 9915779
1 Hapmap38887-BTA-22281 9955276
1 Hapmap57724-rs29022825 10029277
1 Hapmap44892-BTA-50337 10075526
1 BTA-50328-no-rs 10098308
1 ARS-BFGL-NGS-108684 10122356
1 Hapmap51183-BTA-19351 10143921
1 Hapmap25334-BTA-160518 10245715
1 Hapmap51416-BTA-19350 10312136
1 ARS-BFGL-NGS-113551 10387988
1 ARS-BFGL-NGS-113751 10447569
1 BTA-122626-no-rs 10680023
1 Hapmap60823-rs29019235 10753790
1 ARS-BFGL-NGS-36767 10871815
1 Hapmap40304-BTA-17131 10943316
1 Hapmap38737-BTA-22640 11131950
1 Hapmap54322-rs29009637 11260939
1 Hapmap43814-BTA-22629 11324871
1 Hapmap55642-rs29027263 11478452
1 Hapmap50731-BTA-55344 11700833
1 BTA-55326-no-rs 11732572
1 ARS-BFGL-NGS-115663 11838697
1 BTA-54331-no-rs 11914097
1 Hapmap43879-BTA-54328 11939029
1 Hapmap55464-rs29015665 11959753
1 BTA-54318-no-rs 11981710
1 ARS-BFGL-NGS-28701 12214278
1 BTB-00005611 12242066
1 BTB-00005637 12265746
1 ARS-BFGL-BAC-14244 12506327
1 Hapmap60346-rs29019231 12544191
1 ARS-BFGL-BAC-11044 12959937
1 ARS-BFGL-BAC-685 13137364
1 Hapmap24222-BTA-88936 13227160
1 ARS-BFGL-NGS-21333 13447813
1 BTA-89311-no-rs 13519840
1 Hapmap38049-BTA-104527 13606081
1 BTA-103292-no-rs 14238026
1 ARS-BFGL-NGS-26402 14284370
1 Hapmap24335-BTA-127763 14321529
1 ARS-BFGL-BAC-14883 14360343
1 ARS-BFGL-NGS-104754 14548400
1 Hapmap52363-rs29013338 14765724
1 ARS-BFGL-NGS-27558 14786958
1 ARS-BFGL-NGS-107530 14816302
1 BTA-28028-no-rs 14841104
1 BTB-00502293 14875612
1 BTB-00502247 14914756
1 Hapmap51685-BTA-113867 15157456
1 Hapmap50227-BTA-113868 15189918
1 BTB-01224765 15241613
1 ARS-BFGL-NGS-78179 15281557
1 ARS-BFGL-NGS-102441 15440305
1 ARS-BFGL-BAC-13008 15464150
1 BTA-113886-no-rs 15489904
1 BTB-01225182 15639891
1 Hapmap58809-rs29017514 15956986
1 BTB-01193581 16027989
1 BTB-00569345 16068792
1 ARS-BFGL-NGS-95377 16100121
1 BTB-01193494 16178293
1 ARS-BFGL-NGS-109692 16219632
1 Hapmap41782-BTA-16216 16276348
1 BTB-01999110 16316415
1 ARS-BFGL-NGS-32422 16360595
1 BTB-01084253 16443758
1 ARS-BFGL-NGS-50407 16472909
1 ARS-BFGL-NGS-41853 16511615
1 BTB-01084203 16597222
1 BTB-01084177 16642719
1 BTB-01083987 16667455
1 Hapmap51162-BTA-118728 16692314
1 ARS-BFGL-NGS-22727 16740527
1 BTB-01872049 16801750
1 BTA-118719-no-rs 16887709
1 Hapmap60239-rs29019581 16957941
1 Hapmap39625-BTA-118605 16985643
1 BTB-00757888 17106221
1 ARS-BFGL-NGS-51809 17145974
1 BTA-118731-no-rs 17178059
1 Hapmap55434-rs29009793 17201725
1 ARS-BFGL-BAC-11101 17230763
1 Hapmap44195-BTA-112008 17325122
1 Hapmap54349-rs29011587 17361054
1 Hapmap49012-BTA-109196 17454663
1 Hapmap48613-BTA-112066 17516394
1 BTA-20344-no-rs 17549129
1 ARS-BFGL-NGS-112632 17616387
1 BTB-00005987 17641455
1 Hapmap44269-BTA-67047 17699247
1 ARS-BFGL-NGS-104769 17812948
1 BTB-00006408 17981100
1 Hapmap28603-BTA-123758 18042777
1 ARS-BFGL-NGS-99611 18195202
1 BTB-01511592 18221165
1 BTB-01511655 18244759
1 BTB-01511695 18291729
1 BTB-01511764 18323377
1 BTB-01931918 18362369
1 Hapmap60697-rs29009870 18383578
1 Hapmap50395-BTA-57301 18426961
1 BTA-06080-no-rs 18449957
1 Hapmap33466-BTA-107178 18480548
1 BTB-01342789 18702600
1 ARS-BFGL-NGS-1797 18726717
1 BTA-26174-no-rs 18918773
1 ARS-BFGL-NGS-111605 18953352
1 ARS-BFGL-BAC-6686 19023132
1 ARS-BFGL-NGS-94650 19111276
1 ARS-BFGL-NGS-7429 19148985
1 BTA-39405-no-rs 19179350
1 ARS-BFGL-NGS-1416 19345603
1 ARS-BFGL-NGS-29732 19385765
1 BTA-119061-no-rs 19802294
1 BTA-39399-no-rs 19851471
1 UA-IFASA-3994 19877646
1 ARS-BFGL-BAC-11761 19919636
1 Hapmap43257-BTA-39396 19952844
1 ARS-BFGL-BAC-11750 19988097
1 ARS-BFGL-NGS-34218 20038994
1 Hapmap51978-BTA-39455 20064587
1 BTA-39450-no-rs 20265533
1 ARS-BFGL-NGS-116430 20294178
1 Hapmap49594-BTA-39447 20373074
1 ARS-BFGL-BAC-15578 20399663
1 ARS-BFGL-NGS-10334 20421151
1 BTA-39438-no-rs 20513154
1 Hapmap28298-BTA-123775 20560762
1 Hapmap28872-BTA-162555 20637773
1 BTA-116769-no-rs 20677297
1 Hapmap52794-rs29023743 20722666
1 Hapmap54489-rs29018413 20830495
1 Hapmap60044-rs29010295 20870761
1 Hapmap26189-BTA-157760 20912267
1 ARS-BFGL-NGS-68915 20933176
1 UA-IFASA-1500 21011529
1 UA-IFASA-9700 21044559
1 Hapmap39987-BTA-25749 21093245
1 ARS-BFGL-NGS-41203 21224196
1 Hapmap49929-BTA-24619 21300411
1 ARS-BFGL-NGS-100534 21412633
1 Hapmap53902-rs29027390 21491227
1 BTB-01332122 21530312
1 BTB-01210202 21595039
1 BTB-01210076 21658255
1 BTB-01210232 21693775
1 BTB-01116101 21772052
1 BTB-01116114 21801171
1 BTB-01116136 21863741
1 Hapmap42716-BTA-88423 21892256
1 BTB-01116164 21919793
1 DPI-50 21956528
1 BTB-01897472 21979426
1 BTA-07140-rs29026807 22034496
1 ARS-BFGL-NGS-51361 22126711
1 UA-IFASA-9053 22184889
1 ARS-BFGL-BAC-15637 22223201
1 Hapmap26157-BTA-148092 22253339
1 ARS-BFGL-NGS-117957 22292406
1 BTB-00010729 22335556
1 BTA-59229-no-rs 22372390
1 BTB-00010930 22410017
1 ARS-BFGL-NGS-118519 22448596
1 Hapmap58795-rs29016849 22648211
1 BTA-120720-no-rs 22668321
1 BTB-00011076 22838393
1 BTB-01668820 22921098
1 BTB-02025707 22961850
1 BTB-01437861 22993604
1 BTB-01548042 23052106
1 BTB-01438016 23155512
1 ARS-BFGL-NGS-46591 23195770
1 BTB-01562871 23220898
1 ARS-BFGL-NGS-97225 23317323
1 ARS-BFGL-NGS-29682 23503625
1 BTB-01153392 23551250
1 BTB-01153206 23644532
1 BTB-01153241 23694843
1 ARS-BFGL-NGS-62377 23728417
1 Hapmap32844-BTA-151959 23763050
1 BTB-01885509 23815444
1 BTB-01821892 23845699
1 ARS-BFGL-BAC-16283 23876732
1 Hapmap53715-rs29017639 23939833
1 BTA-49319-no-rs 24000231
1 BTB-00010021 24039671
1 ARS-BFGL-NGS-115371 24085368
1 Hapmap39274-BTA-49324 24118522
1 BTB-00010474 24167339
1 ARS-BFGL-BAC-14984 24189629
1 BTB-00010532 24232501
1 ARS-BFGL-NGS-19076 24275183
1 BTB-00014074 24411506
1 Hapmap54584-rs29014870 24483632
1 BTA-49243-no-rs 24574639
1 Hapmap52220-rs29016259 24611233
1 BTB-00008277 24635353
1 BTA-49236-no-rs 24657857
1 BTB-00008090 24717282
1 BTA-39462-no-rs 24746917
1 Hapmap52764-rs29022780 24769055
1 ARS-BFGL-NGS-21201 24797857
1 BTB-00007882 24853103
1 UA-IFASA-5116 24908255
1 BTB-00007705 24970511
1 BTB-01976950 24996033
1 Hapmap39273-BTA-49264 25018717
1 BTA-49269-no-rs 25071646
1 BTA-49259-no-rs 25129232
1 ARS-BFGL-BAC-6737 25183429
1 ARS-BFGL-NGS-110541 25215049
1 Hapmap60828-rs29019992 25252728
1 BTB-00009762 25366412
1 ARS-BFGL-NGS-82685 25408457
1 BTA-49289-no-rs 25510438
1 Hapmap50707-BTA-49285 25630994
1 ARS-BFGL-BAC-13086 25652143
1 ARS-BFGL-NGS-34568 25684793
1 BTA-49283-no-rs 25789603
1 BTB-00009232 26009921
1 ARS-BFGL-NGS-20807 26048845
1 BTB-00009156 26086726
1 Hapmap26753-BTA-158146 26191443
1 BTA-114108-no-rs 26316560
1 ARS-BFGL-NGS-20230 26399729
1 ARS-BFGL-NGS-36242 26492570
1 ARS-BFGL-NGS-50954 26518093
1 BTB-01484696 26604937
1 Hapmap52417-rs29016891 26710109
1 Hapmap50927-BTA-28806 26758615
1 Hapmap59621-rs29013246 26844053
1 ARS-BFGL-NGS-11151 26876168
1 ARS-BFGL-BAC-13744 27070468
1 BTB-01265899 27099564
1 Hapmap51561-BTA-120459 27204282
1 BTB-01533869 27314803
1 BTB-01265513 27390503
1 Hapmap33501-BTA-152681 27415115
1 Hapmap52574-rs29013556 27579796
1 Hapmap42876-BTA-23541 27623092
1 ARS-BFGL-NGS-115015 27658670
1 Hapmap29626-BTA-155192 27732833
1 BTA-108804-no-rs 27756327
1 BTB-00011225 27818390
1 BTB-00011494 27893559
1 ARS-BFGL-NGS-46004 27926149
1 BTA-59258-no-rs 28006219
1 Hapmap50048-BTA-59263 28036958
1 Hapmap51266-BTA-59273 28244438
1 BTB-01285304 28538947
1 BTB-01285382 28564086
1 BTB-01285492 28593990
1 BTB-01285832 28769749
1 ARS-BFGL-NGS-111117 28801517
1 BTB-01285855 28823760
1 BTB-01334157 28926714
1 BTB-01334105 28949443
1 BTB-01333903 29095947
1 ARS-BFGL-BAC-15042 29122972
1 BTB-01333940 29147078
1 BTB-00012150 29303973
1 BTB-00012128 29330360
1 ARS-BFGL-BAC-14387 29353911
1 BTB-00011988 29378747
1 ARS-BFGL-NGS-20624 29406290
1 ARS-BFGL-BAC-15059 29604866
1 ARS-BFGL-NGS-119690 29642352
1 ARS-BFGL-BAC-15061 29675491
1 BTA-59279-no-rs 29700549
1 BTB-00012425 29712571
1 BTB-00012448 29739311
1 BTB-01734615 29783740
1 BTB-01734642 29808261
1 ARS-BFGL-NGS-108911 29830061
1 ARS-BFGL-NGS-100058 29864863
1 ARS-BFGL-NGS-74692 29885948
1 BTB-00012560 29929917
1 Hapmap40010-BTA-59286 29975903
1 BTB-00012627 30006608
1 ARS-BFGL-BAC-11193 30036543
1 ARS-BFGL-NGS-24142 30155665
1 ARS-BFGL-NGS-101348 30188209
1 ARS-BFGL-NGS-114084 30242626
1 BTB-00013095 30358495
1 BTB-02049040 30429565
1 BTA-59299-no-rs 30619466
1 BTA-59305-no-rs 30701094
1 BTB-00013460 30729603
1 ARS-BFGL-BAC-7369 30795562
1 ARS-BFGL-NGS-14285 30828462
1 ARS-BFGL-BAC-11830 30843173
1 ARS-BFGL-NGS-40158 30878713
1 BTA-18114-no-rs 30905686
1 BTB-01303393 30970701
1 BTB-01303334 31017188
1 BTA-87372-no-rs 31039668
1 BTA-41946-no-rs 31059822
1 Hapmap32039-BTA-131798 31128140
1 Hapmap50687-BTA-41950 31179907
1 BTB-00013894 31301533
1 ARS-BFGL-NGS-97949 31327686
1 BTB-00013847 31352734
1 BTA-110980-no-rs 31514180
1 BTB-01653833 31547313
1 BTB-01653794 31580518
1 BTB-01335754 31611906
1 BTB-01335860 31800715
1 BTB-01843131 32110862
1 ARS-BFGL-NGS-80747 32192771
1 BTB-01657730 32267590
1 BTB-01955576 32308256
1 ARS-BFGL-NGS-64530 32334090
1 BTB-01755357 32364123
1 BTB-02018681 32423821
1 Hapmap43017-BTA-69173 32539929
1 BTB-00014368 32582467
1 ARS-BFGL-NGS-1179 32619230
1 BTB-00014413 32641848
1 BTB-00014500 32712009
1 BTB-00014527 32755620
1 Hapmap38175-BTA-69177 32846884
1 Hapmap52004-BTA-69178 32878144
1 BTB-00014686 32949575
1 BTB-00014722 32987753
1 BTB-00014850 33047886
1 BTB-00014929 33095596
1 BTB-00015102 33136014
1 BTA-69182-no-rs 33178038
1 BTB-00015164 33216183
1 Hapmap58994-rs29021251 33254599
1 BTB-00015448 33502427
1 ARS-BFGL-NGS-19127 33558636
1 BTB-00016647 33580543
1 BTA-69212-no-rs 33637325
1 BTB-00015939 33711422
1 BTB-00015961 33744104
1 BTB-00016058 33771636
1 Hapmap48855-BTA-69221 33799178
1 BTA-69226-no-rs 33849426
1 BTB-00901823 33956041
1 BTB-00901868 33983402
1 BTB-00901957 34021282
1 BTB-00902072 34054463
1 BTB-00902144 34085800
1 ARS-BFGL-NGS-45064 34194844
1 Hapmap43403-BTA-91448 34242602
1 BTB-01419032 34268031
1 BTA-91456-no-rs 34300519
1 Hapmap34824-BES10_Contig592_452 34347535
1 BTB-01419286 34379955
1 ARS-BFGL-NGS-115451 34407164
1 BTA-60805-no-rs 34458789
1 BTB-00929993 34512156
1 ARS-BFGL-BAC-11852 34589545
1 Hapmap55373-rs29027574 34639391
1 BTB-00930093 34679429
1 BTB-00930215 34747729
1 BTB-00930351 34780065
1 Hapmap49364-BTA-89353 34825272
1 BTB-01965833 34927493
1 BTB-01965810 34948669
1 Hapmap43629-BTA-60810 34987550
1 BTB-01211075 35047499
1 Hapmap47907-BTA-29493 35080818
1 Hapmap43823-BTA-27227 35107692
1 BTB-01890914 35130955
1 UA-IFASA-4161 35152844
1 BTB-01210899 35197091
1 ARS-BFGL-BAC-12481 35238665
1 BTB-00017000 35262097
1 Hapmap43052-BTA-79184 35285632
1 BTA-79188-no-rs 35309775
1 BTA-111131-no-rs 35331614
1 BTB-01210806 35381802
1 BTA-111133-no-rs 35480869
1 ARS-BFGL-NGS-100434 35610744
1 BTB-00016718 35649819
1 BTB-00016701 35676937
1 ARS-BFGL-NGS-28489 35713131
1 DPI-55 35756434
1 Hapmap32018-BTA-123851 35881278
1 BTB-00016898 36085241
1 BTB-00016906 36139751
1 ARS-BFGL-NGS-60721 36174882
1 DPI-2 36377350
1 BTA-79199-no-rs 36404482
1 ARS-BFGL-BAC-837 36507776
1 Hapmap44571-BTA-79197 36531419
1 BTB-00017157 36632292
1 Hapmap41641-BTA-79222 36790108
1 BTB-00017988 36831900
1 ARS-BFGL-BAC-4996 36897971
1 Hapmap57330-rs29009759 36925179
1 BTA-79216-no-rs 36958448
1 BTB-00017697 37028006
1 ARS-BFGL-BAC-11284 37055584
1 ARS-BFGL-NGS-116207 37086738
1 Hapmap50474-BTA-79209 37113945
1 BTB-00017422 37140939
1 Hapmap43356-BTA-79201 37243056
1 Hapmap50634-BTA-26738 37438185
1 ARS-BFGL-NGS-44057 37479119
1 Hapmap49369-BTA-89952 37667472
1 BTA-115758-no-rs 37747213
1 DPI-27 37830245
1 BTA-111760-no-rs 37861523
1 DPI-28 37890858
1 ARS-BFGL-BAC-11938 37933312
1 Hapmap46343-BTA-111768 37962259
1 BTA-111771-no-rs 38022101
1 ARS-BFGL-NGS-84905 38083012
1 BTA-120277-no-rs 38119282
1 ARS-BFGL-NGS-12168 38245980
1 BTA-89302-no-rs 38277858
1 ARS-BFGL-BAC-14429 38298217
1 Hapmap39875-BTA-97144 38327652
1 Hapmap29197-BTA-97143 38372695
1 Hapmap42111-BTA-122184 38444435
1 ARS-BFGL-NGS-23720 38486179
1 ARS-BFGL-NGS-53463 38620893
1 ARS-BFGL-NGS-100005 38806545
1 ARS-BFGL-NGS-114608 38952267
1 ARS-BFGL-NGS-103535 39186974
1 ARS-BFGL-NGS-42813 39307649
1 ARS-BFGL-NGS-85768 39384792
1 BTA-16749-no-rs 39429582
1 Hapmap51081-BTA-89053 39454544
1 ARS-BFGL-NGS-97815 39692200
1 BTA-109574-no-rs 39882376
1 Hapmap39970-BTA-117984 39933731
1 ARS-BFGL-NGS-26011 39976416
1 BTA-96881-no-rs 40050487
1 ARS-BFGL-BAC-7483 40120711
1 ARS-BFGL-BAC-11946 40300540
1 Hapmap47738-BTA-79246 40327197
1 ARS-BFGL-BAC-12579 40407179
1 Hapmap27571-BTA-123885 40566715
1 BTB-01810584 40604385
1 ARS-BFGL-NGS-107020 40638044
1 Hapmap51428-BTA-26864 40661663
1 BTB-00018760 40719347
1 Hapmap38790-BTA-87413 40758983
1 ARS-BFGL-BAC-13195 40878676
1 BTB-01806368 40904126
1 ARS-BFGL-NGS-34353 40931077
1 BTB-00018513 40958014
1 ARS-BFGL-NGS-20360 40995638
1 BTB-00018431 41020598
1 BTB-00018408 41042735
1 BTB-01249999 41168633
1 BTA-117821-no-rs 41201222
1 BTB-01250106 41272857
1 Hapmap51160-BTA-117818 41306130
1 ARS-BFGL-NGS-86662 41342674
1 ARS-BFGL-BAC-13216 41395717
1 ARS-BFGL-NGS-110537 41437044
1 BTB-01250420 41489565
1 Hapmap45471-BTA-117823 41516047
1 ARS-BFGL-NGS-111921 41564116
1 BTB-01952363 41600354
1 BTA-111731-no-rs 41630234
1 ARS-BFGL-NGS-32825 41675181
1 BTB-01462455 41722740
1 Hapmap34927-BES7_Contig453_1164 41793197
1 Hapmap38709-BTA-88324 41828459
1 ARS-BFGL-NGS-100232 41888631
1 BTB-01555269 42047523
1 BTB-01555328 42082815
1 ARS-BFGL-NGS-104431 42106877
1 ARS-BFGL-NGS-45335 42131682
1 BTB-01135685 42301092
1 BTB-01135743 42367798
1 Hapmap23514-BTA-150593 42389699
1 Hapmap47786-BTA-95575 42488246
1 BTA-95584-no-rs 42612042
1 Hapmap38486-BTA-30602 42676544
1 Hapmap38103-BTA-28646 42714936
1 Hapmap33759-BTA-160998 42738902
1 BTB-01848824 42763139
1 BTA-122159-no-rs 42787965
1 BTB-01136210 42813944
1 ARS-BFGL-NGS-106725 42875764
1 Hapmap54599-rs29019617 42906017
1 ARS-BFGL-NGS-23369 42937352
1 ARS-BFGL-NGS-118356 43030542
1 ARS-BFGL-NGS-63816 43053683
1 Hapmap52536-rs29011297 43082467
1 Hapmap48210-BTA-120730 43137145
1 ARS-BFGL-NGS-106432 43195973
1 ARS-BFGL-BAC-15157 43216667
1 ARS-BFGL-NGS-43530 43259209
1 Hapmap50812-BTA-89669 43280023
1 BTB-00019496 43303024
1 Hapmap39522-BTA-89675 43391348
1 BTB-01708786 43461071
1 ARS-BFGL-NGS-56548 43483581
1 BTA-104608-no-rs 43622399
1 ARS-BFGL-NGS-93346 43728415
1 BTA-27636-no-rs 43760388
1 BTB-00019582 43817826
1 ARS-BFGL-NGS-10059 43866603
1 BTA-89689-no-rs 43894797
1 Hapmap53820-rs29010070 43944467
1 BTB-00019705 44064307
1 ARS-BFGL-NGS-106220 44092636
1 BTB-00019769 44114981
1 ARS-BFGL-NGS-12781 44192991
1 Hapmap60973-rs29018366 44240246
1 ARS-BFGL-BAC-15804 44310182
1 BTA-89691-no-rs 44419258
1 BTB-00019912 44460521
1 Hapmap46502-BTA-89692 44486455
1 ARS-BFGL-NGS-89857 44538807
1 BTA-89698-no-rs 44574677
1 BTA-89702-no-rs 44599100
1 Hapmap59911-rs29013984 44640563
1 BTA-20952-no-rs 44667570
1 BTA-89708-no-rs 44689270
1 BTB-00020263 44713675
1 Hapmap47773-BTA-89713 44739865
1 BTB-00020638 44817745
1 BTB-00020648 44840249
1 BTA-89719-no-rs 44861513
1 ARS-BFGL-NGS-101368 44894257
1 ARS-BFGL-NGS-19097 44931182
1 ARS-BFGL-NGS-106743 44961871
1 ARS-BFGL-NGS-118112 45063751
1 ARS-BFGL-NGS-96886 45088246
1 Hapmap49368-BTA-89726 45128701
1 ARS-BFGL-NGS-116079 45254960
1 ARS-BFGL-NGS-118317 45326137
1 Hapmap57419-rs29025772 45382464
1 Hapmap43396-BTA-89742 45412401
1 ARS-BFGL-NGS-57355 45512563
1 BTB-00021247 45536994
1 BTA-89748-no-rs 45570006
1 BTB-01788892 45898622
1 BTA-21519-no-rs 45986516
1 ARS-BFGL-NGS-75951 46151959
1 ARS-BFGL-NGS-31349 46199933
1 BTA-95285-no-rs 46229321
1 BTB-01462206 46291678
1 BTB-01462237 46323000
1 ARS-BFGL-NGS-68706 46346236
1 ARS-BFGL-NGS-113748 46368854
1 Hapmap38803-BTA-104250 46391244
1 ARS-BFGL-NGS-119382 46434313
1 BTB-00478386 46459715
1 BTB-00478374 46488917
1 ARS-BFGL-NGS-10512 46565191
1 BTA-90373-no-rs 46627511
1 ARS-BFGL-NGS-34687 46663777
1 BTB-01462011 46689840
1 BTB-01461996 46720960
1 BTA-10863-rs29016414 46881368
1 BTA-95266-no-rs 46922054
1 BTB-01786029 46955851
1 ARS-BFGL-NGS-114234 46985246
1 BTA-14361-rs29023125 47016799
1 BTA-89820-no-rs 47065261
1 Hapmap60140-ss46526251 47121527
1 UA-IFASA-4106 47153851
1 BTB-00468553 47187443
1 BTB-00468519 47307922
1 ARS-BFGL-NGS-110320 47347125
1 ARS-BFGL-NGS-67684 47372647
1 BTB-00468485 47400089
1 BTB-00468476 47427314
1 BTB-01608930 47536760
1 ARS-BFGL-NGS-69858 47565937
1 BTA-109011-no-rs 47694704
1 Hapmap39710-BTA-108633 47778312
1 ARS-BFGL-NGS-41577 47924986
1 Hapmap40153-BTA-99041 48097917
1 BTA-99040-no-rs 48122471
1 ARS-BFGL-BAC-24524 48191476
1 Hapmap55429-rs29012753 48219435
1 BTB-02090792 48248142
1 BTB-01702372 48281401
1 BTB-01572184 48327003
1 Hapmap43751-BTA-104783 48354950
1 BTB-01967977 48471746
1 BTB-01663516 48503467
1 Hapmap42068-BTA-111564 48547740
1 BTB-01202377 48640548
1 BTA-122400-no-rs 48665089
1 Hapmap60003-rs29024905 48689181
1 Hapmap27230-BTA-162491 48799607
1 ARS-BFGL-NGS-105365 48853132
1 ARS-BFGL-NGS-1695 48889678
1 ARS-BFGL-NGS-73983 48933291
1 ARS-BFGL-BAC-16973 48958005
1 Hapmap49948-BTA-29490 49022709
1 BTB-00021951 49064492
1 ARS-BFGL-NGS-50906 49221200
1 Hapmap59092-rs29024583 49302477
1 ARS-BFGL-NGS-41264 49403484
1 Hapmap38806-BTA-110152 49517486
1 BTB-01645280 49589647
1 BTB-01146938 49614529
1 BTB-01146838 49690525
1 Hapmap50572-BTA-113037 49754204
1 ARS-BFGL-NGS-49634 49858607
1 BTB-01202368 49875245
1 BTA-113021-no-rs 49925039
1 BTB-01077379 49971484
1 BTB-01077277 50008816
1 BTB-01077261 50031806
1 Hapmap57446-rs29023998 50085071
1 BTB-01077007 50222674
1 ARS-BFGL-BAC-15402 50282113
1 BTB-00132817 50319323
1 BTB-01699628 50351307
1 BTA-114651-no-rs 50373059
1 Hapmap41715-BTA-100026 50441312
1 BTB-00022097 50531108
1 BTB-00022142 50555211
1 BTB-01165120 50586006
1 BTB-01165109 50631826
1 Hapmap49829-BTA-101896 50695140
1 Hapmap29401-BTA-152822 50742650
1 BTB-01164952 50773995
1 BTB-01164946 50801119
1 Hapmap52897-rs29012790 50853398
1 BTB-01164879 50896974
1 BTB-00022352 50937218
1 BTB-00022376 50978710
1 Hapmap41716-BTA-100042 51006140
1 ARS-BFGL-NGS-103521 51124342
1 ARS-BFGL-NGS-101533 51163887
1 ARS-BFGL-NGS-6521 51300175
1 ARS-BFGL-NGS-14638 51342360
1 Hapmap42747-BTA-97910 51389105
1 BTB-00184675 51419364
1 ARS-BFGL-NGS-27696 51460268
1 ARS-BFGL-NGS-15670 51506987
1 BTB-01661970 51534244
1 ARS-BFGL-NGS-80227 51737681
1 BTB-01303321 51793142
1 UA-IFASA-6260 51859933
1 Hapmap54644-rs29022483 52012990
1 BTB-00023406 52066861
1 BTB-00023322 52135974
1 BTA-100076-no-rs 52172542
1 ARS-BFGL-NGS-29536 52217229
1 ARS-BFGL-NGS-26781 52272441
1 BTA-27925-no-rs 52328173
1 Hapmap23148-BTA-123974 52388164
1 UA-IFASA-5103 52539817
1 ARS-BFGL-NGS-105123 52561031
1 ARS-BFGL-NGS-17305 52644194
1 Hapmap42392-BTA-100065 52687802
1 ARS-BFGL-NGS-112553 52795446
1 BTA-100060-no-rs 52827029
1 ARS-BFGL-BAC-23725 52847366
1 BTA-100058-no-rs 52870294
1 Hapmap47522-BTA-120738 52898767
1 BTA-120739-no-rs 52952325
1 ARS-BFGL-NGS-89588 52984946
1 BTB-00026002 53025392
1 ARS-BFGL-NGS-76469 53102123
1 ARS-BFGL-NGS-78259 53247300
1 BTB-01131384 53313134
1 Hapmap38361-BTA-93866 53341464
1 ARS-BFGL-BAC-32896 53366755
1 BTA-93863-no-rs 53424030
1 BTB-01131178 53451901
1 Hapmap49383-BTA-93867 53484914
1 BTB-01131103 53522864
1 BTB-01315457 53573909
1 Hapmap39813-BTA-21834 53598731
1 Hapmap47540-BTA-21819 53671558
1 BTB-01315516 53723264
1 ARS-BFGL-NGS-86970 53793026
1 BTA-21826-no-rs 53822907
1 ARS-BFGL-NGS-37379 53880017
1 BTB-01315615 53907613
1 BTB-01712147 53936173
1 BTB-01712157 53960828
1 ARS-BFGL-NGS-43783 54006177
1 BTB-01605050 54065830
1 Hapmap49009-BTA-107212 54089772
1 BTA-30265-no-rs 54129560
1 BTB-01044365 54150831
1 ARS-BFGL-NGS-104377 54185146
1 ARS-BFGL-NGS-114712 54219097
1 Hapmap42092-BTA-119864 54252126
1 ARS-BFGL-NGS-24057 54274662
1 BTB-00217542 54317874
1 UA-IFASA-7275 54386908
1 ARS-BFGL-NGS-40967 54407044
1 ARS-BFGL-NGS-111929 54436598
1 Hapmap38807-BTA-110324 54461363
1 BTA-110335-no-rs 54514534
1 ARS-BFGL-NGS-31009 54554488
1 BTB-00026585 54591712
1 ARS-BFGL-NGS-106380 54638743
1 BTB-00026752 54667969
1 Hapmap61117-rs29023044 54695761
1 ARS-BFGL-BAC-20881 54717464
1 Hapmap48975-BTA-99363 54738190
1 Hapmap57738-rs29023662 54775124
1 Hapmap53221-rs29019635 54801752
1 BTB-01907132 54915237
1 ARS-BFGL-NGS-107096 54993939
1 Hapmap41428-BTA-110280 55068452
1 ARS-BFGL-NGS-94761 55091201
1 ARS-BFGL-NGS-18743 55117569
1 BTA-110282-no-rs 55175718
1 Hapmap47174-BTA-110289 55206939
1 BTB-00025135 55229661
1 ARS-BFGL-BAC-18388 55268433
1 BTB-00025259 55366920
1 BTB-00025197 55394737
1 BTB-00025322 55418095
1 ARS-BFGL-NGS-100189 55468480
1 Hapmap47502-BTA-110302 55513136
1 BTB-00025760 55543713
1 BTB-00025875 55624988
1 Hapmap24136-BTA-124014 55673836
1 Hapmap27147-BTA-124015 55694419
1 BTB-01914655 55745488
1 ARS-BFGL-NGS-115305 56015336
1 Hapmap32092-BTA-149957 56041804
1 ARS-BFGL-NGS-85105 56063826
1 Hapmap47445-BTA-93870 56188979
1 Hapmap33225-BTA-151395 56254239
1 ARS-BFGL-NGS-39684 56343907
1 Hapmap43173-BTA-120253 56452340
1 ARS-BFGL-NGS-115307 56552777
1 ARS-BFGL-NGS-87494 56765215
1 BTA-25876-no-rs 56809585
1 ARS-BFGL-NGS-97046 56871053
1 ARS-BFGL-NGS-31315 56906467
1 BTA-25809-no-rs 56928253
1 BTA-25883-no-rs 56964509
1 ARS-BFGL-NGS-111138 57097550
1 ARS-BFGL-NGS-38890 57143017
1 ARS-BFGL-NGS-59270 57180148
1 ARS-BFGL-NGS-15221 57260972
1 ARS-BFGL-NGS-52696 57330357
1 Hapmap39218-BTA-25795 57421048
1 ARS-BFGL-NGS-89 57450474
1 UA-IFASA-5597 57471640
1 ARS-BFGL-NGS-18996 57512973
1 Hapmap59481-rs29019616 57616025
1 Hapmap44594-BTA-25389 57892469
1 Hapmap38147-BTA-25404 57951030
1 ARS-BFGL-NGS-102073 57982820
1 Hapmap55498-ss46527080 58042638
1 BTA-25421-no-rs 58102775
1 ARS-BFGL-NGS-109258 58180914
1 ARS-BFGL-NGS-112451 58202087
1 ARS-BFGL-NGS-87988 58229631
1 Hapmap50295-BTA-25892 58478080
1 ARS-BFGL-NGS-109846 58773522
1 ARS-BFGL-NGS-40337 58815378
1 ARS-BFGL-NGS-63947 59075284
1 Hapmap36459-SCAFFOLD9563_462 59101517
1 Hapmap23307-BTA-124083 59128232
1 ARS-BFGL-NGS-103637 59166286
1 Hapmap44172-BTA-96950 59374583
1 Hapmap47450-BTA-96948 59460639
1 BTA-96949-no-rs 59607414
1 BTA-31615-no-rs 59664885
1 Hapmap44328-BTA-97952 59718970
1 ARS-USMARC-Parent-DQ404150-rs29012530 59799327
1 UA-IFASA-2167 59799328
1 UA-IFASA-2169 59825125
1 ARS-BFGL-NGS-16908 59853274
1 Hapmap34104-BES10_Contig701_1260 59899503
1 BTB-00028136 59951163
1 BTB-01868157 59981024
1 Hapmap40924-BTA-21991 60004559
1 BTB-00028238 60037926
1 Hapmap48289-BTA-31617 60073100
1 ARS-BFGL-NGS-94997 60099750
1 Hapmap55371-rs29027437 60152426
1 BTB-00028406 60205898
1 BTB-00028484 60234221
1 Hapmap25636-BTA-31622 60260557
1 Hapmap48717-BTA-31633 60357503
1 BTB-00028647 60394453
1 BTB-00028594 60513895
1 BTB-00028547 60548242
1 Hapmap31065-BTA-123406 60572493
1 BTA-31638-no-rs 60619267
1 ARS-BFGL-NGS-110620 60663284
1 BTB-00028937 60751595
1 Hapmap47563-BTA-31648 60809665
1 Hapmap59475-rs29014975 60842756
1 ARS-BFGL-NGS-36297 60865900
1 ARS-BFGL-NGS-115239 60908248
1 BTB-01413909 60991916
1 BTB-02009342 61182531
1 BTA-23353-no-rs 61216644
1 ARS-BFGL-NGS-117152 61245263
1 UA-IFASA-7336 61282581
1 UA-IFASA-5504 61309669
1 ARS-BFGL-NGS-63954 61351329
1 Hapmap57078-ss46526391 61377410
1 ARS-BFGL-NGS-30543 61404517
1 BTB-00029666 61446735
1 Hapmap48290-BTA-31675 61489778
1 Hapmap42177-BTA-31679 61523008
1 ARS-BFGL-NGS-58051 61576493
1 Hapmap35167-VSWCP1D5775A_scf01 61609955
1 ARS-BFGL-NGS-107624 61648932
1 BTB-00030270 61680179
1 ARS-BFGL-NGS-3821 61707544
1 Hapmap41191-BTA-16674 61749988
1 BTB-02006134 61781774
1 Hapmap59735-rs29016420 61816725
1 ARS-BFGL-BAC-20015 61960503
1 ARS-BFGL-NGS-14821 61980382
1 Hapmap48293-BTA-32595 62018974
1 BTB-00031129 62041329
1 BTA-92181-no-rs 62088777
1 BTB-00030962 62200612
1 Hapmap38402-BTA-32592 62229404
1 BTB-00030894 62260773
1 BTA-31690-no-rs 62290491
1 BTB-00030699 62319107
1 ARS-BFGL-NGS-27164 62347548
1 BTB-00030560 62419652
1 Hapmap53538-rs29018897 62453902
1 ARS-BFGL-NGS-2189 62561108
1 Hapmap51585-BTA-32601 62605232
1 ARS-BFGL-NGS-40229 62745876
1 ARS-BFGL-NGS-101934 62792101
1 Hapmap39200-BTA-32607 62988708
1 Hapmap38640-BTA-92406 63034015
1 BTB-00031464 63103376
1 BTB-00031535 63134249
1 ARS-BFGL-NGS-42248 63165653
1 ARS-BFGL-NGS-102719 63201432
1 ARS-BFGL-NGS-115080 63260592
1 ARS-BFGL-NGS-114995 63290921
1 ARS-BFGL-NGS-100977 63317735
1 BTB-01665387 63353671
1 ARS-BFGL-NGS-14335 63390653
1 BTB-01506507 63419414
1 ARS-BFGL-NGS-106011 63451323
1 BTB-01285049 63491319
1 ARS-BFGL-NGS-112682 63528235
1 BTB-01285245 63570305
1 Hapmap60296-rs29016002 63611306
1 Hapmap49510-BTA-17452 63668302
1 ARS-BFGL-NGS-4583 63746100
1 BTA-32633-no-rs 63770113
1 BTB-00031779 63816913
1 Hapmap24328-BTA-108938 63872789
1 BTA-108948-no-rs 63920663
1 BTA-101821-no-rs 63984669
1 ARS-BFGL-NGS-116361 64054879
1 Hapmap49061-BTA-122268 64091422
1 ARS-BFGL-NGS-44433 64147284
1 Hapmap44333-BTA-104611 64173388
1 ARS-BFGL-NGS-105436 64297826
1 ARS-BFGL-NGS-3132 64378197
1 BTB-00640138 64424192
1 BTB-00639971 64493166
1 Hapmap31089-BTA-130737 64554511
1 BTB-01687859 64647196
1 BTB-00639914 64670141
1 Hapmap51521-BTA-92920 64787542
1 ARS-BFGL-NGS-31791 64825090
1 ARS-BFGL-NGS-27619 64853867
1 UA-IFASA-9174 64972045
1 BTB-00451094 65008552
1 BTB-00033025 65047604
1 ARS-BFGL-NGS-10860 65072036
1 BTB-00033060 65110358
1 ARS-BFGL-NGS-71757 65146606
1 BTB-00033090 65167828
1 BTB-00033167 65244082
1 ARS-BFGL-NGS-15927 65287593
1 ARS-BFGL-NGS-112971 65331988
1 BTB-00026837 65366740
1 Hapmap31713-BTA-124020 65401554
1 ARS-BFGL-NGS-33635 65515987
1 BTB-00027047 65537491
1 BTB-00027056 65560286
1 Hapmap45865-BTA-15414 65638343
1 ARS-BFGL-NGS-112600 65661818
1 ARS-BFGL-NGS-36873 65687831
1 BTB-00027149 65712985
1 BTB-00027201 65774963
1 ARS-BFGL-NGS-54090 65846476
1 BTB-00027298 65869153
1 BTB-00027332 65901953
1 BTB-00027405 65930952
1 Hapmap42852-BTA-15416 65957390
1 Hapmap32539-BTA-124026 66014815
1 Hapmap55251-rs29014781 66058911
1 BTA-15421-no-rs 66098175
1 ARS-BFGL-NGS-83021 66330480
1 BTB-00027583 66385196
1 BTB-02069463 66410103
1 ARS-BFGL-NGS-61496 66448326
1 ARS-BFGL-NGS-3996 66574543
1 ARS-BFGL-NGS-115763 66596156
1 ARS-BFGL-NGS-43799 66642631
1 Hapmap40403-BTA-15429 66684196
1 ARS-BFGL-BAC-19439 66706737
1 ARS-BFGL-BAC-19440 66797200
1 BTB-00027638 66821960
1 ARS-BFGL-NGS-111569 66851553
1 Hapmap39399-BTA-33610 66936405
1 Hapmap40951-BTA-33609 66971785
1 ARS-BFGL-NGS-35041 67055261
1 ARS-BFGL-NGS-38335 67081775
1 BTA-33604-no-rs 67119589
1 ARS-BFGL-NGS-117561 67147488
1 ARS-BFGL-NGS-14087 67173005
1 Hapmap54041-ss46526276 67210808
1 ARS-BFGL-NGS-36705 67249054
1 ARS-BFGL-NGS-103348 67523646
1 BTB-00032674 67551498
1 BTB-00032648 67583534
1 BTB-00033186 67627872
1 ARS-BFGL-NGS-4572 67680631
1 ARS-BFGL-NGS-6075 67755813
1 BTB-00026096 67779829
1 BTB-00026110 67801353
1 BTA-31636-no-rs 67885083
1 BTA-05186-no-rs 67947813
1 BTB-00028704 67976890
1 UA-IFASA-7116 68188517
1 BTB-00032205 68220457
1 BTB-00032200 68250400
1 BTB-00032163 68279480
1 BTB-00032153 68300741
1 Hapmap58284-rs29018937 68371872
1 BTA-33571-no-rs 68396136
1 ARS-BFGL-NGS-119133 68456231
1 Hapmap41826-BTA-31654 68510270
1 ARS-BFGL-NGS-117312 68553122
1 ARS-BFGL-NGS-113914 68623270
1 BTB-01736179 68644961
1 BTA-34599-no-rs 68709077
1 ARS-BFGL-NGS-7521 68762711
1 ARS-BFGL-NGS-4503 68801602
1 ARS-BFGL-NGS-27724 68855690
1 ARS-BFGL-BAC-3570 68876073
1 Hapmap46988-BTA-34591 68905838
1 ARS-BFGL-NGS-111491 68959338
1 ARS-BFGL-NGS-9429 69009178
1 Hapmap50666-BTA-34589 69034902
1 ARS-BFGL-NGS-72247 69081746
1 Hapmap39647-BTA-34584 69106533
1 ARS-BFGL-NGS-31379 69380688
1 ARS-BFGL-NGS-19470 69443399
1 Hapmap59979-rs29025402 69472454
1 ARS-BFGL-NGS-35021 69503256
1 ARS-BFGL-NGS-26771 69528622
1 ARS-BFGL-NGS-100745 69551738
1 BTA-120514-no-rs 69576517
1 Hapmap54911-rs29023069 69643959
1 ARS-BFGL-NGS-118460 69707257
1 ARS-BFGL-NGS-118306 69789279
1 ARS-BFGL-NGS-109126 69815898
1 ARS-BFGL-NGS-114985 69848816
1 BTA-104027-no-rs 69936794
1 ARS-BFGL-NGS-115898 69963398
1 ARS-BFGL-NGS-59612 70012034
1 Hapmap38055-BTA-120751 70051870
1 ARS-BFGL-NGS-30730 70095337
1 ARS-BFGL-NGS-40924 70168783
1 BTA-33563-no-rs 70196076
1 ARS-BFGL-NGS-41287 70234225
1 Hapmap59820-rs29019798 70265609
1 ARS-BFGL-NGS-110495 70379231
1 ARS-BFGL-NGS-62687 70443282
1 ARS-BFGL-NGS-111716 70481040
1 ARS-BFGL-NGS-104241 70520163
1 ARS-BFGL-NGS-111271 70738581
1 ARS-BFGL-NGS-111283 70771471
1 ARS-BFGL-NGS-103803 70985722
1 Hapmap41227-BTA-32644 71055014
1 Hapmap39468-BTA-120746 71127524
1 BTB-00031796 71234296
1 Hapmap48672-BTA-17044 71357246
1 Hapmap59145-ss46526952 71432874
1 Hapmap50667-BTA-34616 71563555
1 ARS-BFGL-NGS-80523 71585336
1 ARS-BFGL-NGS-119161 71660197
1 ARS-BFGL-NGS-95516 71778150
1 ARS-BFGL-NGS-5124 71812294
1 ARS-BFGL-BAC-35332 71898007
1 Hapmap53495-rs29015962 71919665
1 ARS-BFGL-NGS-97095 71979458
1 Hapmap43841-BTA-34601 72076618
1 Hapmap40324-BTA-34602 72224768
1 ARS-BFGL-NGS-56509 72354343
1 ARS-BFGL-NGS-16910 72377125
1 BTA-34638-no-rs 72412086
1 Hapmap51826-BTA-34625 72472613
1 BTA-34624-no-rs 72502801
1 Hapmap60655-rs29025422 72536977
1 ARS-BFGL-NGS-117761 72565212
1 ARS-BFGL-NGS-37507 72587546
1 ARS-BFGL-NGS-118075 72956334
1 ARS-BFGL-NGS-78165 73119196
1 ARS-BFGL-NGS-45476 73154505
1 ARS-BFGL-NGS-117741 73203150
1 Hapmap42521-BTA-35582 73249867
1 Hapmap43559-BTA-35576 73314637
1 ARS-BFGL-NGS-72532 73357205
1 ARS-BFGL-NGS-103884 73451903
1 ARS-BFGL-NGS-118725 73476448
1 ARS-BFGL-NGS-94206 73562297
1 ARS-BFGL-NGS-112042 73596493
1 ARS-BFGL-NGS-100698 73624954
1 ARS-BFGL-NGS-59448 73659512
1 Hapmap41511-BTA-34652 73786758
1 ARS-BFGL-NGS-4162 73981192
1 ARS-BFGL-NGS-40388 74016192
1 Hapmap40716-BTA-34647 74099263
1 Hapmap35151-BES4_Contig435_1199 74208850
1 Hapmap52010-BTA-34646 74255434
1 BTA-34645-no-rs 74318326
1 BTA-35604-no-rs 74435894
1 ARS-BFGL-NGS-39750 74505016
1 ARS-BFGL-NGS-25392 74569739
1 Hapmap42919-BTA-35600 74635915
1 ARS-BFGL-BAC-73 74675013
1 ARS-BFGL-BAC-32073 74700817
1 ARS-BFGL-BAC-34001 74734703
1 ARS-BFGL-NGS-114968 74760161
1 ARS-BFGL-NGS-53144 74797121
1 ARS-BFGL-NGS-23062 74825741
1 ARS-BFGL-NGS-32169 74957978
1 ARS-BFGL-BAC-36572 74979241
1 BTA-35628-no-rs 75042636
1 UA-IFASA-4774 75104988
1 ARS-BFGL-NGS-114627 75135242
1 BTA-35631-no-rs 75180498
1 ARS-BFGL-NGS-64511 75221451
1 ARS-BFGL-NGS-7099 75246290
1 Hapmap38109-BTA-36588 75390599
1 ARS-BFGL-NGS-37438 76074458
1 ARS-BFGL-NGS-81861 76099438
1 Hapmap39889-BTA-114934 76155226
1 Hapmap51396-BTA-114937 76186337
1 ARS-BFGL-NGS-37067 76229188
1 Hapmap60658-rs29025870 76256572
1 Hapmap51567-BTA-17154 76291521
1 Hapmap25308-BTA-153014 76434293
1 ARS-BFGL-NGS-116528 76505505
1 ARS-BFGL-NGS-34525 76527161
1 ARS-BFGL-NGS-15456 76556540
1 ARS-BFGL-BAC-31478 76629388
1 Hapmap39961-BTA-100527 76732789
1 Hapmap59172-rs29012834 76817711
1 ARS-BFGL-NGS-64672 77188780
1 ARS-BFGL-NGS-30137 77317385
1 ARS-BFGL-NGS-41839 77415588
1 ARS-BFGL-BAC-31487 77469637
1 Hapmap44063-BTA-36599 77620415
1 ARS-BFGL-NGS-1406 77643198
1 BTA-95639-no-rs 77706623
1 ARS-BFGL-BAC-31482 77789354
1 BTA-18708-no-rs 77874001
1 Hapmap50334-BTA-36619 77938518
1 ARS-BFGL-NGS-34347 77994924
1 Hapmap44231-BTA-36623 78205573
1 BTA-36624-no-rs 78245999
1 Hapmap34720-BES7_Contig462_688 78280008
1 ARS-BFGL-NGS-4661 78320670
1 ARS-BFGL-NGS-92711 78441351
1 Hapmap42923-BTA-36604 78482029
1 ARS-BFGL-BAC-34664 78556254
1 ARS-BFGL-NGS-80187 78603470
1 Hapmap41244-BTA-36610 78966222
1 Hapmap58919-rs29009958 79110246
1 ARS-BFGL-NGS-56146 79173536
1 Hapmap39375-BTA-112108 79595901
1 Hapmap47180-BTA-112104 79657036
1 ARS-BFGL-NGS-13617 79783568
1 Hapmap26500-BTA-37512 79908851
1 ARS-BFGL-BAC-31500 79937591
1 BTA-37493-no-rs 79972528
1 BTB-00034886 80050487
1 ARS-BFGL-NGS-47287 80110091
1 ARS-BFGL-NGS-119431 80132372
1 ARS-BFGL-BAC-33415 80155227
1 BTB-00034743 80180424
1 Hapmap43564-BTA-36647 80204226
1 BTB-00034692 80254378
1 Hapmap40722-BTA-36642 80288508
1 BTA-112299-no-rs 80314815
1 BTB-00034595 80362916
1 ARS-BFGL-NGS-111725 80419712
1 ARS-BFGL-NGS-25522 80469987
1 BTB-00034294 80645629
1 Hapmap27043-BTA-36631 80684922
1 BTB-00034221 80774463
1 Hapmap51218-BTA-36630 80812353
1 BTB-00034202 80854329
1 Hapmap49586-BTA-36632 80883890
1 ARS-BFGL-NGS-106728 80938505
1 ARS-BFGL-NGS-24966 80963024
1 ARS-BFGL-NGS-68451 81022762
1 ARS-BFGL-NGS-113198 81062375
1 Hapmap51438-BTA-37566 81085496
1 ARS-BFGL-NGS-111888 81142207
1 BTB-00036018 81199060
1 ARS-BFGL-NGS-100951 81242738
1 BTA-37567-no-rs 81283582
1 Hapmap41250-BTA-38429 81318446
1 ARS-BFGL-NGS-38958 81376956
1 ARS-BFGL-NGS-22536 81448073
1 BTB-00036138 81527609
1 Hapmap50131-BTA-85559 81639876
1 ARS-BFGL-NGS-19741 81761527
1 ARS-BFGL-NGS-1514 81829875
1 ARS-BFGL-NGS-79990 81879312
1 BTA-38441-no-rs 82099085
1 ARS-BFGL-NGS-44794 82120062
1 BTA-38445-no-rs 82150267
1 BTA-01205-rs29012172 82172393
1 ARS-BFGL-NGS-26946 82201456
1 Hapmap43250-BTA-37524 82245378
1 BTB-00035080 82271201
1 BTA-37523-no-rs 82298892
1 Hapmap44539-BTA-37518 82377934
1 UA-IFASA-6360 82400005
1 Hapmap47934-BTA-38431 82442199
1 ARS-BFGL-NGS-96340 82490786
1 BTA-39532-no-rs 82521418
1 Hapmap49149-BTA-39529 82553338
1 Hapmap14994-rs29012500 82627068
1 ARS-BFGL-NGS-78633 82655036
1 ARS-BFGL-NGS-112626 82740462
1 Hapmap41856-BTA-39501 82768682
1 Hapmap53238-rs29021199 82797926
1 BTA-39503-no-rs 82822088
1 ARS-BFGL-NGS-17054 82843582
1 BTA-39510-no-rs 82871326
1 ARS-BFGL-NGS-106454 82904951
1 ARS-BFGL-NGS-116286 82938827
1 ARS-BFGL-NGS-71379 82984086
1 Hapmap42929-BTA-39525 83017465
1 BTA-39523-no-rs 83042555
1 BTA-39521-no-rs 83072761
1 BTA-39518-no-rs 83113692
1 ARS-BFGL-NGS-56254 83141650
1 BTB-01187540 83288915
1 Hapmap55227-rs29009709 83315143
1 BTB-01777594 83342655
1 Hapmap41177-BTA-120413 83367805
1 Hapmap47824-BTA-107197 83430530
1 Hapmap53346-ss46526210 83459606
1 ARS-BFGL-NGS-61854 83499181
1 BTB-01187418 83544203
1 ARS-BFGL-NGS-50379 83575092
1 Hapmap54984-rs29020611 83620958
1 BTA-107196-no-rs 83751111
1 BTB-00035766 83793212
1 Hapmap42233-BTA-49670 83842132
1 ARS-BFGL-NGS-19217 83964513
1 Hapmap30916-BTA-91383 83986617
1 ARS-BFGL-NGS-111849 84010214
1 BTB-01059241 84071804
1 Hapmap49142-BTA-38495 84119387
1 BTA-38502-no-rs 84213943
1 ARS-BFGL-NGS-14913 84234969
1 ARS-BFGL-NGS-68869 84289929
1 ARS-BFGL-NGS-98669 84314502
1 ARS-BFGL-NGS-27316 84365430
1 Hapmap40421-BTA-39479 84394164
1 ARS-BFGL-NGS-69661 84415672
1 BTA-39489-no-rs 84461726
1 ARS-BFGL-NGS-2950 84528382
1 BTB-00036349 84578824
1 ARS-BFGL-NGS-35667 84664648
1 ARS-BFGL-NGS-64789 84722208
1 ARS-BFGL-NGS-116572 85161430
1 Hapmap39022-BTA-38447 85182073
1 Hapmap41527-BTA-38460 85264719
1 Hapmap40527-BTA-38457 85439534
1 ARS-BFGL-NGS-104692 85694937
1 BTB-00036444 85719580
1 BTB-01702174 85798175
1 BTB-01702150 85819756
1 ARS-BFGL-NGS-22690 85933299
1 BTB-01431374 85954530
1 ARS-BFGL-NGS-4047 85988055
1 BTB-01431442 86052864
1 Hapmap47779-BTA-92798 86078937
1 Hapmap38311-BTA-39536 86164725
1 Hapmap44071-BTA-39540 86222951
1 ARS-BFGL-NGS-118640 86322889
1 BTB-00038173 86371827
1 BTA-39548-no-rs 86603914
1 Hapmap55404-rs29024815 86748746
1 Hapmap33711-BTA-124326 86979061
1 ARS-BFGL-NGS-117410 87122551
1 Hapmap42933-BTA-40454 87181372
1 ARS-BFGL-NGS-54077 87338372
1 BTB-00038446 87386242
1 BTB-00037084 87457262
1 BTB-00037008 87563646
1 ARS-BFGL-BAC-34208 87774882
1 Hapmap43254-BTA-38489 87845375
1 BTA-38487-no-rs 87872449
1 BTB-00036985 87904074
1 BTB-00036965 87970511
1 ARS-BFGL-NGS-115710 88023753
1 Hapmap48736-BTA-38482 88069859
1 ARS-BFGL-NGS-72201 88181051
1 ARS-BFGL-NGS-82014 88204957
1 BTB-00036683 88245891
1 ARS-BFGL-NGS-110543 88292011
1 BTB-00036784 88314986
1 Hapmap45277-BTA-38474 88336774
1 BTA-38473-no-rs 88357867
1 BTA-38476-no-rs 88395149
1 ARS-BFGL-BAC-6363 88526760
1 Hapmap52334-rs29027507 88603117
1 ARS-BFGL-NGS-13673 88871763
1 ARS-BFGL-BAC-33122 88892609
1 ARS-BFGL-NGS-20558 88922699
1 BTB-02052555 89007280
1 Hapmap59015-rs29021588 89041799
1 BTB-00038588 89082974
1 Hapmap49096-BTA-25573 89161164
1 BTB-00038586 89221640
1 BTA-13139-rs29018103 89292440
1 BTB-01858021 89347107
1 ARS-BFGL-NGS-152 89393592
1 Hapmap44359-BTA-25574 89430809
1 BTA-122780-no-rs 89458551
1 BTA-25575-no-rs 89489653
1 ARS-BFGL-NGS-105257 89509672
1 Hapmap47477-BTA-103865 89611099
1 BTA-103871-no-rs 89646907
1 Hapmap54455-rs29016036 89677286
1 ARS-BFGL-NGS-114428 89710443
1 Hapmap47817-BTA-104461 89771787
1 Hapmap57808-rs29009859 89978975
1 BTB-00039314 90015794
1 ARS-BFGL-NGS-112470 90183076
1 Hapmap54781-rs29010500 90233259
1 BTA-40510-no-rs 90333020
1 BTB-01349174 90360311
1 BTA-40495-no-rs 90411585
1 Hapmap58015-rs29026448 90514214
1 BTA-40481-no-rs 90611548
1 BTB-01195945 90663470
1 BTA-108728-no-rs 90760335
1 BTB-01195902 90792114
1 Hapmap47529-BTA-122384 90839077
1 BTB-01196345 90880213
1 ARS-BFGL-NGS-94042 90921200
1 Hapmap27729-BTA-108726 91027727
1 BTB-01196862 91104639
1 BTB-01196519 91158627
1 BTB-00040563 91187326
1 BTB-00040624 91220015
1 BTA-119425-no-rs 91266094
1 BTA-88734-no-rs 91380605
1 BTB-01401420 91406645
1 ARS-BFGL-NGS-107398 91440773
1 Hapmap51446-BTA-41504 91478127
1 ARS-BFGL-NGS-23253 91501098
1 Hapmap27148-BTA-124406 91541557
1 ARS-BFGL-NGS-29136 91625391
1 ARS-BFGL-NGS-25311 91721439
1 BTB-00041036 91761868
1 BTA-41494-no-rs 91802143
1 Hapmap51445-BTA-41490 91848224
1 ARS-BFGL-NGS-3794 91916661
1 BTB-00040808 91952264
1 Hapmap41534-BTA-41482 91985875
1 ARS-BFGL-NGS-78317 92039958
1 BTA-41479-no-rs 92111007
1 BTA-41478-no-rs 92198140
1 ARS-BFGL-NGS-12933 92272317
1 ARS-BFGL-NGS-11919 92297145
1 ARS-BFGL-BAC-36098 92325176
1 Hapmap48236-BTA-17964 92348088
1 Hapmap60827-rs29019866 92433977
1 Hapmap49986-BTA-41525 92476463
1 Hapmap30020-BTA-150228 92568842
1 Hapmap46543-BTA-94613 92589739
1 BTA-94619-no-rs 92627088
1 Hapmap54568-rs29010311 92669976
1 BTA-94612-no-rs 92700621
1 Hapmap28877-BTA-24431 92735975
1 BTA-24432-no-rs 92762692
1 Hapmap44640-BTA-24435 92786888
1 Hapmap55511-rs29010538 92823719
1 BTB-01331698 92920047
1 BTB-01331738 92965211
1 ARS-BFGL-NGS-60701 93007750
1 BTB-01846098 93154369
1 BTA-24073-no-rs 93263037
1 Hapmap41804-BTA-24071 93283601
1 ARS-BFGL-NGS-67044 93311608
1 ARS-BFGL-BAC-36911 93450163
1 ARS-BFGL-BAC-36910 93479597
1 ARS-BFGL-NGS-20424 93572606
1 BTB-01762766 93599282
1 ARS-BFGL-NGS-54694 93721559
1 ARS-BFGL-NGS-115400 93782655
1 Hapmap34097-BES3_Contig167_336 93805922
1 BTB-01748272 93887502
1 BTA-118144-no-rs 93920926
1 BTA-112211-no-rs 93945351
1 BTA-24325-no-rs 93993442
1 BTB-01331221 94027674
1 BTB-01331173 94052771
1 BTA-111161-no-rs 94216216
1 ARS-BFGL-NGS-39699 94303131
1 Hapmap26451-BTA-156064 94336480
1 Hapmap52705-rs29019397 94369685
1 ARS-BFGL-NGS-23990 94409184
1 BTA-17925-no-rs 94552473
1 BTA-17923-no-rs 94653902
1 Hapmap53960-rs29016796 94697346
1 BTA-17929-no-rs 94762863
1 BTA-17930-no-rs 94850835
1 Hapmap40307-BTA-42417 94931080
1 BTA-07846-rs29027508 94958244
1 ARS-BFGL-NGS-107347 95279844
1 BTA-48243-no-rs 95317236
1 Hapmap61079-rs29013410 95456256
1 Hapmap42952-BTA-48143 95518231
1 ARS-BFGL-BAC-36880 95653468
1 Hapmap49190-BTA-48142 95690573
1 ARS-BFGL-BAC-36877 95731009
1 Hapmap55432-rs29009621 95777552
1 BTA-121233-no-rs 95802156
1 BTB-00768631 95930224
1 Hapmap24383-BTA-158893 95972034
1 BTB-01087150 96000461
1 Hapmap42095-BTA-120006 96075932
1 ARS-BFGL-NGS-14083 96129507
1 ARS-BFGL-NGS-104582 96151470
1 ARS-BFGL-NGS-106939 96182881
1 BTB-01086885 96228588
1 ARS-BFGL-NGS-80214 96288959
1 BTB-01793064 96315405
1 BTB-01086841 96337881
1 BTB-01086812 96379264
1 BTB-01086804 96408611
1 BTB-01086791 96436595
1 Hapmap40301-BTA-119986 96485762
1 BTB-01591692 96646194
1 ARS-BFGL-NGS-113387 96692592
1 ARS-BFGL-NGS-83934 96772613
1 Hapmap52675-rs29021342 96826809
1 Hapmap48635-BTA-118353 96957947
1 ARS-BFGL-BAC-36902 97034900
1 BTA-122559-no-rs 97068956
1 ARS-BFGL-NGS-104619 97100732
1 ARS-BFGL-NGS-111885 97169258
1 ARS-BFGL-NGS-2011 97197023
1 Hapmap58062-rs29012621 97408252
1 ARS-BFGL-NGS-8753 97518815
1 Hapmap50694-BTA-44240 97648247
1 BTA-44241-no-rs 97674275
1 Hapmap59668-rs29015093 97730993
1 BTA-44249-no-rs 97953338
1 BTA-44254-no-rs 98034629
1 Hapmap42941-BTA-44265 98064179
1 BTA-44267-no-rs 98159158
1 ARS-BFGL-NGS-14357 98273352
1 Hapmap51902-BTA-44288 98423737
1 Hapmap47007-BTA-43282 98602705
1 ARS-BFGL-NGS-96389 98639695
1 UA-IFASA-7818 98674391
1 BTA-43302-no-rs 98763466
1 ARS-BFGL-NGS-60021 98787467
1 ARS-BFGL-BAC-31698 98826238
1 Hapmap38956-BTA-43309 98853038
1 Hapmap54512-rs29023726 98876945
1 ARS-BFGL-NGS-19572 98906855
1 Hapmap49174-BTA-43310 98944630
1 ARS-BFGL-NGS-4387 98970688
1 ARS-BFGL-NGS-96411 99002230
1 Hapmap42551-BTA-43327 99075511
1 ARS-BFGL-NGS-112806 99110444
1 BTA-43335-no-rs 99137029
1 ARS-BFGL-NGS-94323 99212528
1 BTA-43340-no-rs 99456799
1 Hapmap40001-BTA-43342 99481433
1 BTA-43345-no-rs 99506677
1 ARS-BFGL-NGS-72769 99607723
1 Hapmap39920-BTA-43352 99631277
1 ARS-BFGL-NGS-34686 99686394
1 ARS-BFGL-NGS-29866 99752008
1 Hapmap54106-rs29011049 99793771
1 Hapmap40109-BTA-120766 99829786
1 BTA-43360-no-rs 99914084
1 Hapmap46568-BTA-43363 99940813
1 Hapmap58135-rs29019531 100026597
1 Hapmap31069-BTA-124454 100112421
1 BTB-00042406 100161834
1 Hapmap55148-rs29025486 100185633
1 BTB-00042454 100223104
1 BTB-00042539 100261282
1 BTB-00042515 100287966
1 Hapmap44463-BTA-43379 100309213
1 BTB-00042676 100339278
1 Hapmap49178-BTA-44203 100434164
1 Hapmap49992-BTA-44204 100459885
1 BTA-44205-no-rs 100481932
1 Hapmap43268-BTA-44209 100547473
1 Hapmap49612-BTA-44210 100574670
1 Hapmap38957-BTA-44222 100674986
1 Hapmap32784-BTA-124466 100716679
1 Hapmap43856-BTA-44227 100754012
1 ARS-USMARC-Parent-DQ404149-no-rs 100876223
1 BTB-01469883 100906055
1 BTB-01469847 100935002
1 BTA-95964-no-rs 100970946
1 Hapmap57255-rs29022894 101001399
1 BTB-01832367 101091370
1 ARS-BFGL-BAC-33742 101116383
1 BTA-24729-no-rs 101161219
1 Hapmap41389-BTA-95970 101205835
1 Hapmap38145-BTA-23986 101333383
1 BTB-01568192 101468705
1 BTB-00044639 101560118
1 BTA-45212-no-rs 101584563
1 Hapmap59492-rs29020368 101604608
1 Hapmap46219-BTA-45209 101656858
1 ARS-BFGL-BAC-32921 101714381
1 BTB-00044397 101735867
1 Hapmap48767-BTA-45204 101763550
1 BTA-45203-no-rs 101800482
1 BTA-45195-no-rs 101861685
1 ARS-BFGL-NGS-38583 101988988
1 Hapmap48344-BTA-45183 102023773
1 BTB-00043898 102073416
1 ARS-BFGL-NGS-22608 102121833
1 BTB-00043787 102204001
1 BTB-00043646 102280845
1 BTB-01631847 102440408
1 BTB-01631727 102480517
1 Hapmap49857-BTA-109064 102515261
1 BTB-00043545 102542345
1 ARS-BFGL-NGS-61644 102635377
1 BTB-01234729 102721656
1 BTB-01234598 102790745
1 BTB-01234531 102828369
1 BTB-01234416 102875006
1 BTA-115500-no-rs 103004836
1 Hapmap33240-BTA-157357 103025506
1 BTB-01234321 103059782
1 Hapmap41469-BTA-19461 103095845
1 Hapmap43160-BTA-116211 103167664
1 BTA-109808-no-rs 103229116
1 Hapmap39712-BTA-109811 103275172
1 BTB-01136854 103356064
1 BTB-01997024 103377348
1 Hapmap59854-rs29026147 103459112
1 BTB-01136812 103501423
1 BTA-95705-no-rs 103536855
1 Hapmap53234-rs29020933 103577743
1 Hapmap43413-BTA-95698 103600904
1 BTA-95685-no-rs 103637986
1 BTA-95676-no-rs 103659498
1 BTB-01136517 103684112
1 BTB-01136480 103709257
1 BTB-01136347 103737793
1 Hapmap26420-BTA-148636 103842184
1 Hapmap28099-BTA-150614 103924192
1 BTB-00807186 104120823
1 BTB-00807137 104142428
1 BTB-00807095 104164419
1 BTA-51653-no-rs 104238167
1 BTB-00047321 104266576
1 ARS-BFGL-NGS-35839 104288530
1 BTA-46150-no-rs 104491235
1 ARS-BFGL-NGS-54096 104535802
1 ARS-BFGL-BAC-4585 104563153
1 BTB-01757785 104601642
1 BTB-01992706 104637962
1 Hapmap42215-BTA-45259 104670913
1 BTB-00046888 104729910
1 Hapmap51453-BTA-45251 104766981
1 BTB-00046704 104804026
1 BTB-00046682 104857838
1 BTB-00046603 104888331
1 ARS-BFGL-NGS-76111 104922159
1 Hapmap60166-rs29019307 105134896
1 BTB-00007274 105164598
1 BTB-00006833 105349689
1 BTA-39419-no-rs 105441846
1 BTA-39406-no-rs 105499699
1 BTB-00046514 105550684
1 BTB-00046543 105600777
1 BTB-02074068 105688295
1 BTB-00045786 105781390
1 BTB-00045751 105805555
1 Hapmap38948-BTA-28757 105829264
1 BTB-01831301 105918418
1 BTB-01579733 106079524
1 Hapmap42893-BTA-27908 106204208
1 BTB-02007023 106237649
1 BTB-01582427 106271502
1 BTA-39422-no-rs 106298620
1 BTB-02095892 106367469
1 BTB-00044897 106469960
1 BTB-00044677 106581506
1 BTA-45217-no-rs 106618401
1 Hapmap44077-BTA-45213 106683503
1 Hapmap51361-BTA-97011 106738822
1 ARS-BFGL-NGS-24511 106813347
1 ARS-BFGL-NGS-73237 106837146
1 ARS-BFGL-NGS-111524 106943463
1 BTB-00048807 107216857
1 BTB-00048761 107238265
1 BTB-00048739 107267244
1 Hapmap55247-rs29011752 107291206
1 Hapmap54763-rs29012506 107399663
1 Hapmap13023-BTA-95276 107442325
1 Hapmap27036-BTA-163250 107487718
1 ARS-BFGL-NGS-70855 107572908
1 Hapmap48954-BTA-95284 107630272
1 Hapmap39135-BTA-46239 107653497
1 BTB-00048624 107677595
1 BTB-00048535 107743804
1 BTB-00048482 107769860
1 Hapmap47310-BTA-46212 107803284
1 BTB-00048449 107837379
1 ARS-BFGL-NGS-115565 107858786
1 BTB-00048319 107916846
1 BTA-46209-no-rs 108045326
1 BTB-00048133 108073678
1 BTB-00048035 108181536
1 ARS-BFGL-NGS-110392 108205447
1 Hapmap32019-BTA-124526 108250419
1 BTB-00047642 108290501
1 BTB-00047563 108316537
1 UA-IFASA-4990 108365652
1 Hapmap59715-rs29022224 108416178
1 BTB-00049060 108511195
1 BTB-00049075 108549474
1 ARS-BFGL-NGS-32669 108598609
1 ARS-BFGL-NGS-63747 108652356
1 ARS-BFGL-NGS-51005 108681628
1 BTB-00049653 108863906
1 Hapmap44218-BTA-18307 108937104
1 Hapmap38658-BTA-121982 108967416
1 BTB-00045631 109028053
1 Hapmap34753-BES7_Contig483_2157 109087580
1 ARS-BFGL-BAC-31718 109108004
1 ARS-BFGL-NGS-235 109132511
1 ARS-BFGL-NGS-114023 109182737
1 ARS-BFGL-NGS-111509 109215863
1 BTB-00045263 109252871
1 BTA-45222-no-rs 109285801
1 Hapmap46299-BTA-46253 109329096
1 BTB-00049354 109386042
1 BTB-00049502 109481574
1 Hapmap38386-BTA-122729 109569254
1 ARS-BFGL-NGS-110222 109608522
1 Hapmap42097-BTA-120192 109643162
1 BTA-120188-no-rs 109682945
1 ARS-BFGL-NGS-116315 109717258
1 ARS-BFGL-NGS-35848 109800213
1 Hapmap44346-BTA-120193 109836862
1 Hapmap42098-BTA-120200 109871960
1 Hapmap32861-BTA-158968 109917172
1 BTB-01263441 109945203
1 BTB-01961443 109969510
1 BTA-109427-no-rs 110016501
1 ARS-BFGL-NGS-32083 110036620
1 BTB-02008740 110073711
1 Hapmap48271-BTA-27390 110100385
1 ARS-BFGL-NGS-118240 110193984
1 ARS-BFGL-NGS-535 110215354
1 ARS-BFGL-NGS-10422 110246342
1 BTB-01201574 110278610
1 Hapmap44213-BTA-122843 110308505
1 BTB-01201524 110353592
1 ARS-BFGL-NGS-16277 110404020
1 ARS-BFGL-NGS-115502 110424874
1 ARS-BFGL-NGS-66914 110514980
1 ARS-BFGL-NGS-118671 110537180
1 BTA-00854-rs29014005 110567888
1 ARS-BFGL-NGS-93455 110647651
1 ARS-BFGL-NGS-33623 110679610
1 ARS-BFGL-NGS-115228 110704594
1 BTA-111239-no-rs 110747606
1 Hapmap50869-BTA-111237 110872220
1 ARS-USMARC-Parent-DQ404151-rs29019282 110940742
1 Hapmap40040-BTA-104644 111058353
1 BTB-01568926 111091441
1 BTB-01568935 111113819
1 BTB-00006126 111322944
1 BTB-01184881 111442802
1 ARS-BFGL-NGS-19707 111608520
1 ARS-BFGL-BAC-16136 111631004
1 BTB-01166725 111745803
1 ARS-BFGL-BAC-16138 111804662
1 BTB-01166773 111830745
1 Hapmap41730-BTA-102454 111891138
1 ARS-BFGL-NGS-105415 111918114
1 BTA-102461-no-rs 111957695
1 Hapmap38800-BTA-102469 112000088
1 Hapmap51789-BTA-102473 112036864
1 BTB-01167043 112059305
1 ARS-BFGL-NGS-32687 112095726
1 ARS-BFGL-NGS-57889 112143241
1 Hapmap39532-BTA-102468 112234095
1 ARS-BFGL-NGS-119115 112257304
1 ARS-BFGL-NGS-109823 112319361
1 BTA-96415-no-rs 112528280
1 BTB-01140101 112552839
1 ARS-BFGL-NGS-18066 112661372
1 ARS-BFGL-NGS-26803 112691946
1 ARS-BFGL-NGS-110339 112798672
1 ARS-BFGL-NGS-26090 112847407
1 ARS-BFGL-NGS-89681 112880131
1 ARS-BFGL-NGS-26007 113130882
1 BTB-02056490 113223242
1 ARS-BFGL-NGS-104170 113265667
1 ARS-BFGL-NGS-104436 113307506
1 BTA-114834-no-rs 113475561
1 ARS-BFGL-BAC-6549 113500011
1 BTB-01229664 113521537
1 ARS-BFGL-NGS-97925 113617698
1 BTB-01562245 113644592
1 BTA-104132-no-rs 113669783
1 Hapmap41249-BTA-37966 113786292
1 ARS-BFGL-NGS-18134 113826464
1 ARS-BFGL-NGS-61822 113855358
1 ARS-BFGL-BAC-16144 113879898
1 ARS-BFGL-NGS-26766 114010037
1 UA-IFASA-7369 114072353
1 BTB-00049981 114096268
1 BTB-00738246 114188685
1 BTB-00049996 114246014
1 ARS-BFGL-NGS-104897 114280345
1 Hapmap46825-BTA-47232 114412542
1 ARS-BFGL-NGS-16218 114460243
1 ARS-BFGL-NGS-16950 114523869
1 ARS-BFGL-NGS-110332 114544237
1 ARS-BFGL-NGS-68690 114569286
1 ARS-BFGL-NGS-25368 114747946
1 ARS-BFGL-BAC-6558 114796882
1 Hapmap60237-rs29019540 114943931
1 Hapmap42001-BTA-89523 115085095
1 BTB-01058479 115122127
1 BTB-01058465 115201744
1 BTA-122011-no-rs 115279150
1 ARS-BFGL-NGS-43953 115311865
1 BTB-01058228 115363310
1 BTB-01057979 115542123
1 ARS-BFGL-NGS-2027 115696833
1 Hapmap39601-BTA-89540 115727044
1 BTB-01649757 115795296
1 Hapmap47770-BTA-89520 116178359
1 BTA-94396-no-rs 116337327
1 ARS-BFGL-NGS-109048 116445186
1 BTB-00050187 116476339
1 ARS-BFGL-NGS-76535 116501524
1 ARS-BFGL-NGS-92715 116577669
1 ARS-BFGL-NGS-11580 116611633
1 BTB-01457148 116719177
1 ARS-BFGL-NGS-37145 116758709
1 UA-IFASA-1795 116820291
1 BTB-01744054 116869213
1 BTA-47255-no-rs 117019092
1 BTB-00050464 117062300
1 BTA-47242-no-rs 117091701
1 Hapmap53293-rs29016851 117145831
1 BTA-108007-no-rs 117242906
1 ARS-BFGL-NGS-57677 117272466
1 BTB-01575226 117318988
1 BTA-105039-no-rs 117369406
1 BTB-02041724 117526929
1 Hapmap38720-BTA-105046 117582503
1 BTA-90528-no-rs 117659662
1 BTB-00051291 117804167
1 BTB-02083452 117828447
1 Hapmap24434-BTA-48171 117879706
1 BTB-02047820 117935281
1 BTB-01622929 117960567
1 Hapmap50370-BTA-48158 118134338
1 ARS-BFGL-NGS-20062 118232940
1 BTA-20517-no-rs 118270529
1 Hapmap60528-rs29019947 118304465
1 BTB-01305960 118365634
1 BTB-01305946 118393694
1 ARS-BFGL-NGS-25618 118422822
1 BTB-01641194 118460091
1 Hapmap51142-BTA-109780 118496249
1 BTB-01499384 118584676
1 BTA-98511-no-rs 118619266
1 UA-IFASA-1947 118663239
1 Hapmap51365-BTA-98510 118692413
1 BTB-00051535 118767793
1 ARS-BFGL-NGS-93375 118800644
1 ARS-BFGL-NGS-13821 118822589
1 BTA-48213-no-rs 118861849
1 Hapmap39027-BTA-48208 118891283
1 BTB-00051887 118923301
1 ARS-BFGL-NGS-10545 118986155
1 BTB-00051924 119242110
1 Hapmap42953-BTA-48231 119392788
1 Hapmap46705-BTA-49345 119440108
1 BTB-00052514 119467890
1 BTB-00052471 119530318
1 BTA-99965-no-rs 119572421
1 ARS-BFGL-NGS-23299 119610082
1 Hapmap48354-BTA-48238 119695611
1 ARS-BFGL-NGS-105650 119740644
1 BTB-00051548 119835791
1 BTB-01543431 119897273
1 BTB-01543375 119935083
1 Hapmap48787-BTA-49360 120069004
1 Hapmap41567-BTA-52975 120135284
1 ARS-BFGL-NGS-59470 120249290
1 ARS-BFGL-NGS-31534 120277405
1 Hapmap46305-BTA-53011 120372216
1 BTB-02013809 120396682
1 ARS-BFGL-NGS-112497 120418673
1 BTB-01877866 120443788
1 ARS-BFGL-NGS-119723 120468145
1 BTB-00052737 120541653
1 ARS-BFGL-NGS-27741 120575773
1 ARS-BFGL-NGS-117328 120714933
1 ARS-BFGL-NGS-91306 120738404
1 BTB-00052826 120794848
1 BTB-01943865 120841265
1 BTB-00053420 120878950
1 BTA-49362-no-rs 120914953
1 ARS-BFGL-NGS-50236 120937312
1 ARS-BFGL-BAC-7205 120983738
1 BTB-00053237 121009040
1 BTA-114286-no-rs 121075153
1 ARS-BFGL-NGS-110032 121119260
1 Hapmap34409-BES7_Contig244_858 121159769
1 ARS-BFGL-BAC-7198 121312883
1 Hapmap23082-BTA-147775 121339548
1 Hapmap38442-BTA-87622 121366206
1 BTB-00052125 121510242
1 BTB-01476130 121532195
1 ARS-BFGL-NGS-99492 121607486
1 BTB-00052149 121662882
1 ARS-BFGL-BAC-13578 121811393
1 ARS-BFGL-NGS-23874 121900729
1 Hapmap39043-BTA-84510 121969703
1 BTA-120125-no-rs 122002734
1 Hapmap59251-rs29020792 122081752
1 BTB-00053769 122462003
1 BTA-49375-no-rs 122483958
1 BTB-00053802 122517271
1 BTB-01117225 122711140
1 BTB-01117320 122741674
1 BTB-01904540 122909909
1 BTB-01116994 122957014
1 BTB-01116925 123009475
1 Hapmap25578-BTA-148357 123041930
1 BTB-01116848 123067948
1 BTB-01116846 123089928
1 ARS-BFGL-NGS-114386 123116252
1 BTB-01793232 123290078
1 Hapmap51836-BTA-49378 123423499
1 BTA-49381-no-rs 123444392
1 BTB-00054360 123519598
1 Hapmap43795-BTA-16918 123610350
1 ARS-BFGL-NGS-12402 123679885
1 Hapmap55173-rs29024142 123704792
1 BTA-49389-no-rs 123727694
1 BTB-00054117 123753534
1 BTB-00054095 123776733
1 BTB-00054052 123818605
1 BTB-00054609 123888830
1 BTA-49414-no-rs 123918204
1 Hapmap43868-BTA-49405 124083398
1 BTB-00054470 124105380
1 ARS-BFGL-NGS-105510 124129919
1 ARS-BFGL-BAC-14216 124198464
1 ARS-BFGL-NGS-7472 124253360
1 BTB-01382680 124280496
1 BTA-86287-no-rs 124308081
1 Hapmap59501-rs29020824 124339372
1 ARS-BFGL-NGS-15972 124454759
1 BTB-01694763 124477746
1 BTB-01694723 124499732
1 BTB-01694682 124523168
1 ARS-BFGL-NGS-39073 124554177
1 BTB-00054661 124658903
1 BTB-00054647 124695554
1 BTB-00056029 124726924
1 UA-IFASA-8594 124766306
1 BTB-00055938 124797920
1 BTB-00055741 124844876
1 ARS-BFGL-BAC-14851 124989231
1 Hapmap38963-BTA-50274 125015814
1 ARS-BFGL-NGS-91292 125056615
1 ARS-BFGL-BAC-14843 125102104
1 BTB-00055621 125138085
1 ARS-BFGL-NGS-72670 125168156
1 BTB-01479818 125218595
1 Hapmap47791-BTA-96755 125264325
1 BTA-119435-no-rs 125330706
1 BTB-01794776 125386480
1 ARS-BFGL-NGS-553 125411898
1 BTA-22052-no-rs 125572319
1 BTA-22056-no-rs 125623768
1 BTA-22049-no-rs 125844524
1 BTA-114011-no-rs 125911737
1 Hapmap25115-BTA-50291 125984792
1 Hapmap50904-BTA-17187 126070215
1 BTB-00056059 126163013
1 Hapmap50245-BTA-117044 126236415
1 Hapmap45144-BTA-100450 126251225
1 Hapmap26724-BTA-152272 126295740
1 Hapmap53239-rs29021205 126324323
1 Hapmap59026-rs29022289 126365382
1 BTB-01404845 126392829
1 BTB-01405008 126422013
1 BTA-97832-no-rs 126460904
1 ARS-BFGL-NGS-8991 126562287
1 ARS-BFGL-NGS-63031 126583646
1 Hapmap50536-BTA-99808 126712636
1 ARS-BFGL-NGS-111513 126796504
1 BTB-01369713 126971873
1 BTB-01369884 127056007
1 BTB-01369953 127110233
1 ARS-BFGL-NGS-89910 127157376
1 BTB-01615126 127181375
1 Hapmap47487-BTA-107875 127274552
1 Hapmap41768-BTA-120174 127444859
1 ARS-BFGL-NGS-107861 127507518
1 BTB-00060880 127594335
1 BTB-00060751 127624398
1 ARS-BFGL-NGS-98257 127680108
1 ARS-BFGL-NGS-113021 127725447
1 ARS-BFGL-NGS-25639 127770063
1 ARS-BFGL-NGS-100109 127803933
1 Hapmap49199-BTA-50300 127893558
1 Hapmap48368-BTA-50297 127923587
1 ARS-BFGL-BAC-7227 128008878
1 ARS-BFGL-NGS-27011 128191370
1 BTA-50361-no-rs 128294158
1 BTB-01935567 128338198
1 Hapmap52333-rs29027485 128421097
1 BTB-00057862 128449387
1 BTB-01472166 128490068
1 Hapmap51248-BTA-51337 128511630
1 ARS-USMARC-Parent-AY761135-rs29003723 128561274
1 ARS-BFGL-NGS-55389 128564263
1 BTA-96197-no-rs 128593624
1 BTB-00056151 128625913
1 Hapmap50377-BTA-50302 128653030
1 BTB-00056188 128680931
1 BTA-50305-no-rs 128703088
1 BTB-00056214 128725282
1 BTB-00056233 128749077
1 ARS-BFGL-BAC-15540 128817538
1 BTA-50308-no-rs 128882230
1 BTB-01663737 128975081
1 ARS-BFGL-NGS-9109 129075421
1 ARS-BFGL-NGS-105585 129147033
1 ARS-BFGL-NGS-115547 129180905
1 ARS-BFGL-BAC-16161 129242123
1 Hapmap42138-BTA-21868 129270726
1 ARS-BFGL-NGS-92777 129527489
1 BTB-00056583 129578765
1 BTB-00056613 129603986
1 ARS-BFGL-NGS-34197 129626480
1 ARS-BFGL-NGS-111607 129653112
1 ARS-BFGL-NGS-118073 129677785
1 ARS-BFGL-NGS-118749 129728771
1 ARS-BFGL-NGS-42035 129791245
1 ARS-BFGL-NGS-61598 129818222
1 ARS-BFGL-NGS-86926 129847138
1 ARS-BFGL-NGS-411 129911167
1 BTB-00056939 129940917
1 Hapmap49636-BTA-50341 129964919
1 BTA-01811-rs29012765 129986108
1 ARS-BFGL-NGS-1224 130052319
1 ARS-BFGL-NGS-82206 130073477
1 BTA-50347-no-rs 130097032
1 ARS-BFGL-NGS-104657 130117808
1 BTB-00057150 130147294
1 ARS-BFGL-NGS-31046 130172215
1 BTB-00057251 130216267
1 ARS-BFGL-NGS-116868 130258924
1 ARS-BFGL-NGS-57577 130285885
1 ARS-BFGL-NGS-24528 130311121
1 ARS-BFGL-NGS-99827 130335062
1 BTB-02067404 130378726
1 ARS-BFGL-NGS-110636 130414180
1 BTA-49421-no-rs 130456169
1 BTB-00055174 130534726
1 ARS-BFGL-NGS-14969 130568658
1 BTA-49441-no-rs 130593854
1 BTB-00055549 130651646
1 ARS-BFGL-NGS-64270 130730865
1 ARS-BFGL-NGS-40583 130847516
1 ARS-BFGL-NGS-31421 130868791
1 ARS-BFGL-NGS-80200 130903403
1 Hapmap58543-rs29022778 130937338
1 Hapmap39600-BTA-89434 130965630
1 ARS-BFGL-NGS-33537 130997444
1 ARS-BFGL-NGS-96173 131068360
1 Hapmap41763-BTA-117901 131193159
1 BTB-01744858 131229708
1 ARS-BFGL-NGS-33162 131261697
1 Hapmap35473-SCAFFOLD317442_12259 131290917
1 BTA-91136-no-rs 131319208
1 ARS-BFGL-NGS-35670 131400396
1 Hapmap42453-BTA-122047 131456670
1 BTB-01662109 131505562
1 BTB-01476933 131592030
1 Hapmap47449-BTA-96490 131623922
1 Hapmap35746-SCAFFOLD181011_3284 131657377
1 ARS-BFGL-NGS-5193 131698345
1 ARS-BFGL-NGS-35567 131745799
1 ARS-BFGL-NGS-18962 131846797
1 ARS-BFGL-NGS-74871 131867214
1 ARS-BFGL-NGS-112867 131897226
1 Hapmap39275-BTA-51342 131939497
1 ARS-BFGL-NGS-56582 132074377
1 ARS-BFGL-NGS-6392 132110176
1 BTB-00058404 132160169
1 ARS-BFGL-NGS-117553 132204201
1 BTA-53036-no-rs 132271236
1 BTA-53040-no-rs 132301206
1 ARS-BFGL-BAC-5990 132341881
1 ARS-BFGL-NGS-111760 132379423
1 BTB-00058659 132411190
1 BTA-51376-no-rs 132497309
1 BTB-00058727 132559271
1 ARS-BFGL-NGS-84687 132622087
1 BTB-00059126 132688607
1 BTB-00059171 132709919
1 ARS-BFGL-NGS-107359 132760055
1 ARS-BFGL-NGS-56103 132781559
1 ARS-BFGL-NGS-26489 132845507
1 ARS-BFGL-NGS-37759 132886246
1 Hapmap50014-BTA-51389 132991762
1 ARS-BFGL-NGS-23583 133029318
1 BTB-00059412 133050520
1 ARS-BFGL-NGS-10455 133096674
1 ARS-BFGL-NGS-82386 133166436
1 ARS-BFGL-NGS-98442 133233306
1 Hapmap51604-BTA-51399 133259853
1 ARS-BFGL-NGS-14657 133332715
1 Hapmap48798-BTA-51401 133390969
1 ARS-BFGL-NGS-102045 133424899
1 ARS-BFGL-NGS-97163 133446995
1 ARS-BFGL-NGS-37095 133499406
1 BTA-51403-no-rs 133521692
1 ARS-BFGL-BAC-693 133558741
1 ARS-BFGL-NGS-15866 133593528
1 BTA-53359-no-rs 133649773
1 ARS-BFGL-NGS-1834 133698700
1 Hapmap38506-BTA-52316 133720707
1 ARS-BFGL-NGS-79259 133765688
1 Hapmap35028-BES2_Contig431_1271 133882163
1 ARS-BFGL-BAC-11042 133980973
1 BTB-00059569 134025806
1 ARS-BFGL-NGS-30324 134088757
1 BTB-00059627 134111438
1 ARS-BFGL-NGS-4200 134139302
1 ARS-BFGL-NGS-104132 134258377
1 ARS-BFGL-NGS-68753 134280051
1 BTB-00061242 134316657
1 Hapmap45405-BTA-111896 134419503
1 BTB-00061316 134484755
1 BTB-01287574 134659982
1 Hapmap42863-BTA-17899 134757616
1 BTB-01215066 134828444
1 BTB-01215096 134869152
1 BTB-01215148 134900836
1 BTB-01963898 134977005
1 BTB-00061551 135008984
1 ARS-BFGL-BAC-11057 135081107
1 ARS-BFGL-NGS-115064 135119864
1 ARS-BFGL-NGS-26880 135140555
1 Hapmap24138-BTA-124742 135176080
1 BTA-53322-no-rs 135219500
1 Hapmap45933-BTA-53323 135457750
1 Hapmap29089-BTA-99541 135532554
1 BTB-01641095 135622826
1 ARS-BFGL-NGS-100206 135655864
1 Hapmap39319-BTA-25543 135771215
1 BTB-01789715 135889607
1 ARS-BFGL-NGS-119029 135915394
1 ARS-BFGL-NGS-27468 135988521
1 ARS-BFGL-NGS-3162 136027886
1 BTB-00062051 136080818
1 ARS-BFGL-NGS-54112 136111760
1 ARS-BFGL-NGS-35508 136236469
1 ARS-BFGL-NGS-108336 136258142
1 Hapmap35582-SCAFFOLD40562_2432 136344019
1 ARS-BFGL-NGS-106616 136401655
1 ARS-BFGL-NGS-34641 136440804
1 ARS-BFGL-NGS-114679 136499200
1 ARS-BFGL-NGS-78666 136573912
1 ARS-BFGL-NGS-2595 136695554
1 ARS-BFGL-NGS-106296 136721160
1 ARS-BFGL-NGS-105305 136742668
1 ARS-BFGL-NGS-101030 136781568
1 ARS-BFGL-NGS-30809 136831204
1 BTB-01355084 136852565
1 Hapmap38056-BTA-122829 136885425
1 ARS-BFGL-NGS-72308 137000996
1 ARS-BFGL-NGS-113451 137063131
1 Hapmap48385-BTA-54303 137113366
1 BTB-00063891 137136867
1 BTB-00063876 137199869
1 ARS-BFGL-NGS-13683 137248123
1 ARS-BFGL-NGS-113807 137282710
1 ARS-BFGL-NGS-99025 137393923
1 ARS-BFGL-NGS-2473 137440693
1 ARS-BFGL-BAC-11687 137464141
1 BTA-53368-no-rs 137531828
1 Hapmap51252-BTA-53367 137680052
1 ARS-BFGL-NGS-98138 137749528
1 ARS-BFGL-NGS-11236 137776044
1 ARS-BFGL-NGS-12806 137904261
1 ARS-BFGL-NGS-107390 137924385
1 ARS-BFGL-NGS-27844 137980069
1 ARS-BFGL-NGS-93090 138007562
1 ARS-BFGL-NGS-119153 138070691
1 ARS-BFGL-NGS-91055 138119456
1 ARS-BFGL-NGS-10246 138165925
1 ARS-BFGL-NGS-37290 138214555
1 BTB-00039698 138254741
1 ARS-BFGL-NGS-60475 138357697
1 BTA-40533-no-rs 138392971
1 BTA-120764-no-rs 138419898
1 BTB-00039553 138457514
1 Hapmap52330-rs29021130 138526830
1 ARS-BFGL-NGS-112400 138561549
1 ARS-BFGL-BAC-14872 138602576
1 ARS-BFGL-BAC-14873 138635746
1 ARS-BFGL-NGS-116855 138661650
1 Hapmap41179-BTA-120763 138702884
1 Hapmap42704-BTA-84999 138782443
1 ARS-BFGL-NGS-28524 138836143
1 BTB-00406913 138938899
1 Hapmap55182-rs29024603 139258263
1 Hapmap34056-BES2_Contig421_810 139293827
1 ARS-BFGL-NGS-60119 139357739
1 BTB-00064766 139444528
1 ARS-BFGL-BAC-5529 139476366
1 ARS-BFGL-NGS-78397 139510073
1 ARS-BFGL-NGS-93180 139548621
1 ARS-BFGL-NGS-76451 139640353
1 BTB-01773000 139707352
1 BTB-01777620 139807114
1 BTB-01305420 139845868
1 ARS-BFGL-NGS-106059 139882690
1 BTA-122684-no-rs 139935236
1 ARS-BFGL-NGS-103518 139982306
1 BTB-01305554 140036553
1 ARS-BFGL-NGS-13725 140082293
1 ARS-BFGL-NGS-105560 140146319
1 Hapmap49908-BTA-20502 140169251
1 Hapmap47123-BTA-85678 140191583
1 BTB-00126668 140220153
1 BTA-67523-no-rs 140254183
1 ARS-BFGL-NGS-117937 140401581
1 BTA-100315-no-rs 140495455
1 ARS-BFGL-NGS-110299 140530805
1 Hapmap54009-rs29018701 140599888
1 ARS-BFGL-NGS-4637 140685649
1 ARS-BFGL-NGS-82122 140706547
1 ARS-BFGL-NGS-107473 140822550
1 ARS-BFGL-NGS-76160 140847627
1 UA-IFASA-3942 140876202
1 BTB-00070923 141061623
1 BTB-00070861 141086853
1 BTA-57342-no-rs 141149030
1 BTB-00070740 141186328
1 Hapmap41906-BTA-57339 141260739
1 ARS-BFGL-NGS-73455 141310419
1 ARS-BFGL-NGS-13638 141355474
1 Hapmap40074-BTA-54364 141382338
1 ARS-BFGL-NGS-14502 141468989
1 ARS-BFGL-NGS-104662 141510400
1 Hapmap51743-BTA-54330 141618694
1 ARS-BFGL-NGS-52663 141653948
1 Hapmap41748-BTA-108916 141703833
1 ARS-BFGL-NGS-31585 141740045
1 BTB-01839901 141780218
1 ARS-BFGL-NGS-111417 141989336
1 Hapmap41574-BTA-54365 142223661
1 BTB-00067270 142238759
1 ARS-BFGL-NGS-118700 142283845
1 UA-IFASA-4369 142495434
1 ARS-BFGL-NGS-91441 142620597
1 ARS-BFGL-NGS-22768 142642593
1 BTB-01225777 142666938
1 ARS-BFGL-NGS-106484 142695856
1 ARS-BFGL-NGS-44907 142735792
1 ARS-BFGL-NGS-114203 142836746
1 BTB-00067063 142858811
1 BTB-01951526 142970402
1 BTB-01955138 142996620
1 BTB-01844108 143026660
1 ARS-BFGL-NGS-104338 143049918
1 ARS-BFGL-NGS-118672 143287161
1 ARS-BFGL-NGS-39171 143370558
1 ARS-BFGL-NGS-40286 143390796
1 ARS-BFGL-NGS-28338 143579977
1 Hapmap48127-BTA-93939 143611781
1 ARS-BFGL-NGS-62175 143642806
1 BTB-01710763 143688546
1 ARS-BFGL-NGS-82489 143748148
1 ARS-BFGL-NGS-39460 143775482
1 ARS-BFGL-NGS-117826 143801372
1 BTB-00066611 143894063
1 BTB-00066658 143915489
1 ARS-BFGL-NGS-114541 144105011
1 Hapmap47658-BTA-55394 144161248
1 ARS-BFGL-NGS-112657 144230611
1 ARS-BFGL-NGS-118821 144271781
1 ARS-BFGL-NGS-10924 144378178
1 ARS-BFGL-NGS-34751 144405313
1 ARS-BFGL-NGS-114630 144433593
1 ARS-BFGL-NGS-114130 144479372
1 ARS-BFGL-NGS-31728 144559051
1 UA-IFASA-2306 144626795
1 ARS-BFGL-NGS-29228 144647921
1 ARS-BFGL-NGS-57723 144682318
1 ARS-BFGL-NGS-104426 144752234
1 ARS-BFGL-NGS-2621 144802150
1 ARS-BFGL-BAC-15516 144904681
1 ARS-BFGL-NGS-105531 144952299
1 Hapmap49657-BTA-55361 145006899
1 ARS-BFGL-BAC-15523 145047458
1 ARS-BFGL-NGS-44300 145077997
1 ARS-BFGL-NGS-4700 145147732
1 ARS-BFGL-NGS-110098 145192864
1 ARS-BFGL-NGS-115887 145233055
1 ARS-BFGL-NGS-104259 145279395
1 ARS-BFGL-NGS-119098 145306409
1 BTB-00067759 145349801
1 BTB-00067814 145372761
1 ARS-BFGL-NGS-32029 145474393
1 ARS-BFGL-NGS-106222 145522082
1 BTB-00068200 145577675
1 ARS-BFGL-NGS-13498 145675616
1 ARS-BFGL-NGS-26672 145710028
1 ARS-BFGL-NGS-106123 145772707
1 ARS-BFGL-NGS-68058 145800119
1 BTB-00977334 145886528
1 ARS-BFGL-NGS-117505 145913676
1 BTA-55340-no-rs 145954150
1 ARS-BFGL-NGS-119891 146022343
1 ARS-BFGL-NGS-103161 146049638
1 ARS-BFGL-NGS-82590 146075064
1 BTA-64849-no-rs 146115479
1 ARS-BFGL-NGS-20055 146142790
1 ARS-BFGL-NGS-40393 146164292
1 Hapmap38514-BTA-63523 146320537
1 ARS-BFGL-NGS-17766 146340622
1 ARS-BFGL-NGS-96151 146377857
1 ARS-BFGL-NGS-4901 146387649
1 ARS-BFGL-NGS-56584 146433082
1 ARS-BFGL-NGS-109985 146508751
1 ARS-BFGL-NGS-105140 146563080
1 ARS-BFGL-BAC-15514 146608840
1 ARS-BFGL-NGS-24811 146630818
1 ARS-BFGL-NGS-34622 146666100
1 ARS-BFGL-NGS-33058 146723389
1 Hapmap57299-ss46527085 146829619
1 ARS-BFGL-NGS-41123 146907550
1 ARS-BFGL-NGS-90750 146933478
1 ARS-BFGL-NGS-105691 146955288
1 BTB-01660659 146980055
1 ARS-BFGL-NGS-76373 147021000
1 ARS-BFGL-NGS-100302 147075250
1 ARS-BFGL-NGS-25579 147096213
1 ARS-BFGL-NGS-22713 147166578
1 ARS-BFGL-NGS-40732 147197898
1 ARS-BFGL-NGS-113213 147224999
1 ARS-BFGL-NGS-26865 147291520
1 ARS-BFGL-NGS-100090 147319319
1 ARS-BFGL-NGS-4848 147355781
1 ARS-BFGL-NGS-31102 147382789
1 ARS-BFGL-NGS-13121 147411133
1 ARS-BFGL-NGS-87570 147454173
1 ARS-BFGL-NGS-76347 147524969
1 ARS-BFGL-NGS-103649 147551139
1 ARS-BFGL-NGS-105044 147597145
1 ARS-BFGL-NGS-9762 147641478
1 Hapmap52800-ss46526105 147670375
1 Hapmap54522-ss46526129 147707816
1 ARS-BFGL-NGS-108391 147773269
1 ARS-BFGL-NGS-53898 147795528
1 Hapmap45294-BTA-56387 147821461
1 BTA-56389-no-rs 147842221
1 ARS-BFGL-NGS-109493 147868234
1 ARS-BFGL-NGS-85763 147944410
1 BTB-01598310 147962756
1 Hapmap47823-BTA-106742 147984681
1 ARS-BFGL-NGS-26133 148005087
1 ARS-BFGL-NGS-113680 148032391
1 ARS-BFGL-NGS-1705 148211654
1 BTA-19847-no-rs 148224422
1 ARS-BFGL-NGS-5057 148268238
1 ARS-BFGL-NGS-78784 148288799
1 Hapmap46782-BTA-19874 148322768
1 BTA-19869-no-rs 148343172
1 BTB-01301015 148402823
1 Hapmap39197-BTA-23280 148462983
1 ARS-BFGL-NGS-13206 148484066
1 ARS-BFGL-NGS-103851 148507780
1 ARS-BFGL-NGS-29750 148531945
1 ARS-BFGL-NGS-65139 148570010
1 ARS-BFGL-NGS-103565 148677100
1 ARS-BFGL-NGS-110564 148698038
1 ARS-BFGL-NGS-69609 148741456
1 Hapmap47854-BTA-119090 148765346
1 ARS-BFGL-NGS-43565 148770164
1 ARS-BFGL-NGS-26772 148796433
1 ARS-BFGL-NGS-25873 148854021
1 ARS-BFGL-NGS-13051 148886400
1 ARS-BFGL-NGS-30170 148911816
1 ARS-BFGL-NGS-117882 148951348
1 BTB-00043331 149000569
1 ARS-BFGL-BAC-12960 149025061
1 Hapmap45492-BTA-44298 149080929
1 BTB-00043127 149116417
1 ARS-BFGL-NGS-113002 149153072
1 ARS-BFGL-NGS-8140 149189840
1 BTB-01761180 149211909
1 BTB-00043033 149242163
1 ARS-BFGL-NGS-676 149295821
1 UA-IFASA-9633 149326578
1 ARS-BFGL-NGS-21137 149363846
1 ARS-BFGL-NGS-86458 149402856
1 ARS-BFGL-NGS-91705 149650627
1 ARS-BFGL-NGS-33258 149697044
1 ARS-BFGL-NGS-72541 149809093
1 BTA-58315-no-rs 149865183
1 ARS-BFGL-NGS-54529 149983557
1 ARS-BFGL-NGS-107257 150055732
1 ARS-BFGL-NGS-59701 150093900
1 ARS-BFGL-NGS-67754 150115092
1 ARS-BFGL-NGS-72865 150140587
1 ARS-BFGL-NGS-102593 150188943
1 ARS-BFGL-NGS-1 150241288
1 ARS-BFGL-NGS-97531 150264958
1 ARS-BFGL-NGS-103594 150338087
1 Hapmap43997-BTA-106314 150362015
1 BTB-01975281 150396166
1 ARS-BFGL-NGS-105884 150417816
1 BTB-00069859 150546404
1 ARS-BFGL-NGS-60951 150589077
1 BTB-00069838 150615823
1 BTB-00069681 150728790
1 ARS-BFGL-BAC-5688 150807422
1 ARS-BFGL-NGS-119736 150844775
1 ARS-BFGL-NGS-95621 151197138
1 ARS-BFGL-NGS-117639 151286555
1 BTB-00070218 151319130
1 Hapmap25017-BTA-124913 151456809
1 Hapmap47663-BTA-57297 151495784
1 ARS-BFGL-NGS-105124 151530117
1 ARS-BFGL-NGS-5818 151698382
1 ARS-BFGL-NGS-69011 151725393
1 ARS-BFGL-NGS-110193 151749240
1 ARS-BFGL-NGS-104670 151773368
1 ARS-BFGL-NGS-22078 151811202
1 Hapmap57645-rs29027916 151921264
1 ARS-BFGL-NGS-12786 151955220
1 ARS-BFGL-NGS-42159 152035402
1 ARS-BFGL-NGS-71332 152066435
1 Hapmap42257-BTA-57319 152097869
1 ARS-BFGL-NGS-39807 152125151
1 ARS-BFGL-NGS-108762 152153086
1 ARS-BFGL-NGS-110653 152228421
1 ARS-BFGL-NGS-116625 152572439
1 ARS-BFGL-NGS-5854 152596010
1 ARS-BFGL-NGS-41125 152644405
1 ARS-BFGL-NGS-14751 152668323
1 ARS-BFGL-NGS-70523 152795757
1 ARS-BFGL-NGS-57499 152817113
1 ARS-BFGL-NGS-116979 152850441
1 Hapmap35832-SCAFFOLD197372_885 153015008
1 ARS-BFGL-NGS-16536 153044603
1 Hapmap46946-BTA-116432 153203876
1 ARS-BFGL-NGS-105623 153236500
1 ARS-BFGL-NGS-76122 153276152
1 BTB-01241144 153301035
1 Hapmap49466-BTA-116411 153330068
1 ARS-BFGL-NGS-112213 153350947
1 ARS-BFGL-NGS-117060 153378594
1 BTA-116423-no-rs 153421176
1 Hapmap48626-BTA-116429 153454845
1 Hapmap53709-rs29017440 153517161
1 Hapmap42082-BTA-116435 153540792
1 BTA-120479-no-rs 153588453
1 Hapmap60790-rs29024220 153608601
1 BTA-16239-no-rs 153670496
1 Hapmap43297-BTA-57357 153870569
1 BTB-00070977 153905884
1 BTA-57354-no-rs 153966569
1 INRA-402 154026607
1 Hapmap53066-rs29026782 154053554
1 Hapmap41028-BTA-58260 154090029
1 Hapmap48211-BTA-120784 154125189
1 BTB-00071736 154146603
1 ARS-BFGL-NGS-110293 154222249
1 Hapmap48261-BTA-24663 154312109
1 ARS-BFGL-NGS-109294 154351347
1 ARS-BFGL-NGS-41812 154394122
1 BTA-58265-no-rs 154425338
1 BTB-00071918 154461110
1 Hapmap48393-BTA-58266 154492953
1 ARS-BFGL-NGS-22321 154551516
1 ARS-BFGL-NGS-16576 154573212
1 Hapmap56337-ss46526524 154612126
1 ARS-BFGL-NGS-102650 154655767
1 ARS-BFGL-NGS-77917 154688915
1 ARS-BFGL-NGS-45342 154731272
1 ARS-BFGL-NGS-11586 154759226
1 ARS-BFGL-NGS-98387 154783579
1 ARS-BFGL-NGS-39761 154819792
1 ARS-BFGL-NGS-72057 154903343
1 ARS-BFGL-NGS-100423 154955228
1 Hapmap53097-rs29016261 154980065
1 ARS-BFGL-BAC-13028 155056509
1 ARS-BFGL-NGS-57103 155078137
1 ARS-BFGL-NGS-4822 155120957
1 ARS-BFGL-NGS-118847 155151875
1 ARS-BFGL-NGS-98981 155281504
1 BTA-103255-no-rs 155302655
1 ARS-BFGL-NGS-18905 155346627
1 ARS-BFGL-NGS-45330 155416072
1 BTB-01686439 155451307
1 BTB-01008912 155503791
1 BTB-01660026 155562462
1 ARS-BFGL-NGS-115711 155587367
1 ARS-BFGL-NGS-110570 155624908
1 Hapmap44395-BTA-64864 155664424
1 ARS-BFGL-NGS-19557 155701301
1 Hapmap45367-BTA-58284 155760349
1 ARS-BFGL-NGS-114385 155785809
1 ARS-BFGL-NGS-103669 155816822
1 ARS-BFGL-NGS-95240 155842601
1 ARS-BFGL-NGS-4798 155865313
1 ARS-BFGL-NGS-40247 155889669
1 Hapmap38166-BTA-58293 155911069
1 ARS-BFGL-NGS-78856 155941811
1 ARS-BFGL-NGS-118315 155991205
1 ARS-BFGL-NGS-73213 156019258
1 ARS-BFGL-NGS-26782 156054678
1 Hapmap23088-BTA-151194 156106965
1 BTB-01486160 156134713
1 ARS-BFGL-NGS-16035 156161612
1 ARS-BFGL-NGS-61565 156259623
1 BTA-97271-no-rs 156282211
1 Hapmap38969-BTA-58311 156355591
1 BTA-58309-no-rs 156390945
1 ARS-BFGL-NGS-108995 156457927
1 BTB-00073037 156510437
1 ARS-BFGL-NGS-24636 156589825
1 BTB-00072962 156613986
1 ARS-BFGL-NGS-12744 156643382
1 ARS-BFGL-NGS-22096 156709910
1 ARS-BFGL-NGS-35476 156746565
1 Hapmap57477-rs29022938 156806951
1 ARS-BFGL-NGS-30076 156843757
1 ARS-BFGL-NGS-15024 156888631
1 Hapmap39189-BTA-100013 156913403
1 ARS-BFGL-NGS-31767 156966214
1 ARS-BFGL-NGS-16547 156988168
1 ARS-BFGL-NGS-31013 157028517
1 ARS-BFGL-NGS-43112 157085204
1 ARS-BFGL-NGS-58627 157105609
1 ARS-BFGL-NGS-284 157127466
1 ARS-BFGL-NGS-83392 157214772
1 ARS-BFGL-NGS-93838 157253388
1 ARS-BFGL-NGS-102466 157276473
1 ARS-BFGL-NGS-103480 157372291
1 ARS-BFGL-NGS-61517 157392714
1 Hapmap60257-rs29016165 157424487
1 Hapmap55716-rs29015966 157448706
1 Hapmap42032-BTA-100094 157487276
1 BTA-100095-no-rs 157520046
1 Hapmap57491-ss46526066 157541725
1 Hapmap47183-BTA-113360 157571776
1 ARS-BFGL-NGS-104351 157630892
1 BTB-00023885 157661921
1 BTB-00023937 157758037
1 ARS-BFGL-NGS-62440 157793121
1 Hapmap46776-BTA-15316 157873825
1 BTB-00074258 157908805
1 Hapmap42851-BTA-15322 158029767
1 BTB-00024024 158103199
1 BTB-00024140 158137015
1 BTA-120735-no-rs 158315731
1 Hapmap54019-rs29023016 158348710
1 BTB-00073892 158379036
1 Hapmap59327-rs29016284 158406481
1 BTB-01824186 158489039
1 ARS-BFGL-NGS-114975 158521306
1 Hapmap3051-BTA-15299 158588253
1 ARS-BFGL-NGS-106168 158628292
1 ARS-BFGL-NGS-2430 158660694
1 BTB-00074122 158706316
1 ARS-BFGL-NGS-102692 158761704
1 BTB-00382006 158796318
1 ARS-BFGL-NGS-24919 158831291
1 ARS-BFGL-NGS-32312 158855122
1 ARS-BFGL-NGS-27443 158889750
1 ARS-BFGL-NGS-36332 158940110
1 ARS-BFGL-NGS-75385 158992591
1 ARS-BFGL-NGS-39036 159015273
1 Hapmap43186-BTA-15325 159055177
1 BTB-00074935 159100253
1 Hapmap40402-BTA-15329 159144013
1 ARS-BFGL-NGS-54653 159167781
1 ARS-BFGL-BAC-16186 159208319
1 ARS-BFGL-NGS-5053 159231970
1 BTB-01633174 159270079
1 Hapmap52737-rs29021682 159392013
1 ARS-BFGL-NGS-78277 159431553
1 BTB-00075551 159495208
1 ARS-BFGL-NGS-12147 159536779
1 BTB-00075380 159560003
1 BTA-15354-no-rs 159595033
1 ARS-BFGL-NGS-108970 159622630
1 UA-IFASA-4140 159650511
1 Hapmap51199-BTA-27719 159684792
1 ARS-BFGL-NGS-87492 159738524
1 ARS-BFGL-NGS-27660 159767157
1 BTA-15355-no-rs 159789345
1 ARS-BFGL-NGS-111718 159874831
1 BTB-00076382 159975503
1 BTB-00076466 159997049
1 Hapmap48589-BTA-107619 160114501
1 ARS-BFGL-NGS-1001 160152518
1 ARS-BFGL-NGS-42512 160186914
1 ARS-BFGL-NGS-2076 160220176
1 ARS-USMARC-Parent-AY943841-rs17871566 160223706
1 ARS-BFGL-NGS-20387 160252899
1 ARS-BFGL-NGS-29472 160279855
1 BTA-39380-no-rs 160353510
1 ARS-BFGL-NGS-116700 160385108
1 Hapmap20495-rs29024564 160428313
1 BTB-00076647 160447283
1 Hapmap52451-rs29021142 160469473
1 ARS-BFGL-NGS-5747 160566262
1 BTA-15338-no-rs 160590619
1 ARS-BFGL-NGS-99002 160620864
1 BTA-86397-no-rs 160640866
1 ARS-BFGL-NGS-4086 160690162
1 ARS-BFGL-NGS-73542 160749268
1 ARS-BFGL-NGS-19721 160772959
1 ARS-BFGL-NGS-101788 160827405
1 BTA-105868-no-rs 160848631
1 BTB-01585499 160887459
1 ARS-BFGL-NGS-113905 160926959
1 ARS-BFGL-NGS-90894 160952611
1 ARS-BFGL-NGS-83544 160976580
1 Hapmap26498-BTA-33060 161021444
2 BTA-28579-no-rs 0
2 BTA-29193-no-rs 0
2 BTA-29589-no-rs 0
2 BTA-29604-no-rs 0
2 BTA-28910-no-rs 0
2 BTA-02913-rs29010456 5816
2 Hapmap49624-BTA-47893 6075
2 BTA-101353-no-rs 6748
2 Hapmap53684-rs29025784 21767
2 BTA-68746-no-rs 26145
2 ARS-BFGL-NGS-102158 35127
2 BTA-114831-no-rs 56201
2 BTA-05855-no-rs 100091
2 Hapmap34848-BES1_Contig523_1341 105004
2 BTB-01789851 191748
2 ARS-BFGL-NGS-31104 217606
2 BTB-00077301 240833
2 Hapmap32829-BTA-147228 265146
2 ARS-BFGL-NGS-11180 372647
2 ARS-BFGL-NGS-112825 513819
2 BTA-109914-no-rs 582804
2 BTB-01204098 612925
2 ARS-BFGL-NGS-5376 643389
2 BTB-01204067 666140
2 ARS-BFGL-NGS-101054 692786
2 Hapmap23466-BTA-155656 730619
2 Hapmap41152-BTA-109926 819750
2 Hapmap52514-rs29024554 943569
2 ARS-BFGL-BAC-44757 967245
2 ARS-BFGL-NGS-16717 1007391
2 Hapmap55208-ss46526613 1030480
2 ARS-BFGL-NGS-117794 1076041
2 UA-IFASA-5944 1103143
2 BTA-10744-no-rs 1127560
2 ARS-BFGL-NGS-118760 1148542
2 BTB-00077456 1200474
2 BTB-00077399 1221307
2 ARS-BFGL-NGS-6050 1252338
2 BTB-00077286 1283798
2 ARS-BFGL-NGS-55090 1309839
2 ARS-BFGL-NGS-39059 1352094
2 BTB-01710358 1377407
2 ARS-BFGL-NGS-27330 1439832
2 ARS-BFGL-NGS-118297 1501294
2 ARS-BFGL-NGS-31985 1550331
2 BTB-00077049 1720420
2 BTA-48265-no-rs 1854042
2 Hapmap41656-BTA-82957 1892028
2 ARS-BFGL-NGS-18261 1922119
2 ARS-BFGL-NGS-108007 1952252
2 ARS-BFGL-NGS-115117 2008109
2 ARS-BFGL-BAC-35148 2114586
2 ARS-BFGL-NGS-104760 2193417
2 ARS-BFGL-NGS-113652 2241157
2 ARS-BFGL-NGS-23733 2271204
2 ARS-BFGL-NGS-74769 2352630
2 ARS-BFGL-NGS-110437 2687252
2 Hapmap43973-BTA-93569 2874375
2 ARS-BFGL-NGS-103086 2920608
2 ARS-BFGL-NGS-113403 3006913
2 ARS-BFGL-NGS-40516 3029342
2 ARS-BFGL-NGS-118313 3107342
2 ARS-BFGL-NGS-36537 3212952
2 ARS-BFGL-NGS-67261 3233858
2 ARS-BFGL-NGS-53839 3258630
2 ARS-BFGL-NGS-60640 3303349
2 ARS-BFGL-BAC-42496 3469688
2 ARS-BFGL-NGS-58709 3511580
2 Hapmap40838-BTA-92488 3604635
2 ARS-BFGL-NGS-61983 3724223
2 ARS-BFGL-NGS-46839 3750891
2 Hapmap48616-BTA-112393 3843351
2 ARS-BFGL-NGS-15763 3871116
2 ARS-BFGL-NGS-100540 3903006
2 ARS-BFGL-NGS-102353 3983055
2 ARS-BFGL-NGS-63030 4033678
2 ARS-BFGL-NGS-59921 4065885
2 Hapmap43083-BTA-86781 4138821
2 Hapmap49024-BTA-112388 4168811
2 ARS-BFGL-NGS-112731 4206765
2 ARS-BFGL-NGS-4063 4247772
2 ARS-BFGL-NGS-92825 4283358
2 Hapmap50886-BTA-121204 4320685
2 ARS-BFGL-BAC-33163 4344035
2 Hapmap42949-BTA-46907 4420532
2 BTB-00078030 4499996
2 BTB-00077963 4555873
2 Hapmap39337-BTA-46816 4583359
2 Hapmap53000-ss46526222 4660752
2 BTB-00077801 4681598
2 BTB-01739851 4771835
2 Hapmap40228-BTA-88147 4856050
2 ARS-BFGL-NGS-43499 4892596
2 BTB-00078999 4913636
2 ARS-BFGL-NGS-28788 4963099
2 BTB-00079042 4983158
2 ARS-BFGL-NGS-17759 5017643
2 ARS-BFGL-NGS-12749 5055925
2 BTA-47785-no-rs 5091208
2 ARS-BFGL-NGS-6152 5112946
2 BTA-97386-no-rs 5156156
2 Hapmap54320-rs29012920 5178696
2 ARS-BFGL-NGS-34079 5237005
2 ARS-BFGL-NGS-24135 5334097
2 ARS-BFGL-NGS-24537 5417403
2 ARS-BFGL-NGS-21306 5550332
2 ARS-BFGL-NGS-2658 5614811
2 ARS-BFGL-NGS-106075 5683821
2 Hapmap57611-rs29021061 5735609
2 ARS-BFGL-NGS-101125 5809993
2 ARS-BFGL-NGS-106761 5874037
2 Hapmap44381-BTA-47399 5913530
2 Hapmap54109-rs29011261 5937141
2 ARS-BFGL-NGS-39978 6029976
2 ARS-BFGL-BAC-2619 6053019
2 ARS-BFGL-BAC-2576 6095950
2 ARS-BFGL-NGS-6033 6116319
2 ARS-BFGL-NGS-93854 6261080
2 Hapmap52624-rs29010906 6363054
2 ARS-BFGL-NGS-100748 6390118
2 ARS-BFGL-NGS-4516 6470682
2 ARS-BFGL-NGS-17147 6502337
2 ARS-BFGL-NGS-15417 6996750
2 ARS-BFGL-NGS-112454 7025774
2 ARS-BFGL-NGS-11319 7107333
2 Hapmap54028-rs29023584 7136739
2 Hapmap47560-BTA-30470 7229722
2 ARS-BFGL-NGS-81865 7441108
2 Hapmap52728-rs29018577 7480738
2 BTA-47483-no-rs 7520464
2 ARS-BFGL-NGS-90839 7564438
2 ARS-BFGL-NGS-59102 7643293
2 Hapmap53965-rs29017456 7664939
2 Hapmap60397-ss46527095 7744686
2 ARS-BFGL-NGS-52961 7879762
2 BTB-00078691 7914705
2 BTB-01977132 7936126
2 ARS-BFGL-BAC-2817 7978067
2 BTA-47624-no-rs 8017286
2 ARS-BFGL-NGS-110677 8065961
2 BTB-01717869 8160688
2 BTA-27415-no-rs 8184569
2 BTA-85707-no-rs 8215583
2 BTB-00078927 8263018
2 UA-IFASA-9562 8289738
2 Hapmap38635-BTA-85702 8385956
2 BTA-85701-no-rs 8479940
2 ARS-BFGL-NGS-1661 8541149
2 Hapmap41991-BTA-85694 8566611
2 BTB-01110991 8696446
2 BTB-01929922 8730899
2 BTB-01929933 8754837
2 Hapmap51331-BTA-85692 8815405
2 BTB-01435656 8848489
2 ARS-BFGL-NGS-37283 8881566
2 BTB-01435557 8902713
2 Hapmap40313-BTA-27938 8971940
2 BTB-00079213 9017718
2 ARS-BFGL-NGS-35384 9176015
2 Hapmap50551-BTA-104382 9337707
2 BTA-87378-no-rs 9382653
2 BTB-00862033 9433765
2 BTB-00862071 9454759
2 BTB-00862061 9483187
2 BTB-02094616 9505404
2 BTB-00079285 9529273
2 BTB-00079297 9553018
2 Hapmap43273-BTA-47993 9590181
2 BTB-00079257 9664438
2 BTB-00079368 9728844
2 ARS-BFGL-NGS-111530 9767528
2 Hapmap55212-rs29013415 9810426
2 BTB-00079476 9851529
2 BTB-01282688 9958808
2 BTB-02016659 9993855
2 BTB-00079551 10020185
2 Hapmap38411-BTA-48376 10066464
2 Hapmap23397-BTA-133598 10092610
2 Hapmap49896-BTA-17263 10132306
2 ARS-BFGL-NGS-64273 10164847
2 Hapmap38502-BTA-48351 10204023
2 ARS-BFGL-NGS-114790 10348180
2 Hapmap54204-rs29015637 10373211
2 BTA-48147-no-rs 10429780
2 Hapmap44337-BTA-109205 10561002
2 Hapmap51139-BTA-109204 10583794
2 ARS-BFGL-BAC-33704 10635771
2 Hapmap51202-BTA-28358 10659905
2 BTA-45006-no-rs 10760380
2 Hapmap40653-BTA-114312 10850950
2 Hapmap42875-BTA-23394 10902590
2 ARS-BFGL-NGS-69447 10973131
2 ARS-BFGL-NGS-30075 11005019
2 BTA-23383-no-rs 11032432
2 Hapmap44041-BTA-23382 11060395
2 ARS-BFGL-NGS-52041 11237028
2 ARS-BFGL-NGS-38353 11479112
2 ARS-BFGL-NGS-53911 11722234
2 ARS-BFGL-NGS-39506 11748340
2 ARS-BFGL-NGS-91026 11879297
2 Hapmap27018-BTA-158911 11908528
2 ARS-BFGL-NGS-116628 12006657
2 BTA-109791-no-rs 12030067
2 BTA-48951-no-rs 12087589
2 Hapmap42566-BTA-48928 12110271
2 Hapmap38897-BTA-48906 12165536
2 ARS-BFGL-NGS-40106 12213338
2 ARS-BFGL-NGS-103955 12406643
2 Hapmap44546-BTA-48673 12426923
2 Hapmap46046-BTA-114001 12587408
2 ARS-BFGL-BAC-27295 12637006
2 BTA-110517-no-rs 12764123
2 Hapmap34694-BES3_Contig475_1491 12801682
2 ARS-BFGL-NGS-91327 12846385
2 ARS-BFGL-BAC-27271 12947325
2 Hapmap32135-BTA-159962 13045886
2 ARS-BFGL-BAC-35552 13136277
2 Hapmap49523-BTA-20486 13295993
2 BTA-117245-no-rs 13350519
2 BTA-93171-no-rs 13419390
2 Hapmap49907-BTA-20483 13477770
2 ARS-BFGL-BAC-27305 13509180
2 Hapmap41795-BTA-20481 13533477
2 ARS-BFGL-BAC-32402 13584794
2 ARS-BFGL-NGS-43437 13616391
2 ARS-BFGL-BAC-32404 13650485
2 BTA-20457-no-rs 13682596
2 ARS-BFGL-NGS-88388 13718482
2 Hapmap49193-BTA-48784 13900179
2 Hapmap54937-rs29013687 13921054
2 Hapmap60935-rs29012413 13941816
2 ARS-BFGL-NGS-89201 14000930
2 BTA-48736-no-rs 14097645
2 ARS-BFGL-NGS-38281 14156827
2 Hapmap59876-rs29018046 14210087
2 ARS-BFGL-NGS-89098 14277681
2 ARS-BFGL-NGS-74668 14335739
2 ARS-BFGL-BAC-33346 14563746
2 BTA-97453-no-rs 14701653
2 ARS-BFGL-NGS-112128 14754414
2 Hapmap47793-BTA-97444 14778112
2 ARS-BFGL-NGS-98581 14821770
2 BTB-01144233 14846418
2 Hapmap54766-rs29012658 14869773
2 Hapmap52534-rs29010223 14916341
2 ARS-BFGL-BAC-33978 14945397
2 Hapmap33059-BTA-158581 15082193
2 BTB-01085343 15133598
2 ARS-BFGL-NGS-117019 15157893
2 ARS-BFGL-NGS-45446 15178676
2 Hapmap60797-rs29023429 15277300
2 Hapmap58884-rs29013431 15312401
2 ARS-BFGL-NGS-12562 15346346
2 ARS-BFGL-NGS-108876 15370081
2 Hapmap47192-BTA-119165 15399602
2 BTB-01084910 15421100
2 BTB-01084842 15457642
2 ARS-BFGL-NGS-82028 15522415
2 BTB-01084639 15576613
2 ARS-BFGL-NGS-105012 15658140
2 BTB-01084561 15708505
2 Hapmap24210-BTA-158558 15763183
2 BTB-01084484 15798248
2 ARS-BFGL-NGS-104492 15821188
2 BTB-01600567 15969666
2 BTB-01600593 16000786
2 BTB-01868760 16039265
2 Hapmap44576-BTA-90136 16069902
2 BTB-01410599 16110744
2 ARS-BFGL-NGS-36375 16166342
2 BTB-01410432 16187069
2 BTB-01845736 16412320
2 Hapmap42488-BTA-26728 16470703
2 ARS-BFGL-NGS-118141 16491571
2 BTB-00080812 16525404
2 ARS-BFGL-NGS-1216 16587083
2 Hapmap35360-SCAFFOLD145911_8451 16632266
2 Hapmap58340-rs29009785 16677015
2 BTA-109896-no-rs 16736404
2 BTB-01363466 16852287
2 Hapmap47905-BTA-28908 16873683
2 BTB-01952715 17060623
2 BTB-01792501 17101058
2 Hapmap58412-rs29020884 17173049
2 BTB-00081694 17260000
2 Hapmap38868-BTA-97511 17291249
2 Hapmap28148-BTA-97509 17321843
2 BTA-49719-no-rs 17551645
2 ARS-BFGL-NGS-38278 17716352
2 ARS-BFGL-NGS-23669 17791238
2 Hapmap61050-rs29013591 17854128
2 BTA-04435-no-rs 17931827
2 BTB-01290659 17959396
2 BTB-01290636 18000343
2 BTB-01290581 18032477
2 ARS-BFGL-NGS-71755 18057166
2 BTB-00081745 18140404
2 ARS-BFGL-NGS-24246 18170941
2 BTB-02054371 18212187
2 Hapmap33031-BTA-148746 18257291
2 BTB-00082046 18293027
2 Hapmap25114-BTA-49906 18342153
2 BTB-01559455 18389193
2 ARS-BFGL-NGS-104601 18415238
2 BTB-01559610 18486980
2 Hapmap46225-BTA-49570 18531691
2 BTA-49599-no-rs 18599754
2 BTB-00081145 18634999
2 Hapmap41889-BTA-49622 18665031
2 Hapmap47640-BTA-49632 18693590
2 BTB-00081257 18721368
2 ARS-BFGL-NGS-113397 18754377
2 Hapmap47641-BTA-49646 18791279
2 Hapmap34168-BES3_Contig310_1112 18824551
2 BTB-00081403 18849986
2 Hapmap56313-rs29022477 18931834
2 BTB-00081518 18964971
2 ARS-BFGL-NGS-1167 19053041
2 ARS-BFGL-BAC-35137 19105153
2 ARS-BFGL-NGS-86079 19126180
2 Hapmap53232-rs29020795 19202356
2 Hapmap43615-BTA-54400 19255900
2 BTB-00066182 19315116
2 Hapmap38416-BTA-55305 19404172
2 BTA-55307-no-rs 19455276
2 BTB-00082256 19555268
2 ARS-BFGL-NGS-101460 19681411
2 ARS-BFGL-NGS-91042 19710623
2 BTB-01112664 19731355
2 ARS-BFGL-NGS-17648 19801474
2 BTA-86806-no-rs 19832559
2 BTB-01112800 19910870
2 Hapmap49351-BTA-86808 19963403
2 ARS-BFGL-NGS-23300 20044858
2 ARS-BFGL-NGS-32739 20151654
2 Hapmap59161-rs29014139 20235088
2 ARS-BFGL-BAC-35121 20312917
2 BTB-01555229 20347437
2 BTB-01555215 20367577
2 ARS-BFGL-NGS-105466 20391165
2 BTB-01112976 20504697
2 ARS-BFGL-NGS-39206 20549824
2 Hapmap51079-BTA-88097 20648848
2 Hapmap60669-rs29018484 20687353
2 Hapmap59959-rs29020690 20710300
2 BTB-00083220 20737588
2 BTB-00083120 20813843
2 BTA-14230-rs29022995 20978361
2 ARS-BFGL-NGS-111881 21000370
2 ARS-BFGL-NGS-116058 21022389
2 Hapmap39315-BTA-12536 21084997
2 ARS-BFGL-BAC-35112 21127634
2 BTB-00082770 21197106
2 BTA-46612-no-rs 21269246
2 ARS-BFGL-NGS-27536 21301375
2 ARS-BFGL-NGS-118009 21388968
2 BTA-09814-rs29025970 21438235
2 BTA-46844-no-rs 21493899
2 BTB-00086860 21525506
2 ARS-USMARC-Parent-AY776154-no-rs 21560141
2 BTB-01168392 21570293
2 BTB-00083524 21649588
2 BTB-00083549 21675776
2 Hapmap48774-BTA-46697 21706967
2 Hapmap32159-BTA-46703 21781367
2 BTB-01168588 21811132
2 UA-IFASA-1574 21841023
2 Hapmap50243-BTA-116664 21873143
2 BTB-01728391 21894376
2 ARS-BFGL-NGS-102509 21928175
2 ARS-BFGL-NGS-119036 21961007
2 BTB-01168531 21990180
2 ARS-BFGL-NGS-77089 22015270
2 ARS-BFGL-NGS-86527 22068494
2 BTB-01782721 22130368
2 ARS-BFGL-NGS-37899 22150542
2 BTA-115979-no-rs 22200874
2 BTA-46780-no-rs 22282895
2 BTB-00085394 22308433
2 BTB-00089403 22348417
2 Hapmap50971-BTA-46778 22381259
2 BTB-00085347 22428824
2 BTB-00085328 22452750
2 BTB-00085286 22511573
2 Hapmap60122-rs29018097 22531966
2 ARS-BFGL-NGS-32709 22556139
2 Hapmap47964-BTA-46752 22690073
2 ARS-BFGL-NGS-23786 22727721
2 ARS-BFGL-BAC-30348 22753496
2 ARS-BFGL-NGS-55595 22787347
2 BTB-00084907 22886720
2 Hapmap38677-BTA-46746 22937267
2 BTB-00084791 22966997
2 BTB-00084784 23009489
2 BTB-00084660 23064597
2 Hapmap50365-BTA-46730 23235237
2 Hapmap33359-BTA-133718 23269907
2 BTB-00084343 23310209
2 BTB-00084309 23352853
2 ARS-BFGL-NGS-59293 23474879
2 ARS-BFGL-NGS-32608 23652490
2 BTB-01693574 23792091
2 ARS-BFGL-NGS-118058 23822655
2 ARS-BFGL-NGS-14826 23877540
2 BTB-00721870 23937018
2 BTB-01543286 23987983
2 BTB-01543251 24015633
2 BTB-01543204 24041804
2 BTB-01543144 24063252
2 Hapmap56915-rs29026677 24111810
2 BTB-00085503 24138052
2 BTB-00085538 24230371
2 BTB-00085622 24250890
2 Hapmap38500-BTA-46794 24292139
2 BTB-00085877 24360937
2 ARS-BFGL-NGS-14141 24386458
2 Hapmap59009-rs29027446 24418477
2 ARS-BFGL-NGS-103110 24465562
2 Hapmap30793-BTA-133756 24506804
2 ARS-BFGL-NGS-117584 24659199
2 Hapmap40436-BTA-46804 24691213
2 Hapmap58163-rs29021257 24794614
2 BTB-00086968 24962747
2 BTA-46847-no-rs 24991102
2 BTB-00086875 25014442
2 ARS-BFGL-NGS-10872 25093658
2 ARS-BFGL-NGS-99222 25130380
2 ARS-BFGL-NGS-14875 25174431
2 ARS-BFGL-NGS-4499 25213240
2 Hapmap52128-rs29015710 25244145
2 Hapmap57629-rs29027188 25285471
2 Hapmap59917-rs29012418 25316609
2 BTB-00087562 25340314
2 ARS-BFGL-NGS-43595 25364609
2 BTB-00087717 25388682
2 BTB-00087742 25435739
2 BTB-00087821 25494130
2 BTA-46908-no-rs 25532653
2 ARS-BFGL-NGS-3079 25572322
2 BTB-00083874 25599756
2 Hapmap44380-BTA-46707 25634966
2 ARS-BFGL-NGS-113556 25680508
2 BTB-00084004 25702375
2 Hapmap40746-BTA-46710 25734542
2 ARS-BFGL-NGS-28193 25784986
2 ARS-BFGL-NGS-108909 26069579
2 Hapmap58903-rs29012194 26095593
2 BTB-00085949 26175812
2 Hapmap51238-BTA-46810 26217629
2 ARS-BFGL-NGS-101553 26258342
2 BTB-00086044 26315860
2 Hapmap43586-BTA-46818 26427913
2 ARS-BFGL-BAC-33164 26456565
2 ARS-BFGL-NGS-61392 26477012
2 Hapmap46703-BTA-46822 26504946
2 BTA-121216-no-rs 26529986
2 ARS-BFGL-NGS-67669 26580030
2 ARS-BFGL-NGS-118954 26618210
2 BTB-00086583 26641920
2 Hapmap31749-BTA-133764 26676940
2 ARS-BFGL-NGS-6133 26853841
2 BTA-25512-no-rs 26886068
2 BTB-00088008 26936941
2 ARS-BFGL-NGS-38536 26957453
2 BTA-46926-no-rs 26979350
2 ARS-BFGL-NGS-26680 27008381
2 BTA-47105-no-rs 27031147
2 BTB-00091700 27053902
2 BTB-00091568 27107785
2 ARS-BFGL-BAC-35185 27149589
2 Hapmap50368-BTA-47103 27178252
2 Hapmap35504-SCAFFOLD52046_3051 27273587
2 Hapmap52660-ss46526812 27338225
2 BTA-112971-no-rs 27481414
2 Hapmap39717-BTA-112973 27529203
2 ARS-BFGL-NGS-42605 27568718
2 ARS-BFGL-NGS-11470 27607856
2 BTA-123273-no-rs 27630681
2 BTB-00089002 27651438
2 BTB-00089278 27711954
2 ARS-BFGL-NGS-39504 27785383
2 ARS-BFGL-NGS-14624 27900411
2 ARS-BFGL-NGS-59654 27939192
2 BTB-01724071 27967802
2 ARS-BFGL-NGS-16854 28025834
2 UA-IFASA-5527 28058809
2 Hapmap50367-BTA-47094 28122053
2 BTB-00091356 28144488
2 BTB-00091350 28201467
2 BTB-00091195 28290230
2 Hapmap59218-rs29014793 28328099
2 ARS-BFGL-NGS-107504 28387866
2 BTB-00091109 28418146
2 BTA-47081-no-rs 28584396
2 BTB-00090936 28606629
2 BTB-00090874 28668090
2 ARS-BFGL-NGS-48318 28699648
2 ARS-BFGL-NGS-77438 28778270
2 BTA-47074-no-rs 28804682
2 BTB-00090483 28833939
2 ARS-BFGL-NGS-63575 28854903
2 BTB-00090441 28890040
2 Hapmap39657-BTA-47071 28922494
2 ARS-BFGL-NGS-77240 28976014
2 ARS-BFGL-NGS-40971 29014103
2 ARS-BFGL-NGS-110725 29046281
2 BTA-47052-no-rs 29103512
2 ARS-BFGL-NGS-110209 29154674
2 Hapmap59045-rs29026016 29192133
2 BTB-00090016 29219372
2 Hapmap57743-rs29026473 29283744
2 Hapmap48633-BTA-118034 29325055
2 ARS-BFGL-NGS-60458 29345899
2 BTB-01141030 29369337
2 ARS-BFGL-NGS-13789 29413883
2 BTB-01141260 29438357
2 Hapmap56032-rs29022835 29478444
2 ARS-BFGL-BAC-31010 29540904
2 Hapmap51783-BTA-96615 29597896
2 BTA-96624-no-rs 29634458
2 Hapmap41697-BTA-96617 29661843
2 Hapmap61063-rs29026680 29692101
2 BTB-01494206 29735613
2 ARS-BFGL-NGS-19813 29767064
2 ARS-BFGL-BAC-30043 29787820
2 Hapmap54696-rs29024868 29905579
2 Hapmap43138-BTA-107007 29943217
2 Hapmap39178-BTA-96630 29975865
2 ARS-BFGL-NGS-99856 30004094
2 ARS-BFGL-NGS-104761 30041448
2 BTA-89168-no-rs 30084206
2 BTA-09540-no-rs 30171899
2 BTB-01987495 30197475
2 BTA-30375-no-rs 30223011
2 BTA-30381-no-rs 30257980
2 ARS-BFGL-NGS-31833 30289849
2 ARS-BFGL-NGS-13167 30317827
2 Hapmap32886-BTA-30414 30353152
2 BTA-30419-no-rs 30388491
2 Hapmap50650-BTA-30427 30481243
2 BTB-01978664 30505600
2 Hapmap61002-rs29016992 30526227
2 ARS-BFGL-BAC-30035 30551139
2 BTB-01817112 30598831
2 BTB-01243338 30699457
2 ARS-BFGL-BAC-33169 30758551
2 BTB-01045439 30784775
2 ARS-BFGL-NGS-94388 30809232
2 ARS-BFGL-NGS-118404 30838734
2 ARS-BFGL-NGS-38622 30863718
2 ARS-BFGL-NGS-64281 30892143
2 BTA-47106-no-rs 30926600
2 ARS-BFGL-NGS-72090 30955235
2 ARS-BFGL-BAC-28097 31016870
2 Hapmap23355-BTA-133816 31050611
2 ARS-BFGL-BAC-2683 31079489
2 Hapmap52303-rs29012101 31106090
2 ARS-BFGL-BAC-28969 31145929
2 BTB-01386993 31211043
2 ARS-BFGL-BAC-29585 31256176
2 ARS-BFGL-BAC-30773 31317703
2 ARS-BFGL-NGS-103589 31350934
2 Hapmap40825-BTA-87008 31376042
2 ARS-BFGL-BAC-32548 31405766
2 Hapmap39006-BTA-116188 31430145
2 ARS-BFGL-BAC-31395 31453452
2 ARS-BFGL-NGS-61127 31477764
2 ARS-BFGL-BAC-28436 31559155
2 ARS-BFGL-BAC-29664 31583468
2 ARS-BFGL-BAC-30229 31607615
2 Hapmap27615-BTA-151650 31628569
2 ARS-BFGL-BAC-30252 31652459
2 ARS-BFGL-BAC-30265 31674570
2 Hapmap51366-BTA-98577 31721776
2 Hapmap36677-SCAFFOLD324504_3277 31773764
2 ARS-BFGL-BAC-2680 31808323
2 ARS-BFGL-NGS-36416 31844264
2 ARS-BFGL-BAC-29051 31875407
2 ARS-BFGL-BAC-30866 31936465
2 ARS-BFGL-BAC-33265 31965974
2 ARS-BFGL-BAC-33842 31996369
2 ARS-BFGL-BAC-29669 32026428
2 ARS-BFGL-BAC-29706 32057606
2 Hapmap40659-BTA-116165 32088154
2 Hapmap27145-BTA-116154 32142570
2 ARS-BFGL-BAC-68 32187768
2 ARS-BFGL-BAC-32035 32211090
2 ARS-BFGL-NGS-112255 32232984
2 ARS-BFGL-NGS-119470 32273417
2 ARS-BFGL-BAC-30294 32358778
2 Hapmap25812-BTA-133837 32411811
2 BTB-01944931 32445740
2 BTA-47136-no-rs 32478661
2 Hapmap52594-rs29026993 32515385
2 BTA-47138-no-rs 32548580
2 BTB-00092571 32592374
2 BTB-01571963 32615890
2 ARS-BFGL-NGS-80635 32640300
2 BTA-104779-no-rs 32676654
2 ARS-BFGL-NGS-38895 32738673
2 BTB-00093493 32815250
2 BTB-00093483 32872430
2 ARS-BFGL-NGS-36319 32916730
2 BTA-47279-no-rs 32940988
2 BTB-00093465 33000970
2 Hapmap44597-BTA-47277 33028756
2 BTB-00093314 33054899
2 BTB-00093260 33077598
2 BTB-00093291 33101143
2 ARS-BFGL-NGS-39862 33159313
2 ARS-BFGL-NGS-77689 33211487
2 BTB-00093074 33250946
2 Hapmap42950-BTA-47265 33321372
2 ARS-BFGL-NGS-3960 33429413
2 BTB-00092817 33468094
2 ARS-BFGL-NGS-4662 33501109
2 Hapmap41880-BTA-47153 33655650
2 BTB-00092756 33676206
2 BTA-47150-no-rs 33698675
2 ARS-BFGL-NGS-113793 33743659
2 Hapmap50973-BTA-47146 33790226
2 Hapmap41879-BTA-47145 33853647
2 BTB-00094591 33966779
2 ARS-BFGL-NGS-71209 34068129
2 BTB-00094379 34122324
2 BTB-00094296 34252811
2 BTB-00094289 34281719
2 BTB-00094170 34373169
2 ARS-BFGL-NGS-6378 34401741
2 ARS-BFGL-BAC-42858 34438427
2 BTB-00093853 34469833
2 BTB-00093776 34533425
2 BTB-00093748 34615410
2 ARS-BFGL-NGS-7878 34720067
2 ARS-BFGL-NGS-31279 34817149
2 BTB-00093713 34839746
2 BTB-00088434 35031836
2 ARS-BFGL-NGS-65913 35081505
2 Hapmap46221-BTA-46942 35110405
2 BTB-00088563 35149654
2 BTB-00088621 35183998
2 BTB-00088679 35260055
2 BTB-00088688 35323344
2 BTB-01896843 35394267
2 ARS-BFGL-NGS-119116 35416305
2 BTB-00092589 35444552
2 ARS-BFGL-NGS-1298 35480121
2 ARS-BFGL-NGS-64127 35515941
2 UA-IFASA-6488 35552830
2 Hapmap26123-BTA-133877 35588096
2 ARS-BFGL-NGS-64022 35609481
2 ARS-BFGL-BAC-29474 35629711
2 BTB-00969696 35667490
2 BTB-00969746 35689142
2 BTB-00969752 35711188
2 Hapmap45885-BTA-63051 35740866
2 ARS-BFGL-BAC-30745 35949562
2 ARS-BFGL-NGS-100791 36035874
2 BTA-95758-no-rs 36074928
2 Hapmap47871-BTA-122165 36153525
2 BTB-00089384 36295801
2 Hapmap49623-BTA-46979 36350582
2 Hapmap61145-rs29025790 36426982
2 BTA-26450-no-rs 36736942
2 Hapmap51878-BTA-117353 36757251
2 BTB-00295753 36905025
2 BTB-00295725 36929856
2 BTB-01246228 36968195
2 ARS-BFGL-NGS-8633 37040275
2 ARS-BFGL-BAC-3633 37078459
2 Hapmap50820-BTA-91209 37135212
2 ARS-BFGL-NGS-32446 37219523
2 Hapmap51659-BTA-91205 37284607
2 ARS-BFGL-NGS-85296 37348488
2 ARS-BFGL-NGS-110726 37369468
2 Hapmap25251-BTA-133896 37393308
2 ARS-BFGL-NGS-15574 37469796
2 ARS-BFGL-NGS-117164 37532364
2 Hapmap46826-BTA-47345 37581123
2 Hapmap39151-BTA-22132 37625610
2 Hapmap27039-BTA-22947 37659599
2 ARS-BFGL-NGS-102089 37929961
2 Hapmap42250-BTA-55589 38125358
2 ARS-BFGL-BAC-30704 38165768
2 Hapmap55306-rs29018633 38241364
2 BTA-55603-no-rs 38338458
2 ARS-BFGL-BAC-30703 38429589
2 Hapmap25533-BTA-133664 38505055
2 BTA-46613-no-rs 38530840
2 ARS-BFGL-NGS-75 38577906
2 Hapmap52382-rs29019574 38762005
2 Hapmap58509-rs29024139 38842037
2 ARS-BFGL-NGS-117267 38881823
2 ARS-BFGL-NGS-57870 39032470
2 ARS-BFGL-NGS-28859 39158762
2 ARS-BFGL-NGS-114956 39199348
2 Hapmap40693-BTA-23038 39301914
2 Hapmap43527-BTA-24641 39527056
2 Hapmap41189-BTA-122751 39598490
2 ARS-BFGL-NGS-34549 39626553
2 Hapmap40998-BTA-47401 39713187
2 Hapmap48776-BTA-47395 39822574
2 ARS-BFGL-NGS-20574 39844697
2 ARS-BFGL-NGS-30262 39885395
2 UA-IFASA-9548 39991756
2 Hapmap30225-BTA-133903 40201328
2 ARS-BFGL-NGS-3108 40271019
2 ARS-BFGL-NGS-38727 40304851
2 ARS-BFGL-BAC-31338 40343814
2 Hapmap42557-BTA-47352 40382567
2 BTA-47365-no-rs 40405109
2 Hapmap53285-rs29015860 40439269
2 ARS-BFGL-NGS-65105 40490963
2 BTB-00096057 40514461
2 ARS-BFGL-NGS-29623 40543041
2 Hapmap55130-rs29021614 40579535
2 Hapmap32557-BTA-133920 40671382
2 ARS-BFGL-NGS-60043 40696798
2 ARS-BFGL-BAC-2813 40726084
2 ARS-BFGL-NGS-103291 40796451
2 Hapmap23256-BTA-113482 40939326
2 ARS-BFGL-NGS-112315 40959609
2 ARS-BFGL-NGS-104922 41080035
2 BTB-01053796 41147383
2 Hapmap47839-BTA-113475 41208230
2 ARS-BFGL-NGS-98401 41281225
2 ARS-BFGL-NGS-118508 41304216
2 Hapmap36520-SCAFFOLD290052_3670 41325781
2 Hapmap55508-rs29010162 41474655
2 BTB-01053755 41630762
2 BTB-01053741 41656122
2 ARS-BFGL-NGS-83225 41677531
2 BTB-01053710 41709421
2 ARS-BFGL-NGS-35226 41832027
2 ARS-BFGL-NGS-30068 41858808
2 ARS-BFGL-BAC-41568 41971860
2 BTA-08061-no-rs 42132665
2 Hapmap43158-BTA-113479 42191064
2 BTB-01648501 42438518
2 BTB-01648482 42512442
2 Hapmap59739-rs29016910 42619584
2 BTB-01341365 42647246
2 ARS-BFGL-NGS-99769 42669108
2 Hapmap38483-BTA-25757 42701848
2 BTA-25759-no-rs 42746698
2 BTB-01341517 42770712
2 BTB-01871274 42900354
2 BTB-01883711 42936348
2 ARS-BFGL-NGS-55184 42963388
2 BTA-25760-no-rs 43001841
2 ARS-BFGL-BAC-2790 43026928
2 BTB-00096979 43072293
2 Hapmap48777-BTA-47434 43141034
2 BTA-47437-no-rs 43164686
2 ARS-BFGL-BAC-29526 43184792
2 BTA-47440-no-rs 43208247
2 Hapmap50154-BTA-91586 43229117
2 Hapmap57995-rs29022905 43268360
2 Hapmap46653-BTA-47447 43294132
2 BTB-00097114 43342543
2 BTB-00097126 43363261
2 Hapmap44080-BTA-47449 43398479
2 Hapmap54983-rs29020503 43477272
2 Hapmap51456-BTA-47469 43506577
2 BTB-00097246 43608228
2 BTB-01242431 43663403
2 BTB-01242342 43757666
2 BTB-01242298 43784855
2 BTB-01242236 43845916
2 BTB-01242184 43875346
2 ARS-BFGL-NGS-45548 44160899
2 ARS-BFGL-NGS-115659 44194706
2 ARS-BFGL-NGS-105507 44238234
2 BTB-01247298 44321413
2 BTA-19852-no-rs 44935717
2 BTB-01838972 44962739
2 BTB-01247268 44996947
2 BTB-01247241 45017736
2 BTA-46592-no-rs 45129405
2 BTA-27803-no-rs 45222357
2 ARS-BFGL-NGS-112050 45381901
2 BTA-49947-no-rs 45421999
2 ARS-BFGL-NGS-41803 45442434
2 ARS-BFGL-NGS-43758 45474351
2 ARS-BFGL-NGS-8309 45498960
2 ARS-BFGL-NGS-79459 45924861
2 ARS-BFGL-NGS-81054 45987142
2 UA-IFASA-9607 46135198
2 ARS-BFGL-NGS-18591 46213857
2 ARS-BFGL-NGS-30987 46248614
2 ARS-BFGL-NGS-93283 46283875
2 ARS-BFGL-NGS-25825 46474767
2 ARS-BFGL-NGS-27508 46559451
2 Hapmap55415-ss46526681 46805342
2 Hapmap39659-BTA-49929 46915904
2 Hapmap50202-BTA-106854 47074716
2 Hapmap59844-rs29025329 47181666
2 Hapmap39028-BTA-49928 47184752
2 Hapmap43136-BTA-106852 47213028
2 ARS-BFGL-NGS-66375 47271760
2 ARS-BFGL-NGS-90759 47358198
2 ARS-BFGL-NGS-27169 47442045
2 ARS-BFGL-NGS-6038 47523313
2 Hapmap53891-rs29021231 47702697
2 Hapmap25252-BTA-133942 47768673
2 ARS-BFGL-NGS-67924 47792562
2 ARS-USMARC-Parent-DQ422949-rs29011466 47797827
2 ARS-USMARC-Parent-AY841151-rs29003466 47984431
2 ARS-BFGL-BAC-41571 48403116
2 Hapmap50824-BTA-92238 48427236
2 Hapmap34002-BES11_Contig450_949 48495348
2 ARS-BFGL-NGS-44416 48557519
2 Hapmap41882-BTA-47592 48587808
2 ARS-BFGL-NGS-16519 48616148
2 ARS-BFGL-NGS-29014 48720147
2 Hapmap57575-rs29011345 48820056
2 Hapmap44600-BTA-47582 48899557
2 ARS-BFGL-NGS-119305 48948042
2 Hapmap48631-BTA-117251 49066463
2 ARS-BFGL-NGS-100319 49200214
2 ARS-BFGL-NGS-32858 49230488
2 Hapmap34454-BES3_Contig368_1159 49287569
2 Hapmap41551-BTA-47567 49316996
2 ARS-BFGL-NGS-110511 49352805
2 ARS-BFGL-NGS-3296 49403543
2 ARS-BFGL-BAC-47330 49454048
2 ARS-BFGL-NGS-83687 49475639
2 ARS-BFGL-NGS-37616 49523720
2 ARS-BFGL-BAC-2793 49557875
2 BTA-47524-no-rs 49852853
2 Hapmap48352-BTA-47529 49965996
2 ARS-BFGL-NGS-103557 50235033
2 ARS-BFGL-NGS-82865 50310995
2 Hapmap43862-BTA-47538 50333853
2 ARS-BFGL-BAC-35245 50375980
2 UA-IFASA-9180 50485350
2 Hapmap43863-BTA-47554 50531535
2 BTA-14682-no-rs 50999176
2 Hapmap47966-BTA-47563 51028979
2 Hapmap18416-rs29019993 51090803
2 ARS-BFGL-NGS-113042 51145679
2 Hapmap42449-BTA-120321 51287243
2 Hapmap35440-SCAFFOLD43266_711 51879180
2 ARS-BFGL-NGS-38341 51919825
2 BTA-120308-no-rs 52026892
2 ARS-BFGL-NGS-113925 52055632
2 Hapmap40308-BTA-47694 52193862
2 BTA-47682-no-rs 52254760
2 BTA-47677-no-rs 52289716
2 Hapmap38756-BTA-47676 52348153
2 BTB-00099032 52387332
2 BTB-00098952 52453119
2 Hapmap42228-BTA-47674 52493503
2 BTB-00098912 52631700
2 BTB-00098901 52681593
2 Hapmap41883-BTA-47665 52720969
2 ARS-BFGL-BAC-35838 52813363
2 ARS-BFGL-BAC-35839 52869739
2 BTB-01720538 52925405
2 ARS-BFGL-NGS-108848 52948557
2 BTB-01741550 52991533
2 BTB-01741678 53023212
2 BTB-00097683 53061773
2 BTB-00097813 53116612
2 ARS-BFGL-NGS-53353 53139112
2 Hapmap38755-BTA-47611 53233831
2 BTA-47612-no-rs 53268661
2 BTB-00098202 53307188
2 BTB-00098220 53333719
2 BTB-00098296 53380420
2 ARS-BFGL-NGS-98960 53491929
2 ARS-BFGL-NGS-117857 53536043
2 ARS-BFGL-NGS-115807 53678652
2 BTB-00098343 53754324
2 BTA-47622-no-rs 53830446
2 ARS-BFGL-BAC-37051 53980758
2 ARS-BFGL-NGS-109901 54018018
2 ARS-BFGL-NGS-34526 54039233
2 Hapmap52423-rs29022902 54064980
2 BTB-00098528 54110159
2 Hapmap42227-BTA-47643 54145719
2 BTB-00098707 54236611
2 BTB-00098730 54257523
2 ARS-BFGL-NGS-3385 54282944
2 ARS-BFGL-NGS-118744 54304163
2 Hapmap43865-BTA-47654 54357046
2 Hapmap44545-BTA-47658 54466803
2 BTB-00098856 54520009
2 BTB-00098799 54604126
2 BTB-00098773 54637196
2 Hapmap41178-BTA-120553 54752584
2 BTA-120552-no-rs 54772881
2 BTB-01266880 54832957
2 BTB-01266707 55040367
2 Hapmap48664-BTA-16199 55106601
2 BTB-01625704 55127279
2 Hapmap38282-BTA-108693 55156876
2 Hapmap42418-BTA-108690 55189145
2 Hapmap46778-BTA-16201 55226668
2 Hapmap34316-BES5_Contig205_709 55260360
2 BTB-01274050 55308810
2 Hapmap33246-BTA-159394 55347853
2 Hapmap31810-BTA-155140 55467109
2 ARS-BFGL-NGS-49789 55505480
2 ARS-BFGL-NGS-59969 55525950
2 BTB-01559051 55568155
2 BTB-01412384 55589622
2 Hapmap50149-BTA-90491 55614780
2 BTB-01412526 55638949
2 Hapmap50816-BTA-90485 55716694
2 BTB-01412441 55782448
2 BTB-01412391 55833877
2 BTA-46608-no-rs 55862374
2 BTB-02061251 55897770
2 BTA-01008-rs29011975 55931746
2 BTB-00082706 56055605
2 BTB-01390827 56098625
2 BTB-01390865 56122993
2 ARS-BFGL-NGS-118904 56143759
2 BTB-01390921 56242165
2 Hapmap58989-rs29020790 56269394
2 Hapmap43801-BTA-18254 56291807
2 ARS-BFGL-NGS-110491 56348034
2 ARS-BFGL-NGS-34148 56398766
2 BTB-01621450 56611524
2 Hapmap51797-BTA-108321 56647106
2 BTA-88865-no-rs 56704457
2 BTB-01775964 56721816
2 Hapmap34718-BES7_Contig295_922 56761630
2 ARS-BFGL-NGS-88182 56790863
2 BTA-09659-rs29025817 56831558
2 BTB-01391891 56878351
2 UA-IFASA-8123 56908137
2 Hapmap54346-rs29011513 56928322
2 BTB-00183404 56950022
2 BTB-00183384 56976468
2 Hapmap50447-BTA-70481 57038371
2 BTB-01391805 57073299
2 Hapmap29674-BTA-160310 57105487
2 BTB-01294230 57174981
2 BTB-01294125 57205485
2 BTB-01293919 57254628
2 Hapmap51787-BTA-101971 57279353
2 Hapmap43438-BTA-101967 57335961
2 Hapmap38718-BTA-101966 57362656
2 BTB-01165311 57418789
2 ARS-BFGL-NGS-111213 57444038
2 BTB-01165248 57507529
2 BTB-01165238 57600983
2 BTB-01165225 57637484
2 Hapmap41404-BTA-101995 57670538
2 BTB-01165178 57696863
2 Hapmap43123-BTA-101963 57719731
2 BTB-01165150 57741282
2 BTB-01892981 57761347
2 Hapmap23257-BTA-123353 57796573
2 Hapmap48508-BTA-88108 57843142
2 ARS-BFGL-NGS-34732 57885744
2 BTB-01753605 57916273
2 Hapmap33880-BES9_Contig535_933 57983537
2 Hapmap38699-BTA-81626 58018846
2 BTB-00353784 58039478
2 Hapmap44140-BTA-81617 58063627
2 BTB-00353647 58092926
2 BTB-01160731 58114070
2 ARS-BFGL-NGS-15557 58134609
2 BTB-01160816 58163682
2 ARS-BFGL-NGS-105321 58227705
2 Hapmap27618-BTA-152634 58250628
2 Hapmap41401-BTA-101347 58366503
2 BTA-101352-no-rs 58421289
2 ARS-BFGL-NGS-43395 58527215
2 Hapmap39803-BTA-106074 58548041
2 BTB-01588936 58580086
2 BTA-106070-no-rs 58626068
2 BTA-101359-no-rs 58722670
2 BTA-101366-no-rs 58785905
2 BTA-101354-no-rs 58818593
2 Hapmap28102-BTA-152636 58842740
2 BTB-01819043 58915746
2 BTB-01146113 59145270
2 BTB-01146092 59226518
2 BTB-01145879 59276345
2 Hapmap28163-BTA-151437 59301993
2 BTB-01145846 59345688
2 BTB-00335888 59428328
2 BTA-19224-no-rs 59718306
2 BTA-113057-no-rs 59798987
2 BTB-00099884 59832175
2 BTB-00099725 59901005
2 ARS-BFGL-NGS-43662 59932526
2 Hapmap25253-BTA-134017 59967530
2 Hapmap54628-rs29021692 60071310
2 Hapmap44382-BTA-47704 60115778
2 BTB-00099340 60143190
2 Hapmap44246-BTA-47696 60178845
2 Hapmap52345-rs29024293 60249494
2 ARS-BFGL-NGS-25349 60288883
2 ARS-BFGL-NGS-28503 60434577
2 ARS-BFGL-NGS-117385 60521064
2 BTB-01197150 60803066
2 BTB-01196985 60844511
2 ARS-BFGL-NGS-72562 61020129
2 ARS-BFGL-NGS-33092 61047936
2 ARS-BFGL-NGS-90955 61074008
2 ARS-BFGL-NGS-111122 61108766
2 ARS-BFGL-NGS-43350 61165821
2 ARS-BFGL-NGS-23883 61311966
2 ARS-BFGL-NGS-5784 61390455
2 Hapmap47220-BTA-22362 61541676
2 BTA-23960-no-rs 61579008
2 BTA-23963-no-rs 61621314
2 ARS-BFGL-NGS-37839 61672718
2 ARS-BFGL-NGS-117608 61746771
2 Hapmap31501-BTA-158286 61839493
2 BTB-01328981 61863325
2 BTB-01361440 61919312
2 BTA-88935-no-rs 62039835
2 BTB-01902301 62062230
2 ARS-BFGL-NGS-44854 62169964
2 ARS-BFGL-NGS-9262 62216870
2 Hapmap51345-BTA-88931 62248034
2 Hapmap51412-BTA-16926 62293568
2 BTB-01651888 62364408
2 BTB-01806590 62402577
2 ARS-BFGL-NGS-108325 62559414
2 BTB-00100191 62689753
2 ARS-BFGL-NGS-4659 62751115
2 BTB-00099916 62786375
2 Hapmap40271-BTA-47722 62810000
2 ARS-BFGL-NGS-38875 62895962
2 ARS-BFGL-NGS-114516 62929794
2 ARS-BFGL-NGS-117095 63023009
2 ARS-BFGL-NGS-2796 63058132
2 ARS-BFGL-NGS-13806 63385853
2 Hapmap38373-BTA-107037 63593895
2 ARS-BFGL-NGS-36803 63623563
2 ARS-BFGL-NGS-42047 63655052
2 ARS-BFGL-NGS-114507 63687699
2 ARS-BFGL-NGS-50482 63739827
2 Hapmap38999-BTA-107039 63882288
2 ARS-BFGL-NGS-117383 63905822
2 Hapmap55796-rs29011172 63947670
2 ARS-BFGL-NGS-119079 63998174
2 ARS-BFGL-NGS-110203 64044332
2 Hapmap58378-rs29015037 64120219
2 ARS-BFGL-NGS-3831 64159905
2 ARS-BFGL-NGS-109852 64244900
2 Hapmap41674-BTA-88236 64266248
2 ARS-BFGL-NGS-65334 64296023
2 ARS-BFGL-NGS-103465 64455007
2 ARS-BFGL-NGS-92772 64525879
2 ARS-BFGL-NGS-60312 64947791
2 Hapmap44202-BTA-115270 65054366
2 ARS-BFGL-NGS-12099 65109734
2 ARS-BFGL-NGS-106570 65133399
2 Hapmap41276-BTA-47819 65462684
2 ARS-BFGL-NGS-102253 65525412
2 ARS-BFGL-NGS-79494 65562802
2 Hapmap39338-BTA-47826 65624076
2 BTA-47828-no-rs 65649421
2 Hapmap50702-BTA-47830 65737667
2 Hapmap40999-BTA-47831 65784471
2 ARS-BFGL-NGS-30962 65812459
2 ARS-BFGL-NGS-115485 65854003
2 ARS-BFGL-NGS-101408 65960162
2 Hapmap23544-BTA-134040 66017452
2 ARS-BFGL-NGS-35045 66040482
2 ARS-BFGL-NGS-61102 66117523
2 ARS-BFGL-NGS-100643 66145048
2 ARS-BFGL-NGS-117921 66236339
2 Hapmap53388-rs29010903 66266589
2 BTA-47853-no-rs 66379943
2 Hapmap53658-rs29027494 66587165
2 Hapmap41884-BTA-47859 66624237
2 ARS-BFGL-NGS-42334 66654373
2 ARS-BFGL-NGS-118706 66702277
2 Hapmap27582-BTA-134049 66743728
2 BTA-47869-no-rs 66863071
2 Hapmap51571-BTA-20582 67057934
2 ARS-BFGL-NGS-85797 67083105
2 Hapmap47221-BTA-22428 67184727
2 Hapmap45413-BTA-20418 67231613
2 ARS-BFGL-NGS-102881 67255212
2 ARS-BFGL-NGS-91754 67279288
2 ARS-BFGL-NGS-41523 67366016
2 Hapmap26706-BTA-149248 67408261
2 BTA-53248-no-rs 67429790
2 Hapmap41290-BTA-53251 67451124
2 ARS-BFGL-NGS-2340 67665986
2 Hapmap40176-BTA-47878 67882036
2 ARS-BFGL-NGS-115279 67934574
2 ARS-BFGL-NGS-111934 67968261
2 ARS-BFGL-NGS-72192 67981465
2 UA-IFASA-3968 68006158
2 Hapmap38501-BTA-47902 68074186
2 ARS-BFGL-NGS-55148 68188569
2 ARS-BFGL-NGS-100756 68219182
2 Hapmap57234-rs29024553 68241373
2 Hapmap47637-BTA-47889 68284576
2 ARS-BFGL-NGS-36544 68355014
2 ARS-BFGL-NGS-116582 68375425
2 ARS-BFGL-NGS-33412 68409302
2 ARS-BFGL-NGS-3180 68429675
2 ARS-BFGL-NGS-55238 68453742
2 ARS-BFGL-NGS-55924 68492186
2 BTA-47944-no-rs 68515035
2 ARS-BFGL-NGS-96204 68540511
2 Hapmap51598-BTA-47943 68641435
2 ARS-BFGL-NGS-102636 68885099
2 ARS-BFGL-NGS-110609 68908329
2 ARS-BFGL-NGS-33852 69008532
2 ARS-BFGL-NGS-24410 69031938
2 Hapmap41497-BTA-29595 69106818
2 ARS-BFGL-NGS-117458 69262611
2 ARS-BFGL-NGS-82679 69348222
2 ARS-BFGL-NGS-118876 69522159
2 Hapmap39925-BTA-47947 69570930
2 ARS-BFGL-NGS-71473 69664459
2 ARS-BFGL-NGS-27695 69749824
2 ARS-BFGL-NGS-59506 69792716
2 Hapmap60758-rs29010833 69818302
2 BTA-47963-no-rs 69894374
2 Hapmap55731-rs29011280 69933796
2 ARS-BFGL-NGS-88229 69964630
2 ARS-BFGL-NGS-70734 69987499
2 BTB-01332880 70063884
2 BTB-01332833 70098921
2 BTB-01332745 70147589
2 BTA-24666-no-rs 70180384
2 ARS-BFGL-NGS-118138 70226407
2 BTA-24669-no-rs 70268963
2 BTB-01332511 70294798
2 ARS-BFGL-NGS-95329 70320764
2 BTB-01730399 70475936
2 ARS-BFGL-NGS-38034 70508564
2 BTB-01953354 70538092
2 BTA-113895-no-rs 70583896
2 BTB-01689724 70604194
2 ARS-BFGL-NGS-112281 70660556
2 BTB-01601989 70726543
2 BTB-01654063 70838276
2 Hapmap44529-BTA-19193 70885449
2 BTB-01297078 70962445
2 BTB-01297051 71012672
2 Hapmap49519-BTA-19205 71046513
2 ARS-BFGL-NGS-80573 71077343
2 BTA-19206-no-rs 71105647
2 BTB-01297138 71188152
2 ARS-BFGL-NGS-115732 71222459
2 Hapmap45359-BTA-47978 71262694
2 Hapmap51178-BTA-18113 71290852
2 Hapmap43407-BTA-93630 71351612
2 Hapmap41723-BTA-101688 71418874
2 BTB-01536946 71449761
2 BTB-01352059 71482689
2 BTB-01941823 71513214
2 BTB-01536920 71575538
2 BTA-101689-no-rs 71596880
2 Hapmap51555-BTA-115578 71717547
2 ARS-BFGL-BAC-40066 71743548
2 Hapmap32866-BTA-160457 71769071
2 BTB-01831918 71797478
2 Hapmap58976-rs29019573 71826000
2 BTB-01366705 71857312
2 BTB-00121016 72312665
2 BTB-00121025 72337961
2 BTB-00121035 72362724
2 BTA-48005-no-rs 72394682
2 ARS-BFGL-NGS-12128 72467761
2 BTB-00121383 72573878
2 ARS-BFGL-NGS-80431 72596097
2 ARS-BFGL-NGS-90287 72620837
2 BTA-68918-no-rs 72658890
2 ARS-BFGL-NGS-119922 72709978
2 BTB-00121590 72730729
2 BTB-01611164 72809516
2 BTA-21857-no-rs 72889808
2 Hapmap30596-BTA-161397 72911422
2 ARS-BFGL-NGS-105016 73291459
2 Hapmap40748-BTA-47979 73314772
2 Hapmap38837-BTA-43552 73434414
2 ARS-BFGL-NGS-95316 73477445
2 Hapmap49404-BTA-100549 73581086
2 BTB-01522343 73603908
2 ARS-BFGL-NGS-118417 73653376
2 BTB-01774593 73735717
2 ARS-BFGL-NGS-83221 73773944
2 Hapmap50975-BTA-47969 73808804
2 Hapmap35220-BES9_Contig365_495 73940063
2 ARS-BFGL-NGS-40052 74023817
2 BTA-47992-no-rs 74160665
2 ARS-BFGL-NGS-12123 74267441
2 ARS-BFGL-NGS-1606 74336966
2 ARS-BFGL-NGS-88046 74482560
2 ARS-BFGL-NGS-61695 74509813
2 ARS-BFGL-NGS-112141 74563877
2 Hapmap40177-BTA-47989 74617146
2 ARS-BFGL-NGS-105719 74662176
2 ARS-BFGL-NGS-103138 74692652
2 ARS-BFGL-NGS-114814 74725045
2 ARS-BFGL-NGS-12877 74749692
2 ARS-BFGL-NGS-200 74778481
2 ARS-BFGL-NGS-58619 74858654
2 ARS-BFGL-NGS-16745 74927107
2 ARS-BFGL-NGS-22157 74983776
2 ARS-BFGL-NGS-26704 75004470
2 ARS-BFGL-NGS-101411 75237934
2 Hapmap45428-BTA-47987 75288926
2 ARS-BFGL-NGS-1934 75397664
2 ARS-BFGL-NGS-85372 75443117
2 ARS-BFGL-NGS-48402 75521554
2 ARS-BFGL-NGS-29723 75657529
2 ARS-BFGL-NGS-114696 75682987
2 ARS-BFGL-NGS-112489 75705825
2 ARS-BFGL-NGS-22906 75762860
2 Hapmap58183-rs29021995 75801928
2 ARS-BFGL-NGS-85252 75822876
2 ARS-BFGL-NGS-86652 75861230
2 ARS-BFGL-NGS-17953 75885464
2 ARS-BFGL-NGS-15738 76040365
2 ARS-BFGL-NGS-108527 76074734
2 ARS-BFGL-NGS-27592 76164959
2 ARS-BFGL-NGS-28625 76205027
2 ARS-BFGL-NGS-81871 76290402
2 ARS-BFGL-NGS-43775 76334239
2 ARS-BFGL-NGS-39860 76359876
2 ARS-BFGL-NGS-80861 76399248
2 ARS-BFGL-NGS-100817 76628976
2 BTA-113411-no-rs 76739319
2 Hapmap38063-BTA-24769 76788529
2 Hapmap54942-rs29012113 76927417
2 ARS-BFGL-NGS-15669 77260266
2 ARS-BFGL-NGS-106694 77298887
2 ARS-BFGL-NGS-38139 77425492
2 ARS-BFGL-NGS-47830 77500953
2 ARS-BFGL-NGS-110318 77544444
2 ARS-BFGL-NGS-38374 77600015
2 Hapmap23997-BTA-145416 77633950
2 ARS-BFGL-NGS-104166 77761290
2 Hapmap32014-BTA-108899 78009237
2 Hapmap43713-BTA-86767 78071805
2 ARS-BFGL-NGS-51807 78151464
2 ARS-BFGL-NGS-23847 78277552
2 Hapmap34364-BES1_Contig549_1508 78322513
2 Hapmap32368-BTA-157293 78399537
2 Hapmap39129-BTA-115423 78588031
2 Hapmap51098-BTA-96589 78758383
2 Hapmap50173-BTA-96591 78895851
2 ARS-BFGL-NGS-32559 79076533
2 BTA-96598-no-rs 79248642
2 BTA-96609-no-rs 79457158
2 Hapmap24002-BTA-150995 79510433
2 ARS-BFGL-NGS-69160 79557944
2 Hapmap60737-rs29018861 79635503
2 ARS-BFGL-NGS-104820 79691370
2 UA-IFASA-4619 79730014
2 BTB-01063267 79756960
2 Hapmap43512-BTA-21374 79783049
2 BTB-01313376 79850194
2 ARS-BFGL-NGS-102866 79943942
2 BTB-02066351 79981271
2 Hapmap50277-BTA-20931 80018457
2 ARS-BFGL-NGS-106237 80059142
2 Hapmap42472-BTA-21372 80097532
2 BTB-01313103 80118827
2 BTB-00917603 80193482
2 BTB-00917506 80222971
2 Hapmap54422-rs29021731 80279182
2 ARS-BFGL-NGS-83161 80315321
2 ARS-BFGL-NGS-83348 80346573
2 BTB-00425849 80465812
2 ARS-BFGL-NGS-109828 80493909
2 Hapmap38907-BTA-70141 80533423
2 BTB-00425912 80577445
2 BTA-48073-no-rs 80591622
2 ARS-BFGL-NGS-18407 80655378
2 BTB-00103137 80678028
2 ARS-BFGL-NGS-111158 80700644
2 BTB-00102936 80763206
2 Hapmap52707-rs29020755 80814826
2 BTB-02007152 80857635
2 Hapmap44226-BTA-29223 80881624
2 ARS-BFGL-NGS-65669 80974131
2 Hapmap43274-BTA-48044 81010607
2 BTA-48043-no-rs 81107937
2 BTB-00102335 81180167
2 Hapmap42752-BTA-98939 81251474
2 BTA-98942-no-rs 81288597
2 ARS-BFGL-NGS-88183 81454191
2 BTB-01516197 81485039
2 Hapmap49399-BTA-99938 81519018
2 BTA-102943-no-rs 81596136
2 Hapmap41407-BTA-102938 81627377
2 BTB-01549373 81679349
2 BTB-01720563 81703277
2 Hapmap26185-BTA-157573 81725075
2 Hapmap40841-BTA-94957 81756700
2 BTB-01945480 81790240
2 BTB-01767882 81831063
2 BTB-01767855 81861373
2 Hapmap43777-BTA-115985 81883501
2 BTB-01963677 81961483
2 BTB-00103401 81983989
2 ARS-BFGL-NGS-21252 82009168
2 BTB-00103489 82032203
2 Hapmap25645-BTA-48106 82055800
2 BTB-01860738 82120283
2 BTB-01860839 82154684
2 BTB-00103543 82178085
2 ARS-BFGL-NGS-5148 82267986
2 BTB-01374180 82300196
2 BTB-01374162 82321653
2 Hapmap61010-rs29023283 82369627
2 BTB-01373917 82492815
2 ARS-BFGL-NGS-116036 82549251
2 Hapmap24266-BTA-29850 82573891
2 BTB-01809666 82634372
2 UA-IFASA-2241 82703468
2 ARS-BFGL-NGS-37942 82724419
2 ARS-BFGL-NGS-31780 82772106
2 ARS-BFGL-NGS-110862 82803279
2 ARS-BFGL-NGS-118432 82841690
2 Hapmap33049-BTA-153946 82865615
2 ARS-BFGL-NGS-33744 82933273
2 ARS-BFGL-NGS-65317 82959551
2 Hapmap39881-BTA-105105 83013169
2 ARS-BFGL-NGS-117618 83037166
2 ARS-BFGL-NGS-112785 83072766
2 Hapmap43710-BTA-86183 83335056
2 ARS-BFGL-NGS-94630 83382632
2 Hapmap35064-BES1_Contig468_700 83412866
2 Hapmap51332-BTA-86182 83490952
2 ARS-BFGL-NGS-38368 83588442
2 ARS-BFGL-NGS-114651 83640591
2 ARS-BFGL-NGS-84024 83677076
2 BTA-86187-no-rs 83729115
2 BTA-86188-no-rs 83750114
2 BTA-86190-no-rs 83792123
2 Hapmap34302-BES7_Contig241_1853 83842903
2 Hapmap33855-BES7_Contig421_544 83879822
2 Hapmap55553-ss46526243 83913946
2 ARS-BFGL-NGS-105974 83971255
2 Hapmap48925-BTA-86217 84004687
2 Hapmap51692-BTA-119034 84096220
2 Hapmap45521-BTA-94820 84120631
2 ARS-BFGL-NGS-41490 84155337
2 ARS-BFGL-NGS-5680 84213526
2 Hapmap50262-BTA-122131 84234380
2 Hapmap36352-SCAFFOLD95077_3499 84405513
2 ARS-BFGL-NGS-94696 84487412
2 Hapmap50978-BTA-48134 84569960
2 Hapmap42104-BTA-121232 84677049
2 Hapmap46066-BTA-25653 84753766
2 Hapmap33253-BTA-160512 84885301
2 BTA-89488-no-rs 85079752
2 Hapmap45703-BTA-105835 85589866
2 ARS-BFGL-NGS-71649 86184281
2 Hapmap60088-rs29027650 86237820
2 BTA-48254-no-rs 86309128
2 Hapmap42031-BTA-04949 86330389
2 Hapmap38231-BTA-48248 86373799
2 Hapmap26991-BTA-151076 86610607
2 ARS-BFGL-NGS-55339 87116438
2 BTA-114135-no-rs 87325296
2 BTA-114131-no-rs 87432082
2 Hapmap35509-SCAFFOLD109829_3725 87628042
2 Hapmap26980-BTA-149220 87677142
2 BTA-19428-no-rs 87743833
2 ARS-BFGL-NGS-8503 87880854
2 ARS-BFGL-NGS-117030 88378268
2 ARS-BFGL-NGS-5831 88476615
2 Hapmap47638-BTA-47957 88598931
2 BTA-02686-no-rs 88632009
2 Hapmap46704-BTA-48392 89005464
2 ARS-BFGL-NGS-108914 89029477
2 Hapmap34569-BES3_Contig278_695 89062659
2 ARS-BFGL-NGS-114269 89101819
2 Hapmap43275-BTA-48394 89133232
2 ARS-BFGL-NGS-33177 89163561
2 Hapmap38073-BTA-48398 89331627
2 ARS-BFGL-NGS-147 89743132
2 Hapmap48897-BTA-79849 89821803
2 BTA-31127-no-rs 89939709
2 ARS-BFGL-NGS-105950 90073392
2 BTA-48332-no-rs 90107658
2 BTA-45265-no-rs 90269911
2 Hapmap49925-BTA-24427 90512024
2 BTA-90298-no-rs 90676428
2 Hapmap38934-BTA-117244 90716864
2 Hapmap41106-BTA-90288 90766798
2 ARS-BFGL-NGS-55270 90811821
2 ARS-BFGL-NGS-32625 90915444
2 ARS-BFGL-NGS-100636 90939953
2 BTA-85505-no-rs 91064796
2 Hapmap51556-BTA-116563 91619250
2 ARS-BFGL-NGS-91673 91716733
2 BTA-116567-no-rs 91745584
2 ARS-BFGL-NGS-94983 91815686
2 ARS-BFGL-NGS-119235 92032671
2 Hapmap53419-rs29015159 92075537
2 Hapmap35020-BES8_Contig415_403 92309639
2 ARS-BFGL-NGS-87101 92336079
2 ARS-BFGL-NGS-37296 92385023
2 Hapmap33966-BES2_Contig368_774 92419325
2 ARS-BFGL-NGS-115594 92455936
2 BTA-48371-no-rs 92572950
2 Hapmap39700-BTA-93776 92801019
2 ARS-BFGL-NGS-40189 92885428
2 Hapmap40899-BTA-119486 92966541
2 ARS-BFGL-NGS-87633 93116526
2 ARS-BFGL-NGS-110835 93251972
2 Hapmap51113-BTA-100127 93320533
2 ARS-BFGL-NGS-34371 93354567
2 ARS-BFGL-NGS-100793 93510481
2 ARS-BFGL-NGS-118468 93586145
2 ARS-BFGL-NGS-26540 93630367
2 ARS-BFGL-NGS-102616 93655203
2 ARS-BFGL-NGS-109793 93679101
2 ARS-BFGL-NGS-15250 93723068
2 ARS-BFGL-NGS-116553 93757866
2 ARS-BFGL-NGS-117117 93809308
2 Hapmap27565-BTA-101823 93963499
2 BTA-118857-no-rs 93990663
2 ARS-BFGL-NGS-102842 94132348
2 ARS-BFGL-NGS-113881 94200360
2 ARS-BFGL-NGS-116169 94230525
2 ARS-BFGL-NGS-18347 94256196
2 BTA-48377-no-rs 94403001
2 Hapmap43982-BTA-99111 94496898
2 BTA-98135-no-rs 94652960
2 ARS-BFGL-NGS-25165 94979160
2 ARS-BFGL-NGS-28347 95069809
2 ARS-BFGL-NGS-26907 95233760
2 ARS-BFGL-NGS-43977 95288641
2 ARS-BFGL-NGS-20350 95445519
2 Hapmap33033-BTA-149123 95823711
2 ARS-BFGL-NGS-53141 96276106
2 Hapmap43523-BTA-24093 96422489
2 ARS-BFGL-NGS-35056 96457960
2 Hapmap51704-BTA-24101 96505130
2 Hapmap40056-BTA-24104 96553379
2 BTA-48412-no-rs 96751076
2 Hapmap49625-BTA-48411 96787770
2 ARS-BFGL-NGS-25774 96811087
2 Hapmap42563-BTA-48403 96890597
2 Hapmap34940-BES2_Contig197_1060 96971208
2 BTA-24303-no-rs 97061784
2 ARS-BFGL-NGS-33666 97248833
2 ARS-BFGL-NGS-92633 97280973
2 Hapmap26718-BTA-151140 97364883
2 ARS-BFGL-NGS-83045 97398003
2 ARS-BFGL-NGS-25561 97424735
2 ARS-BFGL-NGS-46633 97477692
2 ARS-BFGL-NGS-43811 97512822
2 ARS-BFGL-NGS-40833 97540835
2 ARS-BFGL-NGS-47406 97610479
2 Hapmap49462-BTA-115124 97692692
2 ARS-BFGL-NGS-111012 97721711
2 ARS-BFGL-NGS-3031 97836175
2 Hapmap35338-VSWAP1E1185A_scf01 98025351
2 ARS-BFGL-NGS-55602 98134048
2 Hapmap35872-SCAFFOLD260252_27183 98163576
2 ARS-BFGL-NGS-29095 98188032
2 ARS-BFGL-NGS-102205 98444258
2 ARS-BFGL-NGS-31922 98519637
2 ARS-BFGL-NGS-117556 98618214
2 Hapmap34795-BES5_Contig306_381 98678610
2 Hapmap49408-BTA-101235 98838210
2 Hapmap53672-rs29025245 98897412
2 ARS-BFGL-NGS-109114 98935087
2 ARS-BFGL-NGS-2970 98989284
2 ARS-BFGL-NGS-21761 99115460
2 Hapmap50705-BTA-48425 99154979
2 Hapmap41195-BTA-17655 99248005
2 ARS-BFGL-NGS-73869 99351106
2 ARS-BFGL-NGS-109871 99406944
2 ARS-BFGL-NGS-101080 99450352
2 Hapmap53544-rs29023487 99511318
2 Hapmap50979-BTA-48487 99714541
2 Hapmap42564-BTA-48483 99737044
2 BTA-48480-no-rs 99766432
2 ARS-BFGL-NGS-3705 99788804
2 ARS-BFGL-NGS-23872 99847367
2 ARS-BFGL-NGS-19042 99893316
2 BTA-48582-no-rs 100065843
2 BTA-48579-no-rs 100110970
2 ARS-BFGL-NGS-98354 100159125
2 Hapmap45109-BTA-48575 100189315
2 Hapmap47020-BTA-48569 100362436
2 Hapmap33198-BTA-134378 100405368
2 ARS-BFGL-NGS-36683 100514495
2 Hapmap30797-BTA-134377 100537204
2 ARS-BFGL-NGS-103501 100677930
2 ARS-BFGL-NGS-33331 101047483
2 ARS-BFGL-NGS-100369 101069301
2 Hapmap51953-BTA-48787 101230934
2 ARS-BFGL-NGS-4709 101272741
2 ARS-BFGL-NGS-1113 101392052
2 ARS-BFGL-NGS-24608 101524612
2 Hapmap38603-BTA-48461 101559183
2 UA-IFASA-7039 101655571
2 BTA-48456-no-rs 101680924
2 Hapmap39155-BTA-48449 101720077
2 Hapmap44082-BTA-48435 101849782
2 ARS-BFGL-NGS-31792 101883039
2 ARS-BFGL-NGS-115142 102085391
2 ARS-BFGL-NGS-26395 102177746
2 Hapmap61031-rs29027609 102530236
2 Hapmap22958-BTA-48415 102563958
2 UA-IFASA-5660 102598853
2 ARS-BFGL-NGS-113475 102666902
2 Hapmap48357-BTA-48473 102736691
2 ARS-BFGL-NGS-5965 102810749
2 ARS-BFGL-NGS-99030 102897432
2 Hapmap35729-SCAFFOLD86037_6323 102930478
2 ARS-BFGL-NGS-3990 102954083
2 ARS-BFGL-NGS-107381 103004093
2 Hapmap34329-BES11_Contig247_1378 103202764
2 ARS-BFGL-NGS-67961 103246909
2 ARS-BFGL-NGS-12630 103278762
2 ARS-BFGL-NGS-101219 103335636
2 ARS-BFGL-NGS-97871 103423638
2 ARS-BFGL-NGS-6067 103515098
2 UA-IFASA-4555 103573252
2 ARS-BFGL-NGS-43366 103761038
2 Hapmap29650-BTA-146970 104059416
2 ARS-BFGL-NGS-10610 104189727
2 Hapmap49348-BTA-85365 104644270
2 BTA-121937-no-rs 104722724
2 BTA-07769-no-rs 105016274
2 Hapmap52627-rs29014567 105099933
2 ARS-BFGL-NGS-23231 105165150
2 ARS-BFGL-NGS-29467 105201052
2 ARS-BFGL-NGS-103616 105230174
2 Hapmap48209-BTA-120609 105726486
2 ARS-BFGL-NGS-113504 105865904
2 ARS-BFGL-NGS-25939 106030953
2 ARS-BFGL-NGS-10239 106082927
2 Hapmap39708-BTA-106258 106185440
2 BTA-27937-no-rs 106248615
2 ARS-BFGL-NGS-13829 106291562
2 ARS-BFGL-NGS-100077 106490194
2 Hapmap48190-BTA-114376 106674116
2 ARS-BFGL-NGS-60714 106715006
2 Hapmap36094-SCAFFOLD96944_22403 106936310
2 ARS-BFGL-NGS-94750 107310683
2 Hapmap40319-BTA-19899 107333515
2 BTA-92857-no-rs 107421528
2 Hapmap41556-BTA-48495 107470592
2 ARS-BFGL-NGS-102802 107523930
2 BTA-48498-no-rs 107604070
2 BTA-27081-no-rs 107645561
2 BTA-48503-no-rs 107679214
2 ARS-BFGL-NGS-17875 107856125
2 Hapmap44084-BTA-48504 107952012
2 Hapmap50215-BTA-111911 108025806
2 ARS-BFGL-NGS-10767 108094094
2 ARS-BFGL-NGS-37100 108236811
2 ARS-BFGL-NGS-117120 108276539
2 BTA-48618-no-rs 108556922
2 Hapmap42565-BTA-48634 108610980
2 ARS-BFGL-NGS-116538 108647438
2 ARS-BFGL-NGS-35963 108670605
2 ARS-BFGL-NGS-115558 108756246
2 BTA-48544-no-rs 108781786
2 Hapmap43276-BTA-48540 108823151
2 DPI-42 108854239
2 ARS-BFGL-NGS-108514 109050664
2 Hapmap47971-BTA-48835 109093402
2 ARS-BFGL-NGS-31901 109131559
2 ARS-BFGL-NGS-100821 109195676
2 ARS-BFGL-NGS-86172 109216736
2 Hapmap47972-BTA-48849 109265844
2 ARS-BFGL-NGS-30149 109341279
2 INRA-475 109386167
2 ARS-BFGL-NGS-114318 109425997
2 BTA-48808-no-rs 109742168
2 Hapmap49626-BTA-48806 109956379
2 ARS-BFGL-NGS-105142 109989489
2 Hapmap47970-BTA-48811 110085856
2 ARS-BFGL-NGS-110823 110149194
2 ARS-BFGL-NGS-108614 110209786
2 ARS-BFGL-NGS-95894 110256859
2 BTB-00107988 110290559
2 UA-IFASA-7600 110315909
2 UA-IFASA-5357 110348989
2 BTA-48822-no-rs 110375135
2 ARS-BFGL-NGS-36309 110412732
2 ARS-BFGL-NGS-107754 110433737
2 BTA-48880-no-rs 110631696
2 BTA-48881-no-rs 110663690
2 Hapmap31750-BTA-134395 110847873
2 Hapmap33477-BTA-134394 110965849
2 ARS-BFGL-NGS-116634 110997722
2 ARS-BFGL-NGS-5566 111058281
2 Hapmap38321-BTA-48884 111089360
2 BTB-00108873 111112447
2 BTB-00108904 111134961
2 BTB-00108937 111158169
2 ARS-BFGL-NGS-116461 111184878
2 ARS-BFGL-NGS-41507 111208687
2 ARS-BFGL-NGS-108395 111235373
2 Hapmap48213-BTA-121240 111264655
2 ARS-BFGL-NGS-20052 111296919
2 UA-IFASA-6288 111337738
2 ARS-BFGL-NGS-5061 111361389
2 BTA-48902-no-rs 111385309
2 ARS-BFGL-NGS-19219 111426871
2 ARS-BFGL-NGS-31902 111478005
2 BTB-00109355 111560197
2 ARS-BFGL-NGS-7772 111709743
2 Hapmap50373-BTA-48875 111736094
2 Hapmap56966-ss46526654 111798062
2 BTA-48867-no-rs 111916806
2 ARS-BFGL-NGS-109206 111946238
2 BTA-48864-no-rs 111988539
2 BTB-00108243 112019423
2 ARS-BFGL-NGS-104590 112046569
2 ARS-BFGL-NGS-60484 112076350
2 ARS-BFGL-NGS-82228 112138612
2 BTB-00109619 112161377
2 ARS-BFGL-NGS-72876 112188758
2 BTB-00109560 112209855
2 ARS-BFGL-NGS-99327 112260394
2 ARS-BFGL-NGS-14681 112280646
2 BTB-00109507 112427042
2 ARS-BFGL-NGS-117879 112534489
2 ARS-BFGL-NGS-113828 112566029
2 Hapmap49392-BTA-97343 112586530
2 ARS-BFGL-NGS-23161 112611834
2 ARS-BFGL-NGS-36162 112633455
2 BTB-01307548 112666908
2 BTB-01307478 112736343
2 BTB-01307462 112757656
2 Hapmap23773-BTA-161118 112787819
2 ARS-BFGL-NGS-10727 112843434
2 BTA-48931-no-rs 112868444
2 Hapmap59277-rs29027486 112920023
2 BTA-48930-no-rs 112955955
2 Hapmap49627-BTA-48925 112990362
2 ARS-BFGL-NGS-29666 113031963
2 BTB-00109704 113109388
2 BTB-00111033 113292089
2 BTB-00111019 113353897
2 BTB-00111010 113379748
2 ARS-BFGL-NGS-78128 113400160
2 BTB-00110958 113429066
2 BTB-00110886 113453815
2 BTA-92340-no-rs 113534127
2 Hapmap48786-BTA-49002 113572129
2 Hapmap35128-BES3_Contig428_1619 113605901
2 Hapmap56897-rs29010055 113632778
2 ARS-BFGL-NGS-110109 113667052
2 BTB-00110695 113704008
2 Hapmap49194-BTA-48985 113738823
2 BTB-00110654 113763038
2 Hapmap42568-BTA-48982 113801058
2 BTB-00110604 113825360
2 Hapmap48785-BTA-48976 113891546
2 Hapmap59378-rs29018764 113931093
2 Hapmap52138-rs29018607 113984724
2 Hapmap54548-rs29012261 114024731
2 BTB-00110277 114056226
2 Hapmap49628-BTA-48960 114101456
2 BTB-00110220 114123366
2 BTB-00110204 114144818
2 BTB-00110046 114273018
2 BTB-01169423 114396466
2 BTB-01169886 114437507
2 BTB-01169838 114481626
2 BTB-01169774 114506888
2 ARS-BFGL-NGS-90923 114553299
2 ARS-BFGL-NGS-58985 114592087
2 Hapmap24848-BTA-147861 114635694
2 ARS-BFGL-NGS-76658 114889415
2 BTB-01291176 114968298
2 Hapmap36382-SCAFFOLD210095_19074 115024544
2 ARS-USMARC-Parent-DQ786757-rs29019900 115024545
2 ARS-BFGL-BAC-27268 115049292
2 ARS-BFGL-NGS-78979 115123280
2 ARS-BFGL-BAC-34335 115183035
2 ARS-BFGL-BAC-34317 115203456
2 Hapmap35744-SCAFFOLD60587_8279 115228932
2 ARS-BFGL-NGS-110787 115271152
2 ARS-BFGL-NGS-66563 115311494
2 ARS-BFGL-NGS-13938 115386442
2 DPI-47 115589573
2 BTB-00551399 115648223
2 Hapmap42518-BTA-34464 115681958
2 UA-IFASA-5601 115715356
2 BTA-34427-no-rs 115742594
2 ARS-BFGL-NGS-25868 115844913
2 Hapmap24097-BTA-155074 115880174
2 BTB-00427067 115907052
2 ARS-BFGL-NGS-2201 115932519
2 Hapmap23931-BTA-125639 115995198
2 BTB-00111467 116032313
2 ARS-BFGL-NGS-5579 116063190
2 BTB-00111486 116092096
2 ARS-BFGL-NGS-30241 116112461
2 BTA-49028-no-rs 116136834
2 BTB-00111799 116176281
2 Hapmap39834-BTA-49029 116199720
2 ARS-BFGL-NGS-102741 116243968
2 Hapmap46209-BTA-28196 116276141
2 BTA-49040-no-rs 116391872
2 ARS-BFGL-NGS-110202 116420614
2 ARS-BFGL-NGS-274 116462488
2 BTB-00112380 116514608
2 ARS-BFGL-NGS-63424 116542695
2 ARS-BFGL-NGS-27703 116577788
2 Hapmap56132-ss46526950 116628362
2 ARS-BFGL-NGS-111877 116655227
2 ARS-BFGL-NGS-23793 116687684
2 BTB-00112740 116713948
2 ARS-BFGL-NGS-12225 116797851
2 BTB-00112997 116824608
2 ARS-BFGL-NGS-106589 116893897
2 ARS-BFGL-NGS-68289 117046733
2 ARS-BFGL-NGS-6012 117080477
2 BTA-115216-no-rs 117183204
2 BTA-115218-no-rs 117205206
2 ARS-BFGL-BAC-34933 117246368
2 ARS-BFGL-NGS-33229 117294501
2 ARS-BFGL-NGS-19038 117341937
2 ARS-BFGL-NGS-18886 117422437
2 ARS-BFGL-NGS-5970 117446981
2 UA-IFASA-2047 117480046
2 ARS-BFGL-NGS-11306 117513325
2 Hapmap54594-rs29019168 117662338
2 BTB-01145402 117709717
2 Hapmap48541-BTA-97822 117757197
2 ARS-BFGL-NGS-43428 117849420
2 Hapmap55517-rs29019665 117878756
2 BTB-01694252 117902650
2 BTA-114272-no-rs 117923887
2 BTB-01991723 117954413
2 Hapmap55127-rs29027121 117977208
2 ARS-BFGL-NGS-38350 118007325
2 BTB-01301691 118053302
2 ARS-BFGL-NGS-119790 118074074
2 ARS-BFGL-BAC-34939 118107711
2 BTA-19993-no-rs 118141998
2 ARS-BFGL-NGS-5017 118170579
2 ARS-BFGL-NGS-40251 118203477
2 Hapmap51816-BTA-20000 118232623
2 BTA-20032-no-rs 118264372
2 ARS-BFGL-NGS-59820 118303895
2 Hapmap40620-BTA-98529 118332621
2 Hapmap46266-BTA-98535 118427258
2 ARS-BFGL-NGS-19136 118468145
2 ARS-BFGL-NGS-67309 118498848
2 Hapmap41658-BTA-83101 118562717
2 BTA-110873-no-rs 118617225
2 BTA-110884-no-rs 118640109
2 Hapmap43218-BTA-26258 118685524
2 ARS-BFGL-NGS-25010 118720371
2 BTB-01343471 118775917
2 BTB-01343496 118803647
2 BTB-01343453 118857030
2 ARS-BFGL-NGS-1630 118886838
2 BTA-114996-no-rs 118955564
2 Hapmap49461-BTA-115001 119028634
2 ARS-BFGL-NGS-71980 119086979
2 ARS-BFGL-NGS-95256 119235993
2 Hapmap45649-BTA-29691 119309504
2 Hapmap42778-BTA-105679 119359941
2 BTA-105674-no-rs 119391864
2 ARS-BFGL-NGS-34440 119496312
2 ARS-BFGL-NGS-87148 119552373
2 ARS-BFGL-NGS-102003 119573259
2 UA-IFASA-4825 119698804
2 ARS-BFGL-NGS-21107 119763250
2 Hapmap45112-BTA-52425 119895762
2 UA-IFASA-8833 119918132
2 ARS-BFGL-NGS-117340 119962497
2 Hapmap52537-rs29011369 120030169
2 BTB-00113596 120082597
2 ARS-BFGL-NGS-94004 120114586
2 BTB-00113625 120138548
2 Hapmap40249-BTA-49086 120168469
2 Hapmap41888-BTA-49091 120267155
2 ARS-BFGL-BAC-35548 120310517
2 BTA-49096-no-rs 120340093
2 ARS-BFGL-NGS-30337 120375621
2 ARS-BFGL-NGS-103753 120464241
2 Hapmap54770-rs29009608 120518404
2 ARS-BFGL-NGS-43721 120628723
2 ARS-BFGL-NGS-107330 120661212
2 Hapmap38323-BTA-49132 120709811
2 ARS-BFGL-NGS-107909 120769798
2 ARS-BFGL-NGS-19012 120799058
2 BTA-103078-no-rs 120833843
2 ARS-BFGL-NGS-112195 120857158
2 Hapmap44637-BTA-17098 120986557
2 BTA-95472-no-rs 121068970
2 Hapmap54608-rs29020417 121092177
2 ARS-BFGL-BAC-27299 121117976
2 Hapmap40169-BTA-20295 121279607
2 BTA-20306-no-rs 121321453
2 BTA-20298-no-rs 121350700
2 ARS-BFGL-NGS-15373 121425825
2 BTA-20304-no-rs 121461020
2 ARS-BFGL-NGS-89972 121896194
2 ARS-BFGL-NGS-67146 122113510
2 Hapmap48359-BTA-49135 122164209
2 ARS-BFGL-NGS-41173 122238348
2 ARS-BFGL-NGS-41920 122294602
2 ARS-BFGL-NGS-25658 122338918
2 ARS-BFGL-NGS-114878 122364401
2 ARS-BFGL-BAC-2444 122406133
2 Hapmap51734-BTA-49164 122440316
2 ARS-BFGL-NGS-110996 122549110
2 Hapmap53196-rs29011523 122576369
2 Hapmap54936-rs29013679 122730627
2 ARS-BFGL-NGS-12170 122853612
2 ARS-BFGL-NGS-90746 122878976
2 ARS-BFGL-NGS-8841 122905177
2 ARS-BFGL-NGS-15508 122960704
2 Hapmap53065-rs29026778 122995670
2 ARS-BFGL-NGS-108811 123033892
2 DPI-38 123070427
2 ARS-BFGL-NGS-81996 123137180
2 ARS-BFGL-NGS-38010 123172002
2 ARS-BFGL-NGS-108985 123209779
2 ARS-BFGL-NGS-101286 123234363
2 BTA-99195-no-rs 123298594
2 ARS-BFGL-NGS-84106 123335211
2 ARS-BFGL-NGS-118696 123371915
2 BTA-20378-no-rs 123400703
2 ARS-BFGL-NGS-61938 123462478
2 ARS-BFGL-NGS-66771 123499836
2 ARS-BFGL-NGS-27277 123526061
2 ARS-BFGL-NGS-31836 123573492
2 Hapmap43869-BTA-49512 123657396
2 ARS-BFGL-NGS-112016 123705950
2 Hapmap40273-BTA-49510 123727853
2 ARS-BFGL-NGS-41788 123793424
2 Hapmap42569-BTA-49229 123815849
2 BTA-49444-no-rs 123898739
2 ARS-BFGL-NGS-100978 124020338
2 Hapmap7226-BTA-49450 124130278
2 ARS-BFGL-NGS-89829 124216287
2 BTA-49454-no-rs 124270216
2 ARS-BFGL-NGS-83173 124329980
2 Hapmap38678-BTA-49219 124379630
2 Hapmap40117-BTA-28672 124480807
2 Hapmap36148-SCAFFOLD76057_3389 124585179
2 BTA-49203-no-rs 124617273
2 BTA-49198-no-rs 124643625
2 ARS-BFGL-NGS-35823 124676202
2 ARS-BFGL-NGS-115856 124710942
2 ARS-BFGL-NGS-108220 124741357
2 ARS-BFGL-NGS-116850 124785385
2 ARS-BFGL-NGS-84506 124829244
2 UA-IFASA-7185 124856725
2 ARS-BFGL-NGS-7234 125004433
2 ARS-BFGL-NGS-101964 125061997
2 ARS-BFGL-NGS-4641 125085918
2 ARS-BFGL-NGS-7800 125107408
2 Hapmap40897-BTA-118409 125174183
2 Hapmap29048-BTA-157271 125201301
2 ARS-BFGL-NGS-64846 125382334
2 BTA-18115-no-rs 125408764
2 Hapmap47023-BTA-49508 125453516
2 ARS-BFGL-NGS-40444 125843460
2 ARS-BFGL-NGS-58778 125894203
2 BTA-107470-no-rs 125916751
2 ARS-BFGL-NGS-101039 125942689
2 BTA-03671-no-rs 125985733
2 Hapmap54417-rs29027359 126141600
2 ARS-BFGL-NGS-25329 126168211
2 Hapmap52874-ss46526209 126210851
2 Hapmap41278-BTA-49585 126342428
2 ARS-BFGL-NGS-66184 126427545
2 ARS-BFGL-NGS-102874 126582950
2 ARS-BFGL-NGS-73087 126622213
2 ARS-BFGL-NGS-109463 126657038
2 Hapmap35887-SCAFFOLD5242_24725 126677801
2 ARS-BFGL-NGS-98246 126704973
2 ARS-BFGL-NGS-42079 126726985
2 ARS-BFGL-NGS-100296 126761889
2 Hapmap40752-BTA-49567 126793966
2 ARS-BFGL-NGS-22422 126852879
2 ARS-BFGL-NGS-33757 126895289
2 ARS-BFGL-NGS-119472 126995306
2 ARS-BFGL-NGS-108473 127048881
2 ARS-BFGL-NGS-34396 127078577
2 ARS-BFGL-NGS-69013 127151023
2 ARS-BFGL-NGS-109716 127172772
2 Hapmap41006-BTA-49551 127202756
2 ARS-BFGL-NGS-81173 127229859
2 ARS-BFGL-BAC-27287 127263786
2 ARS-BFGL-NGS-83761 127324654
2 ARS-BFGL-NGS-106374 127353273
2 ARS-BFGL-NGS-15468 127414822
2 ARS-BFGL-NGS-54715 127474015
2 UA-IFASA-5041 127508329
2 ARS-BFGL-NGS-63081 127531138
2 ARS-BFGL-NGS-41408 127559619
2 ARS-BFGL-NGS-58655 127594125
2 ARS-BFGL-NGS-62504 127638780
2 BTA-49605-no-rs 127692028
2 ARS-BFGL-NGS-90958 127831357
2 Hapmap49571-BTA-32781 127937482
2 ARS-BFGL-NGS-75379 128104238
2 ARS-BFGL-NGS-5804 128161004
2 ARS-BFGL-NGS-19266 128256986
2 ARS-BFGL-NGS-28354 128342763
2 ARS-BFGL-NGS-118090 128387239
2 ARS-BFGL-NGS-64086 128428438
2 ARS-BFGL-NGS-39882 128466579
2 BTA-121254-no-rs 128679717
2 BTA-49642-no-rs 128737470
2 ARS-BFGL-NGS-73988 128758777
2 ARS-BFGL-NGS-15108 128829278
2 ARS-BFGL-NGS-113668 128962024
2 BTA-49626-no-rs 128987290
2 ARS-BFGL-NGS-47002 129008833
2 ARS-BFGL-BAC-27911 129080262
2 ARS-BFGL-NGS-25631 129167684
2 Hapmap53519-rs29024663 129214484
2 ARS-BFGL-NGS-117131 129269182
2 Hapmap54611-rs29020940 129308355
2 ARS-BFGL-NGS-116217 129364891
2 ARS-BFGL-NGS-35163 129390724
2 BTA-49621-no-rs 129419061
2 Hapmap42570-BTA-49617 129445573
2 Hapmap38132-BTA-09265 129578916
2 ARS-BFGL-NGS-118068 129672569
2 ARS-BFGL-NGS-112535 129702918
2 ARS-BFGL-NGS-21164 129740746
2 Hapmap42232-BTA-49615 129772768
2 BTA-49607-no-rs 129806487
2 ARS-BFGL-NGS-110953 129864242
2 ARS-BFGL-NGS-119884 129885050
2 ARS-BFGL-NGS-15428 129955452
2 ARS-BFGL-NGS-60545 129978951
2 BTB-00115953 130055151
2 UA-IFASA-8340 130326976
2 ARS-BFGL-NGS-20267 130438552
2 Hapmap24430-BTA-134672 130462790
2 ARS-BFGL-NGS-24930 130490128
2 ARS-BFGL-NGS-118505 130628150
2 ARS-BFGL-NGS-38248 130717728
2 ARS-BFGL-BAC-32411 130789919
2 ARS-BFGL-NGS-36936 130824576
2 ARS-BFGL-NGS-119799 130863224
2 ARS-BFGL-NGS-17245 130891402
2 ARS-BFGL-NGS-115982 130979447
2 ARS-BFGL-NGS-104716 131044486
2 ARS-BFGL-NGS-108804 131080917
2 ARS-BFGL-BAC-32424 131142175
2 Hapmap24482-BTA-134676 131195034
2 ARS-BFGL-NGS-75279 131219622
2 ARS-BFGL-NGS-34317 131280873
2 ARS-BFGL-NGS-21994 131317785
2 ARS-BFGL-NGS-6176 131449289
2 ARS-BFGL-BAC-32707 131480672
2 ARS-BFGL-NGS-68798 131501011
2 Hapmap34844-VSWAP1E67289A_scf 131526971
2 ARS-BFGL-NGS-3963 131690240
2 ARS-BFGL-NGS-58272 131746090
2 ARS-BFGL-NGS-80059 131782872
2 ARS-BFGL-NGS-98458 131957460
2 Hapmap41279-BTA-49700 132024338
2 ARS-BFGL-NGS-55920 132059302
2 BTA-49705-no-rs 132134958
2 ARS-BFGL-NGS-104560 132168987
2 ARS-BFGL-NGS-17952 132210344
2 BTA-31250-no-rs 132244416
2 ARS-BFGL-NGS-92765 132265351
2 ARS-BFGL-NGS-45691 132291338
2 ARS-BFGL-NGS-118924 132335652
2 ARS-BFGL-NGS-116294 132387247
2 ARS-BFGL-NGS-41994 132408866
2 ARS-BFGL-NGS-10586 132442463
2 ARS-BFGL-NGS-104227 132476557
2 ARS-BFGL-NGS-17529 132504979
2 BTA-31262-no-rs 132707748
2 ARS-BFGL-NGS-111873 132731274
2 ARS-BFGL-NGS-62579 132765641
2 ARS-BFGL-NGS-91346 132842155
2 ARS-BFGL-NGS-77983 132871189
2 ARS-BFGL-NGS-112511 133007841
2 Hapmap60694-rs29012608 133058385
2 ARS-BFGL-NGS-106554 133138979
2 ARS-BFGL-NGS-3925 133162947
2 Hapmap61059-rs29019426 133195302
2 ARS-BFGL-NGS-63980 133234786
2 BTA-49745-no-rs 133333100
2 BTA-49748-no-rs 133361283
2 ARS-BFGL-NGS-40911 133401204
2 ARS-BFGL-NGS-118648 133454711
2 ARS-BFGL-NGS-111807 133496868
2 ARS-BFGL-NGS-88498 133522698
2 ARS-BFGL-NGS-116941 133583088
2 ARS-BFGL-NGS-118140 133613126
2 ARS-BFGL-NGS-116403 133688957
2 Hapmap50985-BTA-49760 133725437
2 ARS-BFGL-NGS-36151 133769183
2 ARS-BFGL-NGS-2341 133789399
2 ARS-BFGL-NGS-102007 133872089
2 Hapmap39569-BTA-49765 133894183
2 ARS-BFGL-NGS-90021 133917411
2 BTA-49769-no-rs 133982375
2 ARS-BFGL-NGS-33709 134027686
2 ARS-BFGL-NGS-119522 134059896
2 ARS-BFGL-NGS-22750 134169663
2 BTA-49776-no-rs 134199188
2 ARS-BFGL-NGS-106346 134293576
2 ARS-BFGL-NGS-56131 134352484
2 ARS-BFGL-NGS-63923 134456214
2 ARS-BFGL-NGS-39631 134495781
2 Hapmap49195-BTA-49787 134519217
2 ARS-BFGL-NGS-118362 134636107
2 ARS-BFGL-NGS-104608 134666758
2 ARS-BFGL-NGS-114524 134729836
2 ARS-BFGL-NGS-65958 134761842
2 ARS-BFGL-NGS-108175 134790383
2 ARS-BFGL-NGS-43912 134844418
2 ARS-BFGL-NGS-54356 134918981
2 ARS-BFGL-NGS-14778 134965246
2 ARS-BFGL-NGS-60058 135075825
2 Hapmap38604-BTA-49811 135121889
2 ARS-BFGL-NGS-2286 135148527
2 ARS-BFGL-NGS-44323 135184299
2 BTB-00117379 135204659
2 UA-IFASA-1690 135226321
2 BTB-02096577 135249631
2 BTB-00117780 135270523
2 ARS-BFGL-NGS-110186 135335780
2 ARS-BFGL-NGS-37699 135379063
2 ARS-BFGL-NGS-30621 135414341
2 ARS-BFGL-NGS-31856 135570789
2 ARS-BFGL-NGS-18713 135609164
2 BTB-01230903 135629696
2 Hapmap47186-BTA-114970 135680207
2 Hapmap46765-BTA-114976 135720865
2 BTB-01978832 135751960
2 ARS-BFGL-NGS-26965 135776021
2 ARS-BFGL-NGS-22611 135810007
2 ARS-BFGL-NGS-105785 135837462
2 ARS-BFGL-NGS-77887 135863014
2 ARS-BFGL-NGS-83481 135897721
2 Hapmap51459-BTA-49829 136036740
2 ARS-BFGL-NGS-110419 136291626
2 BTB-00118121 136341159
2 ARS-BFGL-NGS-118497 136424421
2 ARS-BFGL-NGS-60038 136467884
2 ARS-BFGL-NGS-108583 136533208
2 ARS-BFGL-NGS-10357 136625095
2 ARS-BFGL-NGS-100214 136680529
2 ARS-BFGL-NGS-39303 136766495
2 ARS-BFGL-NGS-67648 136888950
2 ARS-BFGL-NGS-10870 136946255
2 BTB-01734946 136970604
2 ARS-BFGL-NGS-116376 137001335
2 ARS-BFGL-NGS-110442 137038076
2 ARS-BFGL-NGS-89509 137171087
2 ARS-BFGL-NGS-113511 137195726
2 ARS-BFGL-NGS-39399 137217212
2 ARS-BFGL-NGS-55823 137256834
2 ARS-BFGL-NGS-8557 137307257
2 ARS-BFGL-NGS-22876 137360384
2 BTB-01662262 137385204
2 BTB-01411358 137508144
2 ARS-BFGL-NGS-32991 137539568
2 ARS-BFGL-NGS-18173 137580626
2 ARS-BFGL-NGS-88930 137603672
2 ARS-BFGL-NGS-110390 137634388
2 ARS-BFGL-NGS-58955 137654941
2 ARS-BFGL-NGS-22911 137692159
2 ARS-BFGL-NGS-40768 137733897
2 ARS-BFGL-NGS-115355 137851764
2 ARS-BFGL-NGS-66393 137896728
2 ARS-BFGL-NGS-109758 137924405
2 ARS-BFGL-NGS-110038 137949517
2 ARS-BFGL-NGS-40019 137976078
2 ARS-BFGL-NGS-66860 138018047
2 ARS-BFGL-NGS-22691 138092598
2 Hapmap29143-BTA-134433 138137067
2 ARS-BFGL-NGS-93576 138200095
2 ARS-BFGL-NGS-35304 138247988
2 ARS-BFGL-NGS-45803 138283629
2 Hapmap53367-rs29014082 138317818
2 ARS-BFGL-NGS-1284 138345708
2 ARS-BFGL-NGS-95583 138367827
2 ARS-BFGL-NGS-86145 138389810
2 ARS-BFGL-NGS-60573 138421341
2 ARS-BFGL-NGS-73961 138453345
2 ARS-BFGL-NGS-112835 138475645
2 BTA-48701-no-rs 138498694
2 ARS-BFGL-NGS-113378 138520239
2 ARS-BFGL-NGS-33064 138588187
2 Hapmap48784-BTA-48699 138625881
2 ARS-BFGL-NGS-10134 138667975
2 ARS-BFGL-NGS-36536 138738930
2 ARS-BFGL-NGS-27023 138774050
2 ARS-BFGL-NGS-5980 138795487
2 ARS-BFGL-NGS-63440 138827573
2 ARS-BFGL-NGS-14190 138859369
2 ARS-BFGL-NGS-37211 138887828
2 ARS-BFGL-NGS-64060 138931567
2 ARS-BFGL-NGS-110388 138957441
2 ARS-BFGL-NGS-17681 139004087
2 ARS-BFGL-NGS-55916 139025237
2 ARS-BFGL-NGS-93197 139108293
2 ARS-BFGL-NGS-115989 139133717
2 ARS-BFGL-NGS-42074 139194750
2 ARS-BFGL-NGS-24053 139222087
2 BTA-48655-no-rs 139251135
2 ARS-BFGL-NGS-67260 139274356
2 ARS-BFGL-NGS-17276 139352253
2 ARS-BFGL-NGS-63264 139372355
2 ARS-BFGL-NGS-1066 139408531
2 ARS-BFGL-NGS-102755 139429929
2 ARS-BFGL-NGS-111732 139455987
2 ARS-BFGL-NGS-111424 139493014
2 BTA-26833-no-rs 139516885
2 BTB-01349081 139551340
2 ARS-BFGL-NGS-97851 139576495
2 ARS-BFGL-NGS-108967 139624425
2 ARS-BFGL-NGS-27654 139665915
2 ARS-BFGL-NGS-114321 139700777
2 ARS-BFGL-NGS-59235 139727814
2 ARS-BFGL-NGS-22059 139783052
2 ARS-BFGL-NGS-36460 139808623
2 ARS-BFGL-NGS-5444 139836776
2 BTB-01367355 139864611
2 ARS-BFGL-NGS-38259 139892519
2 ARS-BFGL-NGS-105413 139963958
2 ARS-BFGL-NGS-65879 139987691
2 ARS-BFGL-NGS-2645 140010696
2 ARS-BFGL-NGS-110452 140030965
2 ARS-BFGL-NGS-63882 140090279
2 Hapmap49560-BTA-29329 140129976
2 ARS-BFGL-NGS-37352 140186752
2 ARS-BFGL-NGS-108902 140213621
2 ARS-BFGL-NGS-116288 140250152
2 ARS-BFGL-NGS-102467 140273143
2 Hapmap52845-rs29027154 140307484
2 ARS-BFGL-NGS-14555 140331355
2 ARS-BFGL-NGS-118957 140389050
2 ARS-BFGL-NGS-18350 140579392
2 ARS-BFGL-NGS-116761 140625558
3 BTA-28412-no-rs 0
3 BTA-28541-no-rs 0
3 BTA-29639-no-rs 0
3 Hapmap48432-BTA-67079 862
3 BTA-121571-no-rs 1524
3 Hapmap51921-BTA-87964 2164
3 Hapmap39877-BTA-99831 11123
3 BTA-14976-no-rs 32265
3 BTA-20420-no-rs 33092
3 Hapmap50576-BTA-114951 179368
3 Hapmap42163-BTA-27347 783652
3 ARS-BFGL-NGS-2129 830269
3 ARS-BFGL-NGS-114220 851957
3 Hapmap52622-rs29010435 1071570
3 ARS-BFGL-NGS-64689 1103724
3 Hapmap51852-BTA-69630 1164761
3 Hapmap41062-BTA-68921 1242989
3 ARS-BFGL-NGS-67047 1322025
3 Hapmap42634-BTA-68567 1430154
3 BTA-68271-no-rs 1517811
3 ARS-BFGL-NGS-15882 1539202
3 Hapmap47698-BTA-67920 1562409
3 ARS-BFGL-NGS-104680 1594643
3 BTA-67713-no-rs 1618717
3 ARS-BFGL-NGS-117999 1694778
3 ARS-BFGL-NGS-100744 1737536
3 ARS-BFGL-NGS-11332 1781964
3 ARS-BFGL-NGS-32185 1824721
3 Hapmap33009-BTA-140874 2054174
3 Hapmap36815-SCAFFOLD195739_3723 2092380
3 BTA-67311-no-rs 2126548
3 ARS-BFGL-NGS-117571 2166798
3 ARS-BFGL-NGS-81937 2230466
3 ARS-BFGL-NGS-55261 2281391
3 ARS-BFGL-NGS-22647 2323120
3 Hapmap42630-BTA-67480 2454658
3 ARS-BFGL-NGS-654 2475960
3 Hapmap42631-BTA-67529 2516634
3 ARS-BFGL-NGS-18912 2613612
3 ARS-BFGL-NGS-103585 2642983
3 ARS-BFGL-NGS-104816 2676717
3 BTA-122370-no-rs 2722673
3 Hapmap38375-BTA-108207 2751898
3 Hapmap44439-BTA-108216 2996700
3 Hapmap42796-BTA-108223 3056576
3 ARS-BFGL-NGS-65445 3117272
3 ARS-BFGL-NGS-112097 3290124
3 ARS-BFGL-NGS-117727 3350883
3 INRA-516 3425522
3 ARS-BFGL-NGS-70807 3451084
3 ARS-BFGL-NGS-23472 3575551
3 ARS-BFGL-NGS-27655 3683167
3 ARS-BFGL-NGS-23958 3715521
3 ARS-BFGL-NGS-4246 3770361
3 Hapmap32813-BTA-140901 3897428
3 ARS-BFGL-NGS-56798 3962473
3 ARS-BFGL-NGS-55588 3987323
3 INRA-483 4064094
3 ARS-BFGL-NGS-37900 4090963
3 ARS-BFGL-NGS-100433 4138641
3 ARS-BFGL-NGS-71702 4203995
3 Hapmap49267-BTA-67976 4233403
3 ARS-BFGL-NGS-35211 4392930
3 ARS-BFGL-NGS-36590 4413776
3 BTA-115986-no-rs 4435621
3 ARS-BFGL-NGS-84867 4488892
3 ARS-BFGL-NGS-11138 4525457
3 INRA-603 4614594
3 BTB-01214798 4710036
3 Hapmap38938-BTA-122594 4863972
3 ARS-BFGL-NGS-106599 4911461
3 BTB-01214581 4931652
3 Hapmap44676-BTA-111644 4958546
3 ARS-BFGL-NGS-17527 4981510
3 BTB-01214467 5037016
3 Hapmap46931-BTA-111633 5061437
3 ARS-BFGL-NGS-114501 5091792
3 ARS-BFGL-NGS-112520 5111887
3 Hapmap1583-BTA-111660 5148447
3 ARS-BFGL-NGS-37237 5177055
3 BTB-01539168 5270355
3 BTB-01879182 5307453
3 Hapmap47843-BTA-115636 5332915
3 Hapmap49464-BTA-115633 5369762
3 Hapmap39882-BTA-106655 5442010
3 ARS-BFGL-NGS-7652 5539104
3 ARS-BFGL-NGS-81031 5572041
3 ARS-BFGL-NGS-113026 5632810
3 INRA-661 5677663
3 ARS-BFGL-NGS-118372 5763387
3 BTB-01234759 5946006
3 BTB-01234863 6024177
3 BTB-02093457 6065864
3 BTB-01745829 6105593
3 ARS-BFGL-NGS-13674 6148361
3 Hapmap49710-BTA-68634 6192450
3 ARS-BFGL-NGS-81166 6247497
3 Hapmap54825-rs29027025 6402261
3 BTB-01338216 6444053
3 BTA-30089-no-rs 6480556
3 BTA-25432-no-rs 6553149
3 BTB-01338397 6580371
3 BTA-21472-no-rs 6606823
3 BTB-01862604 6630601
3 BTA-68843-no-rs 6661025
3 BTA-68856-no-rs 6744509
3 BTB-00121322 6793628
3 BTB-01333281 6885989
3 ARS-BFGL-NGS-26988 6912399
3 ARS-BFGL-NGS-114131 6950127
3 BTB-01678000 6985014
3 BTB-01678060 7009487
3 BTB-00296101 7030974
3 BTB-00296182 7067935
3 Hapmap31813-BTA-155869 7098276
3 BTA-110709-no-rs 7133780
3 ARS-BFGL-NGS-116469 7210717
3 BTA-68965-no-rs 7259952
3 Hapmap42294-BTA-69421 7311099
3 ARS-BFGL-NGS-7279 7341511
3 ARS-BFGL-NGS-113472 7362256
3 ARS-BFGL-NGS-39676 7409645
3 Hapmap48052-BTA-69153 7571091
3 Hapmap50758-BTA-69128 7597799
3 BTA-69126-no-rs 7649578
3 UA-IFASA-4438 7703977
3 ARS-BFGL-NGS-112786 7745297
3 ARS-BFGL-NGS-104594 7830890
3 ARS-BFGL-NGS-66206 7853025
3 ARS-BFGL-NGS-101921 7968824
3 BTA-88009-no-rs 7989134
3 ARS-BFGL-NGS-25819 8014476
3 Hapmap32868-BTA-161473 8043398
3 ARS-BFGL-NGS-21885 8176132
3 Hapmap34025-BES5_Contig212_565 8237421
3 BTA-66930-no-rs 8435318
3 ARS-BFGL-NGS-5956 8558755
3 ARS-BFGL-NGS-112616 8598511
3 INRA-345 8649330
3 INRA-636 8742286
3 ARS-BFGL-NGS-13090 8993446
3 INRA-442 9159238
3 ARS-BFGL-NGS-5249 9254570
3 Hapmap58601-rs29027882 9300477
3 ARS-BFGL-NGS-63343 9414912
3 Hapmap58486-rs29016221 9439254
3 ARS-BFGL-NGS-86173 9511170
3 ARS-BFGL-NGS-35918 9560676
3 ARS-BFGL-NGS-30351 9591429
3 INRA-414 9709509
3 ARS-BFGL-NGS-97347 10176042
3 ARS-BFGL-NGS-113990 10316149
3 INRA-304 10434204
3 ARS-BFGL-NGS-18442 10466381
3 ARS-BFGL-NGS-105595 10513742
3 ARS-BFGL-NGS-94819 10577662
3 ARS-BFGL-NGS-113388 10606176
3 ARS-BFGL-NGS-8587 10643374
3 ARS-BFGL-NGS-118428 10665426
3 ARS-BFGL-NGS-2694 10836472
3 ARS-BFGL-NGS-27948 10856674
3 ARS-BFGL-NGS-112230 10877235
3 ARS-BFGL-NGS-40088 10916641
3 ARS-BFGL-NGS-6957 10999148
3 ARS-BFGL-NGS-103878 11052308
3 BTA-69900-no-rs 11095682
3 Hapmap38381-BTA-117032 11207588
3 ARS-BFGL-NGS-70744 11276354
3 ARS-BFGL-NGS-1429 11316000
3 ARS-BFGL-NGS-740 11369783
3 ARS-BFGL-NGS-118684 11426261
3 ARS-BFGL-NGS-25382 11470013
3 Hapmap40339-BTA-117016 11491138
3 ARS-BFGL-NGS-23174 11511276
3 ARS-BFGL-NGS-73929 11564219
3 ARS-BFGL-NGS-87298 11597249
3 Hapmap39956-BTA-94317 11808857
3 ARS-BFGL-NGS-23250 11890639
3 ARS-BFGL-NGS-101769 11961227
3 Hapmap49050-BTA-119760 11985520
3 ARS-BFGL-NGS-33062 12094209
3 BTA-119329-no-rs 12273922
3 Hapmap47900-BTA-26234 12394094
3 BTA-26230-no-rs 12417640
3 Hapmap45266-BTA-26244 12612028
3 ARS-BFGL-NGS-104320 12634100
3 ARS-BFGL-NGS-109482 12677939
3 Hapmap56299-rs29010540 13491609
3 ARS-BFGL-NGS-36635 13515249
3 Hapmap54084-rs29012865 13542667
3 ARS-BFGL-NGS-1819 13676886
3 ARS-BFGL-NGS-38423 13910519
3 Hapmap60323-rs29014816 13934384
3 Hapmap59741-rs29016987 14026624
3 ARS-BFGL-NGS-20009 14120856
3 ARS-BFGL-NGS-104047 14178813
3 ARS-BFGL-NGS-6932 14250682
3 ARS-BFGL-NGS-103120 14284628
3 ARS-BFGL-NGS-16268 14313244
3 ARS-BFGL-NGS-100336 14352810
3 ARS-BFGL-NGS-26099 14418593
3 ARS-BFGL-NGS-106179 14461671
3 ARS-BFGL-NGS-3374 14779898
3 ARS-BFGL-NGS-106490 14946816
3 ARS-BFGL-NGS-108231 15068305
3 ARS-BFGL-NGS-119921 15114778
3 Hapmap53387-rs29010859 15190305
3 ARS-BFGL-NGS-1316 15349187
3 ARS-BFGL-NGS-6556 15437177
3 UA-IFASA-8925 15459129
3 Hapmap53344-ss46526153 15513381
3 ARS-BFGL-NGS-73625 15624902
3 Hapmap43906-BTA-66658 15679302
3 ARS-BFGL-NGS-26797 15727740
3 ARS-BFGL-NGS-16812 15874036
3 ARS-BFGL-NGS-99010 15911824
3 ARS-BFGL-NGS-84180 15957682
3 Hapmap54039-ss46526101 15979258
3 ARS-BFGL-NGS-110659 16009461
3 INRA-232 16046038
3 ARS-BFGL-NGS-10423 16073321
3 Hapmap44611-BTA-66646 16093450
3 Hapmap60445-rs29011589 16167104
3 ARS-BFGL-NGS-107249 16201159
3 BTA-66651-no-rs 16221715
3 ARS-BFGL-NGS-102327 16275382
3 ARS-BFGL-NGS-106009 16430468
3 ARS-BFGL-NGS-110227 16641799
3 ARS-BFGL-NGS-13586 16664500
3 ARS-BFGL-NGS-91310 16744495
3 ARS-BFGL-NGS-13057 16765381
3 Hapmap42643-BTA-69885 16823582
3 ARS-BFGL-NGS-64215 16850664
3 ARS-BFGL-NGS-42677 17119072
3 ARS-BFGL-NGS-18525 17230698
3 ARS-BFGL-NGS-91059 17276447
3 Hapmap26961-BTA-141000 17330825
3 Hapmap39423-BTA-69854 17398313
3 ARS-BFGL-NGS-37429 17423094
3 ARS-BFGL-NGS-37224 17477510
3 ARS-BFGL-NGS-10941 17505391
3 ARS-BFGL-NGS-6776 17604942
3 BTA-69738-no-rs 17648510
3 ARS-BFGL-NGS-100248 17725635
3 BTA-69696-no-rs 17769827
3 ARS-BFGL-NGS-41579 17859167
3 ARS-BFGL-NGS-20167 17882450
3 BTA-69575-no-rs 18050429
3 Hapmap44275-BTA-69573 18070495
3 ARS-BFGL-NGS-1718 18110134
3 Hapmap56996-rs29010816 18218646
3 Hapmap58478-rs29015763 18495144
3 Hapmap41052-BTA-67164 18576297
3 BTA-67276-no-rs 18614570
3 BTA-103528-no-rs 18653445
3 BTA-121572-no-rs 19078902
3 Hapmap34129-BES11_Contig277_1586 19455354
3 ARS-BFGL-NGS-32868 19629622
3 ARS-BFGL-NGS-92168 19719582
3 ARS-BFGL-NGS-82767 19773256
3 ARS-BFGL-NGS-102388 20000611
3 ARS-BFGL-NGS-17105 20042272
3 Hapmap39500-BTA-66798 20100357
3 ARS-BFGL-NGS-42701 20130430
3 ARS-BFGL-NGS-11615 20159585
3 ARS-BFGL-NGS-32244 20241984
3 Hapmap54330-rs29010082 20291135
3 INRA-404 20519555
3 ARS-BFGL-NGS-109685 20564446
3 BTA-66824-no-rs 20664803
3 INRA-453 20719615
3 ARS-BFGL-NGS-34169 20781916
3 ARS-BFGL-NGS-13158 20809916
3 ARS-BFGL-NGS-115915 20847926
3 INRA-371 20877620
3 Hapmap50435-BTA-66860 21007240
3 ARS-BFGL-NGS-107446 21137308
3 Hapmap41612-BTA-66863 21163507
3 ARS-BFGL-NGS-61739 21289296
3 UA-IFASA-7892 21490082
3 Hapmap35248-BES5_Contig554_1101 21525128
3 ARS-BFGL-NGS-100210 21702166
3 INRA-269 21894397
3 Hapmap38688-BTA-66886 21973566
3 ARS-BFGL-NGS-36889 21995117
3 INRA-683 22068687
3 ARS-BFGL-NGS-76744 22144972
3 Hapmap36294-SCAFFOLD51350_7097 22224518
3 Hapmap55417-ss46527060 22266087
3 ARS-BFGL-NGS-108054 22405204
3 ARS-USMARC-Parent-DQ647187-rs29010510 22958652
3 ARS-BFGL-NGS-97101 22977078
3 ARS-BFGL-NGS-62323 23035462
3 Hapmap49491-BTA-121574 23077376
3 Hapmap59143-ss46526687 23255402
3 INRA-274 23315150
3 ARS-BFGL-NGS-18382 23353135
3 ARS-BFGL-NGS-114746 23405550
3 ARS-BFGL-NGS-74921 23448559
3 ARS-BFGL-NGS-24326 23483333
3 INRA-584 23541839
3 Hapmap41329-BTA-66828 23563372
3 ARS-BFGL-NGS-99338 23635154
3 ARS-BFGL-NGS-34492 23690418
3 ARS-BFGL-NGS-6675 23749828
3 Hapmap34896-BES2_Contig311_734 23786087
3 ARS-BFGL-NGS-117867 23900198
3 INRA-565 23933163
3 ARS-BFGL-NGS-104522 23959923
3 ARS-BFGL-NGS-102139 24018818
3 ARS-BFGL-NGS-16066 24038997
3 Hapmap60947-rs29019824 24109922
3 Hapmap48042-BTA-66967 24258942
3 ARS-BFGL-NGS-79371 24301872
3 Hapmap59299-rs29022370 24374863
3 Hapmap33860-BES7_Contig442_1439 24395610
3 ARS-BFGL-NGS-41773 24418803
3 ARS-BFGL-NGS-105811 24450578
3 ARS-BFGL-NGS-34836 24685741
3 Hapmap45949-BTA-66899 24817743
3 INRA-335 25030785
3 Hapmap45126-BTA-66903 25071775
3 BTA-66912-no-rs 25096512
3 ARS-BFGL-NGS-24002 25305010
3 BTA-86312-no-rs 25354125
3 INRA-331 25514569
3 Hapmap58023-ss46526193 25578468
3 ARS-BFGL-NGS-14193 25616830
3 BTA-66968-no-rs 25644086
3 Hapmap48431-BTA-66970 25670442
3 ARS-BFGL-NGS-93677 25703327
3 ARS-BFGL-NGS-28573 25987677
3 INRA-289 26055700
3 INRA-630 26122117
3 ARS-BFGL-NGS-118132 26198155
3 INRA-474 26245691
3 Hapmap26465-BTA-160174 26331034
3 Hapmap34737-BES11_Contig221_1196 26589134
3 Hapmap53735-rs29018102 27014669
3 Hapmap48174-BTA-108346 27047281
3 BTA-108345-no-rs 27073081
3 ARS-BFGL-NGS-114548 27283056
3 Hapmap54955-rs29010328 27364376
3 Hapmap38962-BTA-49018 27411733
3 Hapmap46744-BTA-03982 27536184
3 ARS-BFGL-NGS-105385 27568433
3 ARS-BFGL-NGS-111769 27724312
3 ARS-BFGL-NGS-23372 27760880
3 ARS-BFGL-NGS-76525 27797073
3 ARS-BFGL-NGS-118942 27845242
3 ARS-BFGL-NGS-3883 27953842
3 Hapmap48043-BTA-67009 27987973
3 ARS-BFGL-NGS-45686 28245269
3 ARS-BFGL-NGS-104248 28278380
3 BTA-85212-no-rs 28416733
3 ARS-BFGL-NGS-112496 28449959
3 INRA-287 28476529
3 UA-IFASA-9337 28510732
3 UA-IFASA-699 28564642
3 Hapmap47694-BTA-67030 28591798
3 ARS-BFGL-NGS-81179 28650334
3 ARS-BFGL-NGS-115816 28671142
3 ARS-BFGL-NGS-40236 28729382
3 ARS-BFGL-NGS-97373 28775887
3 Hapmap53614-rs29011537 28822646
3 ARS-BFGL-NGS-5054 28890852
3 UA-IFASA-8646 28950467
3 ARS-BFGL-NGS-105342 28970654
3 ARS-BFGL-NGS-25246 29179683
3 ARS-BFGL-NGS-111883 29235407
3 Hapmap23648-BTA-159232 29269845
3 ARS-BFGL-NGS-36823 29292585
3 ARS-BFGL-NGS-18824 29335010
3 ARS-BFGL-NGS-111370 29484239
3 ARS-BFGL-NGS-105333 29538733
3 ARS-BFGL-NGS-15627 29583414
3 Hapmap31109-BTA-141167 29634183
3 Hapmap49262-BTA-67094 29767916
3 BTA-67090-no-rs 29829189
3 Hapmap54189-rs29022505 29921989
3 ARS-BFGL-NGS-111848 30009570
3 ARS-BFGL-NGS-26956 30065979
3 ARS-BFGL-NGS-22908 30086445
3 ARS-BFGL-NGS-6812 30142886
3 ARS-BFGL-NGS-114972 30231327
3 ARS-BFGL-NGS-32344 30329146
3 Hapmap49888-BTA-122624 30369133
3 INRA-496 30397337
3 ARS-BFGL-NGS-33324 30427410
3 INRA-454 30453423
3 ARS-BFGL-NGS-117241 30517801
3 ARS-BFGL-NGS-83702 30552710
3 INRA-459 30661738
3 Hapmap26402-BTA-141183 30821638
3 ARS-BFGL-NGS-112694 31193366
3 Hapmap59965-rs29021049 31317460
3 ARS-BFGL-NGS-25569 31458232
3 ARS-BFGL-NGS-26693 31493392
3 ARS-BFGL-NGS-118212 31525914
3 BTA-67336-no-rs 31576358
3 Hapmap52267-rs29027608 31647313
3 ARS-BFGL-NGS-4956 31662249
3 ARS-BFGL-NGS-108661 31693744
3 ARS-BFGL-NGS-104159 31797171
3 ARS-BFGL-NGS-70801 31841378
3 INRA-658 31942822
3 Hapmap51023-BTA-67162 31990133
3 INRA-534 32052613
3 INRA-440 32165811
3 INRA-595 32193626
3 Hapmap46529-BTA-67163 32241262
3 ARS-BFGL-NGS-23116 32276645
3 ARS-BFGL-NGS-104661 32408065
3 ARS-BFGL-NGS-87081 32428468
3 BTA-67261-no-rs 32449266
3 ARS-BFGL-NGS-37826 32498386
3 UA-IFASA-9717 32624880
3 ARS-BFGL-NGS-28144 32655139
3 Hapmap44422-BTA-90337 32692239
3 BTA-90354-no-rs 32715760
3 Hapmap51923-BTA-90300 32784970
3 BTA-90312-no-rs 32807639
3 BTA-90323-no-rs 32874729
3 BTA-67350-no-rs 32899155
3 ARS-BFGL-NGS-116953 33023094
3 BTA-67345-no-rs 33100127
3 ARS-BFGL-NGS-86370 33128963
3 ARS-BFGL-NGS-25438 33159450
3 ARS-BFGL-NGS-113072 33224907
3 Hapmap33584-BTA-141202 33293579
3 BTB-00125265 33334174
3 INRA-641 33358819
3 BTA-100704-no-rs 33381002
3 BTB-01523770 33402673
3 ARS-BFGL-NGS-72368 33430283
3 ARS-BFGL-NGS-114461 33460651
3 ARS-BFGL-NGS-119919 33497831
3 ARS-BFGL-NGS-54540 33534782
3 BTA-67383-no-rs 33634546
3 ARS-BFGL-NGS-25216 33670691
3 BTA-67382-no-rs 33700290
3 ARS-BFGL-NGS-108958 33746652
3 ARS-BFGL-NGS-102586 33803450
3 INRA-701 33837443
3 ARS-BFGL-NGS-113746 33865979
3 ARS-BFGL-NGS-76281 33942046
3 Hapmap51026-BTA-67362 33963385
3 ARS-BFGL-NGS-105297 34022397
3 ARS-BFGL-NGS-66677 34073884
3 Hapmap33913-BES9_Contig264_1036 34095513
3 ARS-BFGL-NGS-42747 34144303
3 ARS-BFGL-NGS-40213 34190570
3 BTB-01420286 34249032
3 BTB-00125277 34346983
3 INRA-378 34410354
3 BTB-00125348 34472949
3 ARS-BFGL-NGS-111118 34496539
3 ARS-BFGL-NGS-33910 34560922
3 BTB-02075948 34590186
3 ARS-BFGL-NGS-112432 34622933
3 ARS-BFGL-NGS-117779 34713459
3 BTB-00125979 34747329
3 BTB-01890822 34930144
3 ARS-BFGL-NGS-5984 34956496
3 BTB-01899293 35065877
3 ARS-BFGL-NGS-85942 35174031
3 BTB-00126452 35327605
3 BTB-02037802 35368614
3 BTB-00126406 35420886
3 Hapmap60497-rs29027497 35442521
3 ARS-BFGL-NGS-14671 35474074
3 Hapmap40909-BTA-121580 35495625
3 ARS-BFGL-NGS-38953 35540163
3 ARS-BFGL-NGS-117560 35583314
3 ARS-BFGL-NGS-85575 35635818
3 Hapmap36453-SCAFFOLD151700_4571 35686647
3 ARS-BFGL-NGS-113982 35749280
3 Hapmap50065-BTA-67274 35816917
3 Hapmap58559-rs29023519 35843790
3 ARS-BFGL-NGS-103874 35874468
3 ARS-BFGL-NGS-117870 35899933
3 ARS-BFGL-NGS-42736 35934472
3 ARS-BFGL-NGS-95773 35970193
3 ARS-BFGL-NGS-77834 36003486
3 INRA-194 36051206
3 Hapmap53351-ss46526783 36080659
3 BTB-00124726 36123593
3 ARS-BFGL-NGS-119309 36253694
3 ARS-BFGL-NGS-86767 36310222
3 ARS-BFGL-NGS-35338 36432761
3 ARS-BFGL-NGS-115128 36464334
3 ARS-BFGL-NGS-43118 36494621
3 Hapmap42629-BTA-67307 36517119
3 BTA-67308-no-rs 36543962
3 Hapmap51025-BTA-67309 36566140
3 ARS-BFGL-NGS-102288 36603946
3 INRA-202 36708595
3 Hapmap53424-rs29019267 36754026
3 ARS-BFGL-NGS-114699 36797994
3 ARS-BFGL-NGS-67960 36833881
3 Hapmap57750-ss46526998 36855643
3 Hapmap41054-BTA-67528 36914969
3 BTA-88149-no-rs 37010042
3 BTA-67533-no-rs 37027802
3 Hapmap41457-BTA-121582 37070842
3 BTA-67535-no-rs 37136108
3 BTA-67536-no-rs 37156761
3 ARS-BFGL-NGS-118771 37201333
3 ARS-BFGL-NGS-36405 37246320
3 ARS-BFGL-NGS-83049 37396921
3 ARS-BFGL-NGS-24548 37427197
3 ARS-BFGL-NGS-19686 37448842
3 BTA-122551-no-rs 37626826
3 Hapmap49798-BTA-92389 37694260
3 ARS-BFGL-NGS-2680 37719314
3 INRA-217 37819384
3 ARS-BFGL-NGS-14022 37862781
3 BTA-01846-rs29012800 37894289
3 ARS-BFGL-NGS-101762 38033865
3 INRA-476 38158441
3 Hapmap52513-rs29024428 38503083
3 INRA-339 38578469
3 Hapmap43907-BTA-67629 38712899
3 ARS-BFGL-NGS-109648 38753130
3 Hapmap41614-BTA-67626 39056659
3 ARS-BFGL-NGS-30334 39173539
3 ARS-BFGL-NGS-100508 39220398
3 ARS-BFGL-NGS-23295 39299240
3 ARS-BFGL-NGS-117495 39339311
3 ARS-BFGL-NGS-30143 39366502
3 Hapmap55463-rs29026005 39632431
3 BTA-67581-no-rs 39654836
3 Hapmap52445-rs29014873 39710471
3 ARS-BFGL-NGS-1553 39811050
3 INRA-110 39864315
3 BTA-67567-no-rs 39904291
3 ARS-BFGL-NGS-1886 40023738
3 ARS-BFGL-NGS-38910 40097499
3 Hapmap54069-rs29012123 40201986
3 ARS-BFGL-NGS-27626 40367336
3 Hapmap51175-BTA-17459 40456982
3 BTA-88540-no-rs 40696964
3 ARS-BFGL-NGS-56674 40968961
3 Hapmap49037-BTA-115967 41001626
3 INRA-696 41022468
3 BTA-91560-no-rs 41236272
3 ARS-BFGL-NGS-2067 41388051
3 Hapmap50814-BTA-89905 41486200
3 BTA-122016-no-rs 41533517
3 Hapmap58660-rs29011628 41821890
3 Hapmap60279-rs29011976 41842788
3 BTA-93899-no-rs 41868771
3 ARS-BFGL-NGS-15485 41975060
3 INRA-465 41998519
3 ARS-BFGL-NGS-103488 42025294
3 BTB-01737920 42084450
3 Hapmap60829-rs29020073 42117153
3 BTB-01155279 42180969
3 BTA-99693-no-rs 42244025
3 BTB-01155098 42265299
3 BTA-97380-no-rs 42296150
3 ARS-BFGL-NGS-24876 42320544
3 ARS-BFGL-NGS-113514 42354183
3 BTA-99686-no-rs 42385243
3 Hapmap58662-rs29014458 42496624
3 Hapmap51027-BTA-67630 42561047
3 Hapmap52326-rs29020672 42717282
3 BTA-86782-no-rs 42784859
3 ARS-BFGL-NGS-114492 42916390
3 BTA-93165-no-rs 42953153
3 BTB-01436387 43018814
3 BTB-01405574 43089213
3 BTB-01405537 43119930
3 ARS-USMARC-Parent-AY842472-rs29001941 43155988
3 BTB-01405471 43156097
3 Hapmap31786-BTA-148388 43225816
3 Hapmap43129-BTA-105623 43284601
3 ARS-BFGL-NGS-112442 43337728
3 BTB-01582389 43374736
3 BTB-01704990 43404040
3 INRA-332 43428201
3 Hapmap55075-rs29013986 43502278
3 Hapmap59377-rs29018679 43656584
3 BTA-20637-no-rs 43739934
3 BTA-00128-rs29013292 43839121
3 ARS-BFGL-NGS-110776 43879876
3 ARS-BFGL-NGS-84893 43951431
3 ARS-BFGL-NGS-113447 43972343
3 BTA-119268-no-rs 44048765
3 BTA-100337-no-rs 44129660
3 Hapmap48985-BTA-100340 44153237
3 Hapmap33718-BTA-152247 44190402
3 BTA-119272-no-rs 44329923
3 Hapmap60335-rs29018229 44394353
3 Hapmap53369-rs29012431 44433531
3 ARS-BFGL-NGS-117662 44462888
3 Hapmap39048-BTA-99764 44502769
3 ARS-BFGL-NGS-22924 44580799
3 ARS-BFGL-NGS-103300 44607828
3 INRA-645 44762646
3 ARS-BFGL-NGS-45264 44881287
3 ARS-BFGL-NGS-115249 44905166
3 Hapmap57990-rs29018907 44937193
3 Hapmap45730-BTA-67652 44983849
3 BTA-90242-no-rs 45032184
3 Hapmap44540-BTA-37562 45091947
3 ARS-BFGL-NGS-118748 45142494
3 ARS-BFGL-NGS-54102 45181403
3 Hapmap50499-BTA-90255 45206753
3 ARS-BFGL-NGS-115461 45261894
3 ARS-BFGL-NGS-76208 45595195
3 Hapmap58939-rs29011360 45619248
3 BTA-67833-no-rs 45640498
3 ARS-BFGL-NGS-94815 45697251
3 ARS-BFGL-NGS-4915 45775674
3 BTA-91078-no-rs 45837530
3 ARS-BFGL-NGS-115126 45934868
3 INRA-196 46037471
3 ARS-BFGL-NGS-102970 46151917
3 ARS-BFGL-NGS-38388 46292567
3 ARS-BFGL-NGS-4511 46389490
3 ARS-BFGL-NGS-56706 46457017
3 Hapmap41056-BTA-67710 46520677
3 ARS-BFGL-NGS-16742 46547426
3 ARS-BFGL-NGS-102336 46568043
3 Hapmap49704-BTA-67707 46624506
3 ARS-BFGL-NGS-43914 46666806
3 ARS-BFGL-NGS-113910 46763793
3 ARS-BFGL-NGS-57417 46800081
3 ARS-BFGL-NGS-110746 46852798
3 Hapmap43653-BTA-67682 46873033
3 ARS-BFGL-NGS-4513 46996597
3 ARS-BFGL-NGS-57015 47057515
3 Hapmap42291-BTA-67678 47166786
3 ARS-BFGL-NGS-33061 47187220
3 Hapmap32570-BTA-141315 47247710
3 INRA-624 47432521
3 ARS-BFGL-NGS-55002 47468075
3 INRA-615 47541440
3 Hapmap33878-BES3_Contig472_2031 47724750
3 Hapmap43908-BTA-67758 47782541
3 Hapmap58769-rs29025951 47803787
3 ARS-BFGL-NGS-116605 47871076
3 Hapmap44656-BTA-67751 48276387
3 BTA-67750-no-rs 48352288
3 ARS-BFGL-NGS-108225 48415448
3 UA-IFASA-8370 48668788
3 BTA-67733-no-rs 48715568
3 INRA-547 48832974
3 UA-IFASA-5469 48920959
3 INRA-598 49026942
3 ARS-BFGL-NGS-112152 49075169
3 BTA-67763-no-rs 49189532
3 ARS-BFGL-NGS-26327 49259551
3 ARS-BFGL-NGS-74304 49350986
3 Hapmap34274-BES9_Contig508_1511 49462204
3 BTB-01704067 49557380
3 Hapmap55244-rs29011654 49638177
3 BTB-01834875 49661697
3 Hapmap38207-BTA-19427 49688244
3 BTB-01463352 49738985
3 BTB-01463390 49778568
3 BTB-01608641 49850075
3 BTB-01898997 49905825
3 ARS-USMARC-Parent-DQ435443-rs29010802 49982201
3 INRA-681 50021896
3 BTA-20774-no-rs 50065908
3 BTB-01851577 50093239
3 BTB-01537126 50138042
3 ARS-BFGL-NGS-34084 50278918
3 ARS-USMARC-Parent-AY842474-rs29003226 50318222
3 Hapmap33936-BES2_Contig521_671 50319179
3 Hapmap50807-BTA-86717 50351709
3 BTB-01384383 50392565
3 Hapmap51073-BTA-86722 50420038
3 BTA-18980-no-rs 50462811
3 Hapmap42865-BTA-18979 50485550
3 Hapmap50494-BTA-86544 50558159
3 BTB-00462925 50585133
3 Hapmap35349-BES3_Contig390_1348 50647465
3 BTB-00462855 50675111
3 Hapmap44321-BTA-96862 50700761
3 BTB-01924446 50734391
3 ARS-BFGL-NGS-4358 50781422
3 BTB-00462798 50823643
3 Hapmap42708-BTA-86534 50852628
3 Hapmap43383-BTA-86533 50884062
3 BTB-00462671 50937220
3 BTB-00462657 50965844
3 ARS-BFGL-NGS-115493 50990747
3 Hapmap48045-BTA-67779 51036932
3 BTB-01649999 51080481
3 INRA-472 51155494
3 Hapmap48658-BTA-122432 51190573
3 ARS-BFGL-NGS-2006 51219672
3 BTB-00127875 51259098
3 BTB-00127835 51283983
3 Hapmap48847-BTA-67772 51332017
3 BTB-00127618 51400769
3 Hapmap50755-BTA-67770 51468871
3 ARS-BFGL-NGS-35566 51495123
3 Hapmap40787-BTA-67768 51529785
3 ARS-BFGL-NGS-60707 51565568
3 ARS-BFGL-NGS-18230 51615652
3 ARS-BFGL-NGS-114558 51641777
3 ARS-BFGL-NGS-79934 51708131
3 ARS-BFGL-NGS-54036 51749745
3 ARS-BFGL-NGS-100739 51838452
3 ARS-BFGL-NGS-2325 51873849
3 ARS-BFGL-NGS-24128 51965451
3 ARS-BFGL-NGS-112061 51991861
3 Hapmap48939-BTA-90484 52012236
3 Hapmap33204-BTA-141404 52172366
3 Hapmap46773-BTA-121585 52202655
3 ARS-BFGL-NGS-116978 52353722
3 Hapmap59096-rs29024776 52489935
3 ARS-BFGL-NGS-60373 52531762
3 Hapmap44203-BTA-115893 52585799
3 ARS-BFGL-NGS-103527 52677326
3 ARS-BFGL-NGS-119151 52680751
3 Hapmap33585-BTA-141411 52709294
3 ARS-BFGL-NGS-16151 52726551
3 ARS-BFGL-NGS-116927 52759353
3 ARS-BFGL-NGS-40545 52794113
3 ARS-USMARC-Parent-AY842473-rs29001956 52858296
3 ARS-BFGL-NGS-104366 52859482
3 ARS-BFGL-NGS-114827 53040877
3 ARS-BFGL-NGS-115817 53261579
3 ARS-BFGL-NGS-23466 53426654
3 Hapmap59329-rs29016370 53513748
3 Hapmap55023-rs29015745 53545997
3 INRA-131 53702311
3 ARS-BFGL-NGS-119852 53833621
3 ARS-BFGL-NGS-34393 53882750
3 Hapmap57732-rs29023272 54013371
3 Hapmap60708-rs29011181 54030317
3 BTA-100463-no-rs 54061885
3 INRA-648 54347354
3 Hapmap42034-BTA-100462 54393230
3 Hapmap44021-BTA-122250 54524107
3 INRA-611 54677956
3 Hapmap59681-rs29019879 54878968
3 INRA-201 55145705
3 ARS-BFGL-NGS-85284 55192481
3 INRA-618 55234369
3 ARS-BFGL-NGS-35164 55278470
3 BTA-07805-no-rs 55442801
3 Hapmap60328-rs29027404 55543820
3 ARS-BFGL-NGS-111399 55579427
3 ARS-BFGL-NGS-105483 55606573
3 BTA-67983-no-rs 55642014
3 Hapmap43654-BTA-67984 55679232
3 ARS-BFGL-NGS-83439 55852882
3 Hapmap58808-rs29017431 55889531
3 BTA-22647-no-rs 56083735
3 Hapmap60025-rs29013313 56111550
3 INRA-170 56179319
3 INRA-510 56235823
3 Hapmap43965-BTA-89883 56416977
3 ARS-BFGL-NGS-25387 56448145
3 ARS-BFGL-NGS-38691 56527357
3 INRA-687 56549448
3 Hapmap49266-BTA-67908 56573832
3 BTA-67911-no-rs 56594316
3 INRA-297 56615223
3 BTA-67916-no-rs 56671796
3 ARS-BFGL-NGS-61489 56723820
3 ARS-BFGL-NGS-113707 56826078
3 ARS-BFGL-NGS-109989 56865751
3 ARS-BFGL-NGS-43845 56900695
3 ARS-BFGL-NGS-68522 56927001
3 ARS-BFGL-NGS-119065 56970477
3 ARS-BFGL-NGS-98515 57012240
3 Hapmap57193-rs29021598 57084079
3 Hapmap48848-BTA-67904 57113999
3 ARS-BFGL-NGS-43853 57162903
3 ARS-BFGL-NGS-112952 57195196
3 Hapmap39818-BTA-29723 57263996
3 Hapmap46132-BTA-29718 57315260
3 ARS-BFGL-NGS-12447 57339352
3 BTA-92147-no-rs 57396246
3 ARS-BFGL-NGS-117514 57490065
3 INRA-417 57512262
3 ARS-BFGL-NGS-83033 58308602
3 BTA-67896-no-rs 58342830
3 Hapmap51282-BTA-67903 58421338
3 ARS-BFGL-NGS-62913 58475400
3 Hapmap60268-rs29018851 58505396
3 Hapmap53284-rs29015774 58584905
3 Hapmap25267-BTA-141454 58655531
3 ARS-BFGL-NGS-6128 58739288
3 Hapmap50438-BTA-67925 58841486
3 BTA-118287-no-rs 59547392
3 Hapmap39892-BTA-118279 59636445
3 Hapmap23647-BTA-158339 59701487
3 ARS-BFGL-NGS-112319 59737045
3 INRA-685 59819140
3 Hapmap44542-BTA-39695 59840560
3 Hapmap43782-BTA-118016 59905073
3 Hapmap22861-BTA-141421 60025569
3 ARS-BFGL-NGS-31407 60060929
3 INRA-176 60090239
3 ARS-BFGL-NGS-103935 60237444
3 ARS-BFGL-NGS-119366 60304883
3 ARS-BFGL-NGS-71355 60349874
3 INRA-691 60442402
3 ARS-BFGL-NGS-116677 60480983
3 Hapmap43156-BTA-112841 60523436
3 ARS-BFGL-NGS-2985 60645182
3 INRA-186 60795059
3 ARS-BFGL-NGS-69251 60878009
3 Hapmap44119-BTA-67972 60995645
3 INRA-63 61042351
3 Hapmap30633-BTA-67965 61174841
3 ARS-BFGL-NGS-32229 61221416
3 BTA-67964-no-rs 61248092
3 Hapmap55448-rs29020629 61340737
3 Hapmap47376-BTA-67990 61367076
3 Hapmap52375-rs29010802 61444603
3 ARS-BFGL-NGS-104818 61485083
3 BTA-16282-no-rs 61557633
3 Hapmap43441-BTA-103289 61621627
3 ARS-BFGL-NGS-35914 61711857
3 ARS-BFGL-NGS-111614 61770268
3 ARS-BFGL-NGS-20652 61829475
3 Hapmap43014-BTA-68033 62033972
3 ARS-BFGL-NGS-109806 62057758
3 ARS-BFGL-NGS-112146 62082468
3 ARS-BFGL-NGS-34944 62251618
3 INRA-519 62455054
3 ARS-BFGL-NGS-81 62512719
3 INRA-649 62603725
3 ARS-BFGL-NGS-16054 62907675
3 INRA-451 62965411
3 Hapmap41059-BTA-68043 62986355
3 ARS-BFGL-NGS-53229 63092824
3 Hapmap61026-rs29020444 63120135
3 Hapmap59005-rs29027243 63156337
3 BTA-68049-no-rs 63219321
3 ARS-BFGL-NGS-18095 63240606
3 UA-IFASA-9204 63587310
3 BTB-00130211 63613695
3 ARS-BFGL-NGS-79057 63637152
3 ARS-BFGL-NGS-13810 63667144
3 ARS-BFGL-NGS-115664 63700627
3 Hapmap41331-BTA-68128 63847027
3 BTB-00130969 63939085
3 Hapmap56074-rs29026779 63999689
3 BTB-01830087 64131842
3 Hapmap41468-BTA-19097 64152773
3 ARS-BFGL-NGS-68572 64193823
3 BTB-01323076 64219875
3 Hapmap34680-BES10_Contig692_2496 64244294
3 Hapmap55559-rs29014148 64276929
3 BTB-01322840 64333736
3 BTA-22670-no-rs 64378150
3 ARS-BFGL-NGS-110525 64401467
3 BTA-22681-no-rs 64441440
3 Hapmap50439-BTA-68100 64564073
3 Hapmap53609-rs29011253 64589452
3 BTB-00130588 64670065
3 ARS-BFGL-NGS-12004 64703944
3 Hapmap48436-BTA-68098 64745171
3 BTA-68096-no-rs 64781970
3 INRA-520 64805904
3 Hapmap39465-BTA-116795 64834128
3 Hapmap32532-BTA-116798 64912925
3 ARS-BFGL-NGS-111744 64943211
3 BTA-19821-no-rs 64979729
3 BTB-01838573 65085635
3 ARS-BFGL-NGS-27073 65109108
3 Hapmap55332-rs29012951 65181704
3 BTB-00131085 65228172
3 BTA-68142-no-rs 65463382
3 ARS-BFGL-NGS-119733 65607000
3 INRA-456 65677457
3 BTB-00131364 65706442
3 BTB-00131540 65772790
3 BTB-01587097 65832870
3 BTB-01587043 65859623
3 BTA-96237-no-rs 65885416
3 Hapmap48535-BTA-96235 65931689
3 ARS-BFGL-NGS-112148 65957568
3 Hapmap59991-rs29016955 66019234
3 INRA-638 66044068
3 BTB-02017777 66074357
3 BTB-01982674 66223302
3 ARS-BFGL-NGS-15662 66245128
3 Hapmap51550-BTA-111095 66290445
3 Hapmap34029-BES2_Contig454_1301 66410841
3 Hapmap41459-BTA-122439 66478479
3 Hapmap48183-BTA-111096 66506174
3 Hapmap50565-BTA-111099 66531334
3 BTB-01629547 66580787
3 BTB-01629524 66608091
3 BTB-01629562 66642281
3 ARS-BFGL-NGS-57708 66663749
3 UA-IFASA-9724 66716591
3 UA-IFASA-7751 66737585
3 BTB-01359494 66819934
3 BTB-01359472 66846614
3 Hapmap60154-rs29009992 66881026
3 BTA-88752-no-rs 67032213
3 UA-IFASA-7773 67170996
3 BTB-01215923 67280612
3 BTA-111973-no-rs 67341250
3 Hapmap60978-rs29013811 67402209
3 BTB-01215978 67422765
3 BTB-01215981 67459312
3 BTA-19671-no-rs 67496823
3 BTA-111980-no-rs 67569263
3 BTB-01480514 67647930
3 BTB-01480538 67734269
3 Hapmap60621-rs29009820 67759110
3 Hapmap35277-BES11_Contig312_1237 67814800
3 BTB-01659257 67883364
3 Hapmap27957-BTA-141461 68012935
3 BTB-00132105 68155593
3 BTB-00132025 68187866
3 BTA-68164-no-rs 68215262
3 BTB-00131847 68241075
3 Hapmap47513-BTA-114957 68296281
3 BTB-00131742 68348849
3 BTB-00131667 68369473
3 BTB-00131640 68413983
3 ARS-BFGL-NGS-112978 68451692
3 BTA-104054-no-rs 68537298
3 BTB-01755216 68569328
3 Hapmap51163-BTA-118898 68593876
3 BTB-01662048 68750002
3 ARS-BFGL-NGS-28774 68861358
3 Hapmap52640-rs29027369 68897722
3 BTA-118180-no-rs 68946016
3 ARS-BFGL-NGS-115677 69086945
3 BTA-118190-no-rs 69118846
3 Hapmap46271-BTA-105331 69263428
3 Hapmap48164-BTA-105327 69335929
3 BTA-107655-no-rs 69363112
3 Hapmap43143-BTA-107652 69422735
3 ARS-BFGL-NGS-24905 69476506
3 BTB-01177941 69512713
3 Hapmap34153-BES4_Contig290_1439 69538464
3 BTB-01177772 69586404
3 Hapmap42777-BTA-105321 69622628
3 ARS-BFGL-NGS-43553 69696271
3 Hapmap48578-BTA-105324 69718617
3 ARS-BFGL-NGS-11902 69743740
3 BTA-105510-no-rs 69776224
3 BTB-01580535 69834796
3 BTB-01580562 69860960
3 BTB-01900082 69895388
3 Hapmap49033-BTA-115567 69920342
3 Hapmap46205-BTA-18349 70008195
3 BTB-01819775 70035821
3 Hapmap40266-BTA-26005 70064910
3 Hapmap55356-rs29019303 70110222
3 Hapmap39940-BTA-68017 70137985
3 Hapmap56885-rs29027552 70170783
3 BTA-121588-no-rs 70211990
3 Hapmap40185-BTA-68018 70253328
3 ARS-BFGL-NGS-19966 70290838
3 BTB-02075090 70342067
3 ARS-BFGL-NGS-103136 70568932
3 BTA-86788-no-rs 70622366
3 INRA-439 70642478
3 Hapmap41669-BTA-87427 70722378
3 ARS-BFGL-NGS-104721 70747906
3 BTA-110572-no-rs 70781546
3 BTB-01203398 70851653
3 BTB-01203408 70879141
3 Hapmap58090-rs29011201 70928101
3 BTB-01203529 70994401
3 ARS-BFGL-NGS-44279 71030639
3 BTB-01203653 71072565
3 Hapmap41426-BTA-109878 71099159
3 Hapmap32625-BTA-155642 71154513
3 ARS-BFGL-NGS-2777 71242168
3 BTB-01203844 71294714
3 ARS-BFGL-NGS-84153 71355624
3 BTA-74217-no-rs 71386730
3 Hapmap39597-BTA-87082 71419333
3 Hapmap51336-BTA-87078 71478480
3 ARS-BFGL-NGS-25259 71519802
3 BTB-01387385 71544906
3 BTB-01805031 71593404
3 INRA-400 71638938
3 Hapmap26754-BTA-158188 71711225
3 ARS-BFGL-NGS-93369 71734055
3 Hapmap43909-BTA-68300 71764305
3 Hapmap50441-BTA-68295 71841367
3 BTB-00133369 71893119
3 ARS-BFGL-NGS-11705 71929328
3 ARS-BFGL-NGS-95501 71969672
3 BTA-101561-no-rs 72013977
3 INRA-256 72164440
3 Hapmap54928-ss46526596 72272225
3 BTB-01535640 72305545
3 BTB-01097129 72332307
3 BTB-01097190 72372752
3 BTB-01940721 72415577
3 Hapmap59693-rs29021260 72437475
3 BTA-68264-no-rs 72457513
3 BTB-00133036 72482293
3 BTB-00268758 72526077
3 ARS-BFGL-NGS-100381 72593011
3 ARS-BFGL-NGS-33433 72666515
3 BTB-01097609 72789724
3 BTB-01097645 72825895
3 ARS-BFGL-NGS-43311 72889966
3 ARS-BFGL-NGS-5902 72950430
3 ARS-BFGL-NGS-118001 72983839
3 BTB-01098164 73006430
3 BTB-01635474 73072227
3 BTB-01635437 73094693
3 Hapmap48179-BTA-109399 73115759
3 ARS-BFGL-NGS-13532 73200318
3 BTB-01098205 73221021
3 BTA-94554-no-rs 73242459
3 BTA-94549-no-rs 73274977
3 ARS-BFGL-NGS-21734 73303237
3 BTB-01451979 73329640
3 BTB-01749645 73357488
3 ARS-BFGL-NGS-116367 73388880
3 ARS-BFGL-NGS-88177 73446461
3 Hapmap48270-BTA-27130 73476141
3 Hapmap44273-BTA-68311 73508286
3 BTB-00134027 73543874
3 INRA-99 73583857
3 Hapmap46316-BTA-68304 73624653
3 BTB-00133827 73664218
3 Hapmap51482-BTA-68303 73697858
3 BTB-01635025 73723406
3 BTB-00133734 73832640
3 BTB-00133701 73855358
3 BTB-00133671 73882918
3 ARS-USMARC-53 73903657
3 BTB-01711286 73931935
3 ARS-BFGL-NGS-69986 73974035
3 BTB-00134789 74007643
3 ARS-BFGL-NGS-103155 74042818
3 BTB-00134823 74063463
3 BTB-00134893 74131724
3 BTB-00134756 74192313
3 BTB-00134713 74215125
3 BTB-00134661 74265240
3 BTB-00134495 74301817
3 Hapmap45444-BTA-68325 74334471
3 Hapmap34313-BES4_Contig160_1015 74378175
3 Hapmap41935-BTA-68323 74415938
3 BTA-68322-no-rs 74450683
3 Hapmap51849-BTA-68314 74512971
3 ARS-BFGL-NGS-14073 74620470
3 BTB-00134979 74710935
3 BTB-00134966 74734151
3 BTB-00135076 74761256
3 BTB-00135094 74809054
3 BTA-10440-no-rs 74862523
3 BTB-01472286 74944183
3 BTB-00096447 75120716
3 UA-IFASA-998 75168358
3 BTB-01093811 75231044
3 BTB-01093766 75273117
3 BTB-01293453 75455836
3 Hapmap54082-rs29012776 75607988
3 ARS-BFGL-NGS-8303 75715079
3 BTB-01293614 75763541
3 BTB-01293745 75805092
3 BTB-01293817 75827260
3 BTB-01393342 75867852
3 Hapmap40194-BTA-87961 76043621
3 BTA-87962-no-rs 76079748
3 BTB-01282002 76126748
3 BTB-01392993 76159843
3 BTB-01702238 76235999
3 ARS-BFGL-NGS-115928 76445863
3 Hapmap27208-BTA-157501 76469247
3 BTB-01905862 76492015
3 BTB-01230096 76514633
3 BTB-01281817 76693895
3 Hapmap51082-BTA-89468 76820482
3 ARS-BFGL-NGS-67327 77219474
3 ARS-BFGL-NGS-49057 77312490
3 ARS-BFGL-NGS-115797 77488732
3 ARS-BFGL-NGS-31620 77550705
3 BTA-94835-no-rs 77638249
3 Hapmap48544-BTA-98418 77714540
3 ARS-BFGL-NGS-89183 77786835
3 ARS-BFGL-NGS-317 77822713
3 ARS-USMARC-Parent-DQ489377-rs29026932 77883375
3 Hapmap40508-BTA-21513 78218920
3 Hapmap42603-BTA-61004 78360898
3 ARS-BFGL-NGS-48139 78413115
3 Hapmap25809-BTA-132460 78648495
3 BTB-00722506 78709111
3 Hapmap32799-BTA-132450 78732586
3 BTB-01072128 78834459
3 Hapmap48592-BTA-107734 78870021
3 ARS-BFGL-NGS-108605 79053464
3 BTB-01071906 79080389
3 BTA-107777-no-rs 79106892
3 ARS-BFGL-NGS-119369 79184471
3 Hapmap57979-rs29017982 79391363
3 Hapmap43144-BTA-107773 79416475
3 ARS-BFGL-NGS-18931 79449973
3 BTA-107738-no-rs 79515575
3 Hapmap60223-rs29010020 79725603
3 ARS-BFGL-NGS-67585 79765906
3 BTB-01071609 79800924
3 BTB-00135542 79831715
3 Hapmap55103-rs29011390 79938256
3 BTB-00135596 80118349
3 ARS-BFGL-NGS-25040 80140733
3 Hapmap40459-BTA-68361 80167909
3 Hapmap42002-BTA-89609 80240718
3 ARS-BFGL-NGS-115147 80567584
3 ARS-BFGL-NGS-16740 80591322
3 Hapmap38244-BTA-68351 80614728
3 Hapmap43910-BTA-68352 80650979
3 Hapmap49707-BTA-68355 80750927
3 ARS-BFGL-NGS-32439 80775811
3 ARS-BFGL-NGS-8612 80803941
3 BTA-68356-no-rs 80866697
3 BTB-00135420 80896630
3 BTB-01933332 81060752
3 BTA-102327-no-rs 81099017
3 BTB-01542662 81148360
3 BTB-01542625 81172893
3 ARS-BFGL-NGS-40979 81303069
3 Hapmap49435-BTA-108951 81357933
3 BTB-00136493 81419939
3 ARS-BFGL-NGS-79186 81446820
3 BTB-00135877 81466896
3 BTB-02080963 81487137
3 BTB-00136380 81510110
3 BTB-00136366 81539056
3 BTB-02041459 81579175
3 BTA-94162-no-rs 81618229
3 BTB-00136311 81676032
3 BTB-00136233 81700275
3 Hapmap53126-rs29022865 81726975
3 BTB-01834732 81789586
3 UA-IFASA-5864 81812284
3 BTB-00136082 81864478
3 ARS-BFGL-NGS-57421 81893468
3 Hapmap44312-BTA-91481 81931965
3 BTB-01508954 81976981
3 BTB-01508965 82002322
3 BTB-01509081 82052014
3 BTB-01509091 82075512
3 BTB-01509140 82102949
3 INRA-142 82133364
3 Hapmap35132-BES4_Contig245_660 82395580
3 BTB-00136736 82497035
3 Hapmap45138-BTA-87857 82517748
3 BTB-01923614 82576424
3 ARS-BFGL-NGS-66643 82668812
3 BTB-01059999 82710638
3 ARS-BFGL-NGS-39184 82752476
3 ARS-BFGL-NGS-103309 82868497
3 BTA-68406-no-rs 82931006
3 BTB-00137106 82977419
3 Hapmap44396-BTA-68407 82999534
3 BTB-01869177 83143990
3 BTB-00137261 83225901
3 BTB-00137231 83261784
3 BTB-01917890 83319472
3 BTB-00137287 83346370
3 BTA-115703-no-rs 83438865
3 ARS-BFGL-NGS-33377 83503176
3 ARS-BFGL-NGS-34260 83539384
3 BTB-00373687 83612483
3 BTA-82678-no-rs 83635288
3 Hapmap52041-rs29014698 83663453
3 ARS-BFGL-NGS-114340 83693383
3 ARS-BFGL-NGS-67919 83751466
3 BTB-01375201 83785070
3 Hapmap42166-BTA-28554 83932855
3 ARS-BFGL-NGS-115005 83986885
3 ARS-BFGL-NGS-111499 84013718
3 BTA-102712-no-rs 84144241
3 Hapmap48656-BTA-122282 84279040
3 Hapmap38558-BTA-102711 84337696
3 BTB-01168089 84364474
3 UA-IFASA-2622 84435498
3 BTB-01155362 84619369
3 BTB-01155381 84654730
3 Hapmap33276-BTA-99846 84684646
3 Hapmap39300-BTA-99855 84705330
3 BTB-01155479 84750517
3 ARS-BFGL-NGS-60582 84774883
3 ARS-BFGL-NGS-31953 84852020
3 BTA-99819-no-rs 84880187
3 BTB-01155798 84953502
3 Hapmap41709-BTA-99825 84978771
3 BTB-01155864 85027212
3 Hapmap28134-BTA-152098 85129366
3 BTB-01155969 85153216
3 ARS-BFGL-NGS-34527 85176769
3 BTB-00597108 85411459
3 UA-IFASA-6589 85497114
3 ARS-BFGL-NGS-74572 85569203
3 ARS-BFGL-NGS-118303 85794693
3 ARS-BFGL-NGS-118634 85953209
3 BTA-91587-no-rs 86033329
3 ARS-BFGL-NGS-34570 86181018
3 ARS-BFGL-NGS-32429 86235960
3 Hapmap41622-BTA-71678 86273937
3 ARS-BFGL-NGS-63410 86305707
3 Hapmap41129-BTA-102412 86358481
3 BTA-102407-no-rs 86387080
3 BTB-01543508 86417391
3 Hapmap58391-rs29019654 86441966
3 BTB-00138938 86479894
3 ARS-BFGL-NGS-114072 86508407
3 BTB-00139072 86548134
3 BTB-00139181 86666233
3 ARS-BFGL-NGS-33471 86712804
3 INRA-321 86738395
3 ARS-BFGL-NGS-106180 86835079
3 BTB-00139667 86861031
3 Hapmap43912-BTA-68491 86929987
3 ARS-BFGL-NGS-112987 86973361
3 BTB-01832443 86997973
3 Hapmap33205-BTA-141538 87052958
3 ARS-BFGL-NGS-103424 87074102
3 ARS-BFGL-NGS-31952 87102164
3 Hapmap55763-rs29012939 87136029
3 BTB-01876776 87180145
3 BTA-22557-no-rs 87208303
3 BTA-68453-no-rs 87291653
3 BTB-00138041 87335135
3 ARS-BFGL-NGS-108208 87416280
3 BTB-00137937 87445558
3 BTB-00137929 87471248
3 BTA-68508-no-rs 87513313
3 ARS-BFGL-NGS-77911 87551707
3 BTB-01771876 87577317
3 BTA-68507-no-rs 87616495
3 ARS-BFGL-NGS-117782 87644021
3 BTB-00139874 87664390
3 ARS-BFGL-NGS-83572 87685318
3 BTB-00139825 87708113
3 BTA-68497-no-rs 87738521
3 BTA-68496-no-rs 87783883
3 INRA-137 87831412
3 BTB-00139691 87858211
3 Hapmap58865-ss46526158 87921868
3 Hapmap61088-rs29011278 88184838
3 ARS-BFGL-NGS-34027 88295902
3 Hapmap47805-BTA-101148 88325882
3 Hapmap41719-BTA-101147 88349108
3 BTB-00139963 88509138
3 Hapmap41060-BTA-68516 88791534
3 BTA-68532-no-rs 88821377
3 ARS-BFGL-NGS-89351 88942141
3 BTA-68535-no-rs 89047395
3 BTB-00140470 89150703
3 Hapmap49268-BTA-68367 89241122
3 BTB-00140947 89275156
3 Hapmap40290-BTA-68546 89315144
3 UA-IFASA-8398 89340658
3 Hapmap47699-BTA-68564 89433789
3 ARS-BFGL-NGS-17040 89550430
3 BTB-00140750 89577439
3 ARS-BFGL-NGS-65863 89600792
3 Hapmap49270-BTA-68543 89702912
3 ARS-BFGL-NGS-1567 89893858
3 ARS-BFGL-NGS-96076 89949601
3 ARS-BFGL-NGS-44176 89994248
3 BTB-01466399 90091929
3 BTB-01466258 90132271
3 BTB-01466252 90171140
3 ARS-BFGL-NGS-109293 90193429
3 BTB-01466122 90244053
3 Hapmap54744-rs29013475 90283494
3 BTB-00140587 90315654
3 BTB-00146339 90370706
3 BTB-02040570 90433328
3 BTA-118308-no-rs 90455420
3 ARS-BFGL-NGS-99481 90496720
3 ARS-BFGL-NGS-2215 90520815
3 ARS-BFGL-NGS-14549 90590105
3 ARS-BFGL-NGS-107651 90651243
3 BTB-00141142 90735288
3 BTB-00141153 90762985
3 BTA-68573-no-rs 90790767
3 BTA-68578-no-rs 90895159
3 ARS-BFGL-NGS-26530 91054776
3 ARS-BFGL-NGS-103524 91075882
3 BTA-95406-no-rs 91098339
3 ARS-BFGL-NGS-38551 91128035
3 BTA-105192-no-rs 91183723
3 BTA-105204-no-rs 91216203
3 BTB-01463885 91257727
3 BTB-00057954 91270740
3 Hapmap34100-BES3_Contig74_659 91323694
3 ARS-BFGL-NGS-32615 91373114
3 ARS-BFGL-NGS-20008 91404711
3 ARS-BFGL-NGS-114856 91433937
3 Hapmap41493-BTA-28649 91470068
3 BTB-01389843 91595700
3 BTB-01389777 91615873
3 ARS-BFGL-NGS-11694 91679740
3 BTB-01389756 91701503
3 BTB-01389725 91741757
3 ARS-BFGL-NGS-66463 91784495
3 Hapmap51689-BTA-116275 91894236
3 Hapmap39464-BTA-116273 91928235
3 BTB-01240416 91968396
3 Hapmap43161-BTA-116272 92007241
3 BTB-01240408 92027497
3 BTB-01240396 92050073
3 BTB-01240403 92089155
3 ARS-BFGL-NGS-67595 92116681
3 BTA-68864-no-rs 92143728
3 Hapmap43465-BTA-111846 92175866
3 BTB-01666537 92195871
3 BTB-01240360 92217440
3 Hapmap48852-BTA-68859 92331000
3 BTA-68587-no-rs 92376913
3 BTA-68593-no-rs 92470492
3 BTB-00141391 92499748
3 Hapmap58361-rs29011460 92528260
3 BTB-00141486 92549869
3 ARS-BFGL-NGS-101320 92572145
3 ARS-BFGL-NGS-113869 92607452
3 ARS-BFGL-NGS-29278 92631144
3 ARS-BFGL-NGS-117463 92672938
3 BTB-01794313 92706568
3 BTA-95419-no-rs 92794880
3 ARS-BFGL-NGS-4407 92831943
3 Hapmap38643-BTA-95454 92862403
3 Hapmap47785-BTA-95420 92926090
3 Hapmap43107-BTA-95423 92955809
3 ARS-BFGL-NGS-119952 93058462
3 ARS-BFGL-NGS-112185 93173992
3 Hapmap57348-rs29011302 93216104
3 Hapmap53568-rs29013441 93241676
3 ARS-BFGL-NGS-26741 93341628
3 ARS-BFGL-NGS-113889 93414088
3 ARS-BFGL-NGS-22159 93451092
3 ARS-BFGL-NGS-4690 93485128
3 ARS-BFGL-NGS-102929 93536566
3 ARS-BFGL-NGS-110127 93587807
3 Hapmap50442-BTA-68886 93612743
3 Hapmap54157-rs29026707 93639483
3 ARS-BFGL-NGS-11603 93681825
3 BTA-68885-no-rs 93732192
3 ARS-BFGL-NGS-40956 93770581
3 ARS-BFGL-NGS-20299 93810949
3 ARS-BFGL-NGS-104209 93831753
3 ARS-BFGL-NGS-102902 93914410
3 Hapmap32684-BTA-89476 93947936
3 BTA-68872-no-rs 94058166
3 Hapmap58247-rs29024002 94144417
3 BTA-68610-no-rs 94282287
3 ARS-BFGL-NGS-57959 94355703
3 BTA-68613-no-rs 94427866
3 BTB-00141992 94459326
3 ARS-BFGL-NGS-104839 94488278
3 ARS-BFGL-NGS-3521 94517540
3 BTB-00141857 94542661
3 ARS-BFGL-NGS-80560 94572561
3 BTB-00141843 94618304
3 ARS-BFGL-NGS-100159 94640511
3 Hapmap41488-BTA-24106 94699519
3 BTB-00143361 94727458
3 ARS-BFGL-NGS-74207 94753075
3 ARS-BFGL-NGS-10080 94812380
3 BTA-68670-no-rs 94875178
3 BTA-11699-no-rs 94928169
3 ARS-BFGL-NGS-18659 94969977
3 BTB-00143286 95058684
3 BTB-00143272 95082060
3 ARS-BFGL-NGS-100813 95154750
3 BTB-00143051 95181288
3 ARS-BFGL-NGS-70437 95207020
3 BTB-00142919 95232249
3 BTB-00142904 95256035
3 ARS-BFGL-NGS-100400 95290824
3 ARS-BFGL-NGS-87511 95322761
3 BTB-00142718 95350049
3 ARS-BFGL-NGS-112680 95376730
3 ARS-BFGL-NGS-44564 95412858
3 ARS-BFGL-NGS-71626 95454943
3 Hapmap41332-BTA-68635 95508966
3 BTB-00142550 95552051
3 BTB-00142497 95572116
3 ARS-BFGL-NGS-33677 95593073
3 INRA-342 95631563
3 Hapmap50893-BTA-121591 95667142
3 Hapmap43328-BTA-68633 95699975
3 ARS-BFGL-NGS-33630 95731783
3 BTB-00142187 95752406
3 BTB-00142159 95776745
3 ARS-BFGL-NGS-44533 95822716
3 BTB-00141705 95878095
3 BTB-01755444 95973373
3 BTA-79026-no-rs 96068608
3 Hapmap57748-ss46526142 96096303
3 ARS-BFGL-NGS-27852 96124310
3 ARS-BFGL-NGS-61705 96165933
3 Hapmap34238-BES1_Contig417_1330 96195938
3 ARS-BFGL-NGS-16595 96219071
3 BTB-01295488 96230917
3 ARS-BFGL-NGS-4466 96258763
3 Hapmap30329-BTA-163245 96300984
3 ARS-BFGL-NGS-102021 96331876
3 Hapmap38204-BTA-17242 96360209
3 BTB-01295576 96387229
3 ARS-BFGL-NGS-104009 96412878
3 BTB-00143455 96480248
3 BTB-00143468 96503146
3 ARS-BFGL-NGS-21298 96532586
3 BTA-19061-no-rs 96555842
3 Hapmap40504-BTA-18839 96633292
3 BTB-01294529 96732945
3 Hapmap27186-BTA-151189 96775420
3 BTB-01143243 96805309
3 Hapmap58718-rs29026676 97108858
3 ARS-BFGL-NGS-13119 97166421
3 Hapmap32622-BTA-155129 97188259
3 ARS-BFGL-NGS-40591 97233213
3 ARS-BFGL-NGS-117695 97281718
3 BTB-01195588 97362756
3 BTA-108672-no-rs 97385777
3 ARS-BFGL-NGS-116962 97415177
3 BTB-01195369 97451623
3 ARS-BFGL-NGS-73518 97485271
3 Hapmap47494-BTA-108688 97510953
3 ARS-BFGL-NGS-29953 97542391
3 BTB-01195129 97572112
3 BTB-01899527 97595189
3 BTA-68624-no-rs 97711220
3 ARS-BFGL-NGS-5408 97734438
3 BTB-00142063 97816403
3 ARS-BFGL-NGS-58887 97854125
3 ARS-BFGL-NGS-8722 97880203
3 ARS-BFGL-NGS-100838 97900931
3 BTB-00143481 97993198
3 ARS-BFGL-NGS-1062 98059928
3 ARS-BFGL-NGS-118592 98122606
3 ARS-BFGL-NGS-40486 98167287
3 ARS-BFGL-NGS-31520 98206563
3 ARS-BFGL-NGS-12795 98259481
3 ARS-BFGL-NGS-29595 98281044
3 ARS-BFGL-NGS-36607 98304233
3 BTB-00143772 98325824
3 ARS-BFGL-NGS-20205 98404381
3 BTB-00143793 98424595
3 ARS-BFGL-NGS-85256 98554537
3 ARS-BFGL-NGS-30450 98601030
3 ARS-BFGL-NGS-94913 98639043
3 Hapmap53382-rs29010425 98789044
3 ARS-BFGL-NGS-32792 98846030
3 BTB-00144052 98897924
3 BTB-00144037 98948429
3 BTA-68708-no-rs 98972095
3 ARS-BFGL-NGS-101661 98992940
3 BTB-00143960 99016209
3 ARS-BFGL-NGS-58066 99038682
3 Hapmap53244-rs29026911 99078500
3 ARS-BFGL-NGS-37368 99101196
3 ARS-BFGL-NGS-116828 99165910
3 ARS-BFGL-NGS-24090 99214605
3 ARS-BFGL-NGS-65964 99235603
3 ARS-BFGL-NGS-40934 99257136
3 Hapmap42636-BTA-68725 99356803
3 UA-IFASA-2729 99395954
3 ARS-BFGL-NGS-110079 99480131
3 ARS-BFGL-NGS-2480 99636629
3 ARS-BFGL-NGS-91142 99663066
3 Hapmap44056-BTA-31538 99787373
3 Hapmap23711-BTA-31541 99822518
3 ARS-BFGL-NGS-103815 99843061
3 ARS-BFGL-NGS-80689 99883978
3 BTB-01600271 99943369
3 INRA-178 99983310
3 BTB-01604189 100075814
3 ARS-BFGL-NGS-84424 100150361
3 ARS-BFGL-NGS-14376 100191284
3 ARS-BFGL-NGS-77516 100236951
3 BTB-01517782 100281682
3 BTB-01517645 100347774
3 INRA-431 100384188
3 ARS-BFGL-NGS-114552 100503117
3 ARS-BFGL-NGS-107522 100727789
3 ARS-BFGL-NGS-119104 100751982
3 BTB-00145298 100772128
3 Hapmap41617-BTA-68815 100775836
3 Hapmap52112-rs29014008 100811877
3 BTB-00145372 100927598
3 BTB-00145401 100951373
3 BTB-00145863 100977476
3 BTA-68842-no-rs 101025936
3 ARS-BFGL-NGS-116126 101147226
3 ARS-BFGL-NGS-113944 101294222
3 BTB-00145926 101424752
3 Hapmap36465-SCAFFOLD163794_561 101449661
3 ARS-BFGL-NGS-116734 101500652
3 BTB-00145986 101563252
3 BTB-00146014 101597035
3 ARS-BFGL-NGS-46027 101632422
3 BTB-00146049 101666585
3 ARS-BFGL-NGS-21385 101766893
3 BTB-00148014 101818085
3 ARS-BFGL-NGS-21195 101916159
3 Hapmap38974-BTA-68857 101978576
3 BTB-02090559 102006659
3 BTA-95308-no-rs 102083637
3 Hapmap32838-BTA-150446 102159584
3 BTB-00147175 102279127
3 ARS-BFGL-NGS-103342 102307044
3 BTB-01462693 102353351
3 BTA-95310-no-rs 102401654
3 BTB-00147118 102444366
3 BTB-00147033 102498972
3 Hapmap25832-BTA-141681 102529383
3 Hapmap51483-BTA-68908 102597897
3 BTB-00146940 102623429
3 Hapmap47075-BTA-68904 102645276
3 ARS-BFGL-NGS-102590 102697572
3 BTB-01991408 102750523
3 Hapmap58012-rs29023729 102812359
3 Hapmap42637-BTA-68894 102850265
3 INRA-420 102872420
3 ARS-BFGL-NGS-90515 102914611
3 ARS-BFGL-NGS-69405 102940006
3 Hapmap58527-rs29018282 102962478
3 Hapmap44120-BTA-68892 103001186
3 Hapmap52129-rs29016142 103040222
3 BTB-01675651 103199921
3 Hapmap59127-rs29023698 103365893
3 BTA-35586-no-rs 103403872
3 BTB-00033773 103467073
3 ARS-BFGL-NGS-41218 103499469
3 BTB-00147504 103528790
3 ARS-BFGL-NGS-113164 103556154
3 ARS-BFGL-NGS-19108 103581999
3 BTB-00147645 103623458
3 BTA-68922-no-rs 103671650
3 BTB-00147684 103706279
3 Hapmap58697-rs29019997 103727191
3 BTB-00147757 103755622
3 ARS-BFGL-NGS-114466 103797934
3 ARS-BFGL-NGS-67035 103869105
3 ARS-BFGL-NGS-63629 103918893
3 BTB-00147905 103944960
3 BTB-01919893 103991325
3 Hapmap38905-BTA-68975 104014218
3 BTA-68980-no-rs 104061183
3 BTA-68991-no-rs 104091292
3 BTA-68995-no-rs 104122687
3 Hapmap54904-rs29018615 104179957
3 ARS-BFGL-NGS-64998 104213691
3 Hapmap48440-BTA-68997 104252771
3 ARS-BFGL-NGS-113457 104305740
3 ARS-BFGL-NGS-112757 104352203
3 ARS-BFGL-NGS-102345 104415649
3 ARS-BFGL-NGS-30298 104452415
3 Hapmap52910-rs29011444 104508446
3 ARS-BFGL-NGS-110549 104528897
3 UA-IFASA-3979 104551721
3 ARS-BFGL-NGS-95604 104612143
3 BTB-00151766 104634626
3 BTB-00151846 104657501
3 Hapmap47700-BTA-69019 104698550
3 BTB-00152030 104739813
3 Hapmap50068-BTA-69023 104781233
3 ARS-BFGL-NGS-101007 104813541
3 Hapmap49273-BTA-69030 104850915
3 ARS-BFGL-NGS-98870 104916608
3 ARS-BFGL-NGS-110586 105007297
3 BTA-102722-no-rs 105073559
3 ARS-BFGL-NGS-113053 105089143
3 ARS-BFGL-NGS-105312 105134060
3 Hapmap26515-BTA-68968 105172518
3 BTB-00150213 105207405
3 ARS-BFGL-NGS-40397 105247195
3 BTB-00150138 105269599
3 ARS-BFGL-NGS-25489 105295282
3 ARS-BFGL-NGS-117068 105320777
3 ARS-BFGL-NGS-5068 105344661
3 BTB-01621981 105426970
3 ARS-BFGL-NGS-102201 105466899
3 BTB-00962989 105504818
3 ARS-BFGL-NGS-99618 105560189
3 Hapmap39765-BTA-62582 105634769
3 Hapmap48025-BTA-62581 105705589
3 Hapmap58086-rs29011003 105754138
3 BTB-00962887 105778709
3 BTB-00962857 105840888
3 ARS-BFGL-NGS-18926 105903381
3 BTA-62573-no-rs 105929344
3 ARS-BFGL-NGS-115184 105955880
3 BTB-00962714 106063245
3 ARS-BFGL-NGS-115218 106156165
3 ARS-BFGL-NGS-111078 106244387
3 Hapmap25318-BTA-155818 106312362
3 ARS-BFGL-NGS-100867 106334383
3 ARS-BFGL-NGS-88686 106371941
3 ARS-BFGL-NGS-116359 106487246
3 Hapmap44755-BTA-110608 106531638
3 ARS-BFGL-NGS-108152 106551663
3 ARS-BFGL-NGS-36272 106625153
3 ARS-BFGL-NGS-40683 106704083
3 ARS-BFGL-NGS-16203 106743432
3 ARS-BFGL-NGS-91400 106794420
3 Hapmap31545-BTA-68938 106834234
3 BTB-01852630 106864174
3 BTA-20822-no-rs 106885103
3 BTA-69039-no-rs 106936757
3 Hapmap40790-BTA-69035 106980663
3 ARS-BFGL-NGS-3757 107055855
3 BTB-01461865 107086650
3 BTB-01551546 107229634
3 BTB-01461921 107276458
3 ARS-BFGL-NGS-109837 107311646
3 BTB-01874931 107452720
3 Hapmap50443-BTA-69040 107479882
3 BTA-69044-no-rs 107534337
3 Hapmap48051-BTA-69046 107561368
3 UA-IFASA-7459 107600746
3 Hapmap50757-BTA-69058 107634308
3 ARS-BFGL-NGS-62743 107658215
3 Hapmap57408-rs29021851 107915922
3 Hapmap40575-BTA-68961 107948780
3 Hapmap48439-BTA-68959 107991574
3 BTB-00149135 108014651
3 ARS-BFGL-NGS-3713 108063435
3 ARS-BFGL-NGS-44013 108109915
3 BTB-00148969 108131390
3 BTA-120086-no-rs 108155741
3 ARS-BFGL-NGS-5703 108191284
3 BTB-00152595 108219434
3 BTA-69065-no-rs 108271900
3 ARS-BFGL-NGS-31154 108302133
3 ARS-BFGL-NGS-117992 108332180
3 ARS-BFGL-NGS-109696 108367589
3 ARS-BFGL-NGS-25027 108391617
3 ARS-BFGL-NGS-8915 108444280
3 ARS-BFGL-NGS-2973 108576230
3 ARS-BFGL-NGS-104136 108640566
3 BTA-28274-no-rs 108709420
3 Hapmap43224-BTA-28273 108730668
3 ARS-BFGL-NGS-105245 108800552
3 ARS-BFGL-NGS-32606 108916860
3 BTB-00153270 109008938
3 ARS-BFGL-NGS-57574 109031817
3 BTB-00153367 109109781
3 ARS-BFGL-NGS-102829 109147488
3 Hapmap51484-BTA-69114 109186954
3 ARS-BFGL-NGS-102138 109359836
3 ARS-BFGL-NGS-94424 109381695
3 ARS-BFGL-NGS-36551 109411155
3 ARS-BFGL-NGS-20122 109552327
3 ARS-BFGL-NGS-38370 109574402
3 ARS-BFGL-NGS-118597 109604478
3 ARS-BFGL-NGS-25854 109627103
3 ARS-BFGL-NGS-114804 109672822
3 Hapmap48854-BTA-69129 109711409
3 Hapmap49274-BTA-69134 109756157
3 BTA-69143-no-rs 109793953
3 BTA-90843-no-rs 109815794
3 ARS-BFGL-NGS-30263 109990012
3 ARS-BFGL-NGS-70773 110035546
3 ARS-BFGL-NGS-29420 110063000
3 ARS-BFGL-NGS-13927 110135214
3 Hapmap34299-BES7_Contig426_708 110254830
3 Hapmap31146-BTA-151624 110307083
3 ARS-BFGL-NGS-111440 110398047
3 ARS-BFGL-NGS-35125 110443317
3 Hapmap54172-rs29027626 110512103
3 Hapmap48279-BTA-29512 110537902
3 ARS-BFGL-NGS-107015 110564587
3 INRA-346 110657170
3 Hapmap48983-BTA-100103 110717475
3 Hapmap50204-BTA-107668 110888506
3 ARS-BFGL-NGS-13534 111095457
3 ARS-BFGL-NGS-114073 111158842
3 ARS-BFGL-NGS-116751 111200690
3 Hapmap58721-rs29026738 111225268
3 ARS-BFGL-NGS-118243 111260249
3 ARS-BFGL-NGS-55043 111280727
3 ARS-BFGL-NGS-1038 111321150
3 ARS-BFGL-NGS-115055 111349371
3 BTB-00154062 111370609
3 ARS-BFGL-NGS-119590 111393083
3 BTB-00154000 111414419
3 ARS-BFGL-NGS-110816 111441093
3 ARS-BFGL-NGS-119168 111490509
3 ARS-BFGL-NGS-114028 111523499
3 ARS-BFGL-NGS-59886 111556304
3 ARS-BFGL-NGS-109983 111586713
3 ARS-BFGL-NGS-54531 111623091
3 ARS-BFGL-NGS-11573 111649584
3 ARS-BFGL-NGS-113303 111682510
3 ARS-BFGL-NGS-37152 111821915
3 BTA-69340-no-rs 111846609
3 ARS-BFGL-NGS-52588 111885832
3 ARS-BFGL-NGS-25455 111914286
3 ARS-BFGL-NGS-116561 111953077
3 Hapmap60034-rs29012205 111990685
3 ARS-BFGL-NGS-19484 112031838
3 ARS-BFGL-NGS-64377 112068305
3 ARS-BFGL-NGS-98850 112116463
3 ARS-BFGL-NGS-117787 112164375
3 ARS-BFGL-NGS-81463 112196196
3 Hapmap51868-BTA-98973 112234442
3 ARS-BFGL-NGS-18305 112374980
3 ARS-BFGL-NGS-110121 112474978
3 Hapmap22746-BTA-141712 112697733
3 BTB-00148881 112751916
3 BTB-00148908 112789958
3 BTB-01932810 112885093
3 ARS-BFGL-NGS-23119 112907790
3 BTB-00148619 112936660
3 BTB-00148451 113005410
3 ARS-BFGL-NGS-27698 113039037
3 BTB-00148396 113070239
3 BTB-01676489 113107425
3 ARS-BFGL-NGS-71944 113205348
3 ARS-BFGL-NGS-74461 113267772
3 ARS-BFGL-NGS-38199 113335452
3 ARS-BFGL-NGS-40609 113446520
3 UA-IFASA-5880 113526880
3 Hapmap53765-ss46526662 113580157
3 BTA-118429-no-rs 113591718
3 ARS-BFGL-NGS-103337 113621690
3 ARS-BFGL-NGS-43577 113643752
3 BTA-69346-no-rs 113663830
3 BTA-69349-no-rs 113775015
3 BTB-00154673 113804102
3 BTB-00154795 113846496
3 ARS-BFGL-NGS-14748 113961760
3 Hapmap48053-BTA-69359 114003014
3 BTB-00154716 114099685
3 BTB-00154681 114161872
3 Hapmap40460-BTA-69362 114242950
3 ARS-BFGL-NGS-107219 114269627
3 BTB-00154898 114293021
3 BTA-69365-no-rs 114373180
3 ARS-BFGL-NGS-114139 114426292
3 ARS-BFGL-NGS-31442 114463139
3 Hapmap48054-BTA-69366 114496065
3 BTB-00155085 114516239
3 ARS-BFGL-NGS-113079 114536451
3 ARS-BFGL-NGS-37288 114566921
3 ARS-BFGL-NGS-34880 114593246
3 Hapmap54695-rs29024848 114618373
3 ARS-BFGL-NGS-107731 114660143
3 ARS-BFGL-NGS-70647 114765445
3 ARS-BFGL-NGS-28282 114862350
3 Hapmap35089-BES2_Contig293_493 114946415
3 ARS-BFGL-NGS-66328 114969218
3 BTA-69413-no-rs 114992851
3 ARS-BFGL-NGS-23576 115019014
3 ARS-BFGL-NGS-17719 115040378
3 ARS-BFGL-NGS-112726 115073925
3 ARS-BFGL-NGS-116391 115118764
3 ARS-BFGL-NGS-14687 115185474
3 ARS-BFGL-NGS-117810 115220938
3 ARS-BFGL-NGS-3085 115266236
3 ARS-BFGL-NGS-12226 115421855
3 ARS-BFGL-NGS-60487 115479209
3 INRA-198 115527863
3 ARS-BFGL-NGS-91446 115624875
3 ARS-BFGL-NGS-118037 115646037
3 ARS-BFGL-NGS-87394 115720544
3 ARS-BFGL-NGS-181 115766879
3 BTA-69456-no-rs 115866022
3 ARS-BFGL-NGS-39799 115913292
3 ARS-BFGL-NGS-16026 115956141
3 Hapmap42295-BTA-69468 115981929
3 ARS-BFGL-NGS-32541 116025925
3 Hapmap52816-rs29014115 116067952
3 ARS-BFGL-NGS-113490 116135485
3 ARS-BFGL-NGS-66281 116157746
3 ARS-BFGL-NGS-83416 116184916
3 ARS-BFGL-NGS-111293 116207138
3 ARS-BFGL-NGS-114817 116261513
3 ARS-BFGL-NGS-103191 116344891
3 ARS-BFGL-NGS-54892 116400889
3 Hapmap34488-BES2_Contig244_1403 116468364
3 Hapmap53978-rs29024239 116505274
3 ARS-BFGL-NGS-34881 116604287
3 ARS-BFGL-NGS-22796 116645828
3 ARS-BFGL-NGS-106737 116676449
3 ARS-BFGL-NGS-102149 116711803
3 Hapmap34322-BES8_Contig446_1023 116738084
3 INRA-329 116770309
3 Hapmap44122-BTA-69494 116855061
3 BTB-00156159 116876049
3 ARS-BFGL-NGS-105427 116905852
3 BTB-00156248 117056784
3 ARS-BFGL-NGS-32157 117169569
3 ARS-BFGL-NGS-26847 117191431
3 Hapmap46016-BTA-69507 117250428
3 ARS-BFGL-NGS-107194 117275649
3 ARS-BFGL-NGS-40837 117399024
3 BTB-00156558 117450737
3 BTB-00156546 117475428
3 ARS-BFGL-NGS-3489 117534629
3 BTB-00156662 117579920
3 BTB-00156691 117610619
3 BTB-00390861 117634489
3 BTB-00156807 117705066
3 BTA-01438-rs29012403 117802648
3 Hapmap58315-ss46527116 117827118
3 BTB-00156962 117888155
3 BTB-00157013 117914190
3 ARS-BFGL-NGS-15623 117950332
3 ARS-BFGL-NGS-11943 118050789
3 Hapmap57496-ss46526163 118099200
3 ARS-BFGL-NGS-25919 118192721
3 ARS-BFGL-NGS-13753 118263833
3 Hapmap38245-BTA-69529 118374345
3 Hapmap38079-BTA-69532 118410717
3 BTB-00157833 118470760
3 ARS-BFGL-NGS-82373 118565759
3 ARS-BFGL-NGS-105069 118587971
3 ARS-BFGL-NGS-32314 118693377
3 Hapmap53696-rs29016125 118730911
3 BTA-69559-no-rs 118766097
3 ARS-BFGL-NGS-74948 118803985
3 Hapmap30841-BTA-147966 118829194
3 BTA-69565-no-rs 118872373
3 BTA-69569-no-rs 118894012
3 Hapmap35643-SCAFFOLD318144_4314 118929394
3 Hapmap42062-BTA-109789 118985873
3 BTB-01641394 119008234
3 ARS-BFGL-NGS-37809 119029352
3 ARS-BFGL-NGS-44131 119084100
3 ARS-BFGL-NGS-6202 119111469
3 ARS-BFGL-NGS-85333 119210685
3 ARS-BFGL-NGS-97849 119242920
3 ARS-BFGL-NGS-71345 119268832
3 ARS-BFGL-NGS-110683 119341669
3 BTA-87451-no-rs 119470490
3 ARS-BFGL-NGS-18163 119498721
3 ARS-BFGL-NGS-115246 119535085
3 ARS-BFGL-NGS-19581 119590651
3 ARS-BFGL-NGS-55894 119623416
3 ARS-BFGL-NGS-65128 119705761
3 BTA-117752-no-rs 119966549
3 ARS-BFGL-NGS-104342 120001314
3 ARS-BFGL-NGS-41860 120037622
3 Hapmap57254-rs29022776 120066679
3 BTB-00158983 120215401
3 BTA-69614-no-rs 120296407
3 ARS-BFGL-NGS-54891 120327633
3 ARS-BFGL-NGS-1337 120356182
3 BTB-00158861 120390900
3 ARS-BFGL-NGS-115970 120425107
3 Hapmap56950-ss46526304 120474868
3 ARS-BFGL-NGS-43320 120534054
3 BTB-01626709 120598358
3 BTB-01626711 120621469
3 Hapmap41420-BTA-108706 120686237
3 BTB-01648149 120741059
3 ARS-BFGL-NGS-112729 120806576
3 ARS-BFGL-NGS-101499 120878778
3 ARS-BFGL-NGS-32060 120898832
3 ARS-BFGL-NGS-43764 120919373
3 ARS-BFGL-NGS-22015 120941211
3 BTB-01406305 120969805
3 ARS-BFGL-NGS-116451 121002313
3 Hapmap46912-BTA-104565 121090386
3 ARS-BFGL-NGS-84593 121137678
3 ARS-BFGL-NGS-17285 121234376
3 ARS-BFGL-NGS-106280 121254561
3 ARS-BFGL-NGS-65126 121275721
3 ARS-BFGL-NGS-62557 121340161
3 ARS-BFGL-NGS-100462 121373158
3 BTB-00157794 121437514
3 ARS-BFGL-NGS-59537 121465722
3 Hapmap55088-rs29012399 121492211
3 BTB-00160155 121581917
3 ARS-BFGL-NGS-25543 121603358
3 ARS-BFGL-NGS-38564 121635187
3 ARS-BFGL-NGS-108947 121664970
3 BTB-00160067 121703298
3 ARS-BFGL-NGS-2210 121731293
3 BTA-69650-no-rs 121753420
3 ARS-BFGL-NGS-2229 121786598
3 ARS-BFGL-NGS-85967 121864091
3 BTB-00159970 121885231
3 BTB-00159950 121932575
3 Hapmap39235-BTA-69641 122002228
3 ARS-BFGL-NGS-43561 122081407
3 BTB-02088155 122211019
3 ARS-BFGL-NGS-58196 122236999
3 BTB-01326963 122266608
3 ARS-BFGL-NGS-115542 122299372
3 Hapmap58504-rs29017745 122331174
3 ARS-BFGL-NGS-113768 122365575
3 Hapmap46691-BTA-122744 122400511
3 ARS-BFGL-NGS-64994 122428916
3 ARS-BFGL-NGS-29544 122458220
3 Hapmap47380-BTA-69661 122491842
3 ARS-BFGL-NGS-2988 122532346
3 ARS-BFGL-NGS-116794 122563110
3 Hapmap39506-BTA-69666 122623225
3 ARS-BFGL-NGS-101112 122873732
3 BTB-00160644 122900218
3 ARS-BFGL-NGS-83233 122927563
3 BTB-00160676 122951390
3 ARS-BFGL-NGS-119955 122976844
3 ARS-BFGL-NGS-96425 122997056
3 ARS-BFGL-NGS-114175 123047148
3 ARS-BFGL-NGS-38891 123108882
3 ARS-BFGL-NGS-41558 123148963
3 ARS-BFGL-NGS-104411 123180386
3 BTB-00160996 123217010
3 ARS-BFGL-NGS-1295 123243710
3 ARS-BFGL-NGS-57301 123290490
3 ARS-BFGL-NGS-44462 123338117
3 Hapmap38870-BTA-01737 123358770
3 ARS-USMARC-Parent-DQ839235-rs29012691 123358771
3 ARS-BFGL-NGS-42805 123413256
3 ARS-BFGL-NGS-104832 123436542
3 ARS-BFGL-NGS-41297 123465868
3 ARS-BFGL-NGS-23162 123513581
3 ARS-BFGL-NGS-80276 123582134
3 ARS-BFGL-NGS-3169 123621820
3 ARS-BFGL-NGS-78981 123676503
3 BTB-00719198 123708545
3 Hapmap48857-BTA-69699 123728907
3 ARS-BFGL-NGS-15642 123748949
3 ARS-BFGL-NGS-32677 123912292
3 ARS-BFGL-NGS-35462 123933982
3 ARS-BFGL-NGS-26479 123955482
3 ARS-BFGL-NGS-95951 123988485
3 ARS-BFGL-NGS-34496 124026381
3 Hapmap52099-rs29024307 124081193
3 ARS-BFGL-NGS-7438 124120588
3 ARS-BFGL-NGS-105543 124197624
3 Hapmap58580-ss46526434 124379640
3 ARS-BFGL-NGS-111441 124409438
3 ARS-BFGL-NGS-69961 124441054
3 ARS-BFGL-NGS-116445 124479926
3 ARS-BFGL-NGS-91769 124509943
3 BTB-00163323 124532095
3 ARS-BFGL-NGS-102745 124554975
3 ARS-BFGL-NGS-7410 124586031
3 BTB-00163570 124623722
3 ARS-BFGL-NGS-27579 124686895
3 BTA-69789-no-rs 124771548
3 BTA-69790-no-rs 124796281
3 Hapmap48056-BTA-69793 124821625
3 ARS-BFGL-NGS-37142 124886498
3 ARS-BFGL-NGS-10379 124968362
3 ARS-BFGL-NGS-26624 124993618
3 ARS-BFGL-NGS-111207 125024838
3 ARS-BFGL-NGS-101315 125045825
3 ARS-BFGL-NGS-75987 125076515
3 ARS-BFGL-NGS-90439 125114116
3 ARS-BFGL-NGS-35269 125139134
3 BTB-00163972 125160405
3 Hapmap46717-BTA-69803 125182251
3 ARS-BFGL-NGS-39448 125231580
3 ARS-BFGL-NGS-112991 125317891
3 ARS-BFGL-NGS-19387 125345341
3 ARS-BFGL-NGS-105174 125368229
3 ARS-BFGL-NGS-72055 125421304
3 BTA-113753-no-rs 125486288
3 ARS-BFGL-NGS-30038 125516631
3 ARS-BFGL-NGS-98739 125565151
3 BTA-69827-no-rs 125590407
3 ARS-BFGL-NGS-1743 125637877
3 ARS-BFGL-NGS-116145 125669302
3 ARS-BFGL-NGS-35013 125707822
3 ARS-BFGL-NGS-107739 125731949
3 ARS-BFGL-NGS-115757 125770792
3 ARS-BFGL-NGS-7542 125831817
3 ARS-BFGL-NGS-20403 125868208
3 ARS-BFGL-NGS-36015 125924301
3 ARS-BFGL-NGS-76298 125976900
3 ARS-BFGL-NGS-223 125998161
3 ARS-BFGL-NGS-103152 126022868
3 BTB-00161805 126049084
3 Hapmap52849-rs29021928 126097657
3 ARS-BFGL-NGS-110914 126164319
3 ARS-BFGL-NGS-92456 126213166
3 ARS-BFGL-NGS-104799 126248805
3 ARS-BFGL-NGS-1034 126273096
3 ARS-BFGL-NGS-115266 126335944
3 BTB-00161751 126357723
3 INRA-192 126380127
3 BTB-01784003 126499924
3 ARS-BFGL-NGS-6917 126589835
3 ARS-BFGL-NGS-57543 126607963
3 ARS-BFGL-NGS-109754 126638123
3 ARS-BFGL-NGS-107367 126729607
3 ARS-BFGL-NGS-108682 126751522
3 ARS-BFGL-NGS-68307 126774627
3 ARS-BFGL-NGS-101343 126799770
3 ARS-BFGL-NGS-30905 126822000
3 ARS-BFGL-NGS-74724 126846089
3 ARS-BFGL-NGS-12670 126946316
3 Hapmap47115-BTA-84071 126974934
3 BTB-00297406 127123475
3 ARS-BFGL-NGS-10085 127158903
3 ARS-BFGL-NGS-16314 127244553
3 ARS-BFGL-NGS-105794 127304446
3 ARS-BFGL-NGS-92218 127330958
3 ARS-BFGL-NGS-67185 127354774
3 Hapmap52284-rs29018845 127404886
3 BTB-00297874 127435729
3 ARS-BFGL-NGS-4905 127465651
3 ARS-BFGL-NGS-25064 127490550
3 BTA-55057-no-rs 127520676
3 ARS-BFGL-NGS-30266 127574695
3 ARS-BFGL-NGS-33950 127610840
3 BTA-03895-no-rs 127631253
3 ARS-BFGL-NGS-90519 127658488
3 ARS-BFGL-NGS-70541 127719187
3 ARS-BFGL-NGS-58676 127769202
3 ARS-BFGL-NGS-114675 127817683
3 ARS-BFGL-NGS-42322 127849491
3 ARS-BFGL-NGS-2807 127874808
3 ARS-BFGL-NGS-19124 127908629
4 BTA-29407-no-rs 0
4 Hapmap26962-BTA-141949 1621
4 Hapmap38667-BTA-28216 20936
4 ARS-BFGL-NGS-67542 50763
4 Hapmap51293-BTA-71066 78107
4 ARS-BFGL-NGS-114472 114069
4 BTA-71063-no-rs 149659
4 ARS-USMARC-Parent-AY842475-rs29002127 298878
4 Hapmap52120-rs29014886 499776
4 Hapmap55620-rs29024432 567587
4 ARS-BFGL-NGS-18108 805718
4 ARS-BFGL-NGS-36492 1008677
4 Hapmap44528-BTA-17816 1212237
4 ARS-BFGL-NGS-40647 1245618
4 ARS-BFGL-NGS-102687 1283427
4 ARS-BFGL-NGS-42949 1303984
4 ARS-BFGL-NGS-22697 1386888
4 ARS-BFGL-NGS-39239 1463657
4 BTA-90535-no-rs 1676023
4 BTA-90533-no-rs 1759900
4 ARS-BFGL-NGS-114514 1815715
4 Hapmap49842-BTA-105986 1895804
4 Hapmap46397-BTA-105989 1940369
4 Hapmap40886-BTA-111629 2002012
4 ARS-BFGL-NGS-108486 2109103
4 ARS-BFGL-NGS-949 2247073
4 Hapmap42088-BTA-118523 2389224
4 Hapmap45542-BTA-118525 2416363
4 BTA-118538-no-rs 2436430
4 ARS-BFGL-NGS-8807 2607776
4 ARS-BFGL-NGS-10160 2751606
4 Hapmap33179-BTA-118558 2862401
4 ARS-BFGL-NGS-57926 3345194
4 ARS-BFGL-NGS-71592 3519031
4 ARS-BFGL-NGS-24888 3585213
4 ARS-BFGL-NGS-117422 3765511
4 BTA-91693-no-rs 3848355
4 Hapmap23596-BTA-149292 3885050
4 ARS-BFGL-NGS-10944 4053169
4 ARS-BFGL-NGS-115291 4156718
4 Hapmap52491-rs29011086 4247358
4 Hapmap38139-BTA-116454 4294713
4 ARS-BFGL-NGS-100374 4363019
4 ARS-BFGL-NGS-81557 4387117
4 UA-IFASA-6828 4407255
4 ARS-BFGL-NGS-113798 4445196
4 ARS-BFGL-NGS-112064 4485874
4 ARS-BFGL-NGS-6621 4608741
4 Hapmap38452-BTA-98747 4664794
4 ARS-BFGL-NGS-104060 4694543
4 BTA-98753-no-rs 4746953
4 ARS-BFGL-NGS-19875 4800748
4 ARS-BFGL-NGS-57716 4827168
4 ARS-BFGL-NGS-17279 4866434
4 ARS-BFGL-NGS-75685 4939439
4 ARS-BFGL-NGS-118723 5029135
4 ARS-BFGL-NGS-95980 5051211
4 ARS-BFGL-NGS-41865 5085785
4 ARS-BFGL-NGS-91047 5128977
4 ARS-BFGL-NGS-112260 5158117
4 ARS-BFGL-NGS-23776 5262747
4 ARS-BFGL-NGS-35702 5285519
4 ARS-BFGL-NGS-26036 5312940
4 ARS-BFGL-NGS-36821 5354105
4 Hapmap27594-BTA-141889 5446270
4 ARS-BFGL-NGS-60734 5484853
4 ARS-BFGL-NGS-5701 5532641
4 ARS-BFGL-NGS-55059 5572400
4 Hapmap40914-BTA-122270 5630366
4 Hapmap34855-BES3_Contig373_1182 5657545
4 Hapmap54675-rs29016879 5821477
4 ARS-BFGL-NGS-20734 6121101
4 ARS-BFGL-NGS-104086 6263127
4 ARS-BFGL-NGS-66869 6441010
4 ARS-BFGL-NGS-82018 6631915
4 BTB-01902057 6705772
4 BTA-104999-no-rs 6803249
4 BTA-104998-no-rs 6856648
4 ARS-BFGL-NGS-46206 6900817
4 BTB-00165156 6951943
4 BTB-00165088 6977100
4 ARS-BFGL-NGS-89749 7012541
4 ARS-BFGL-NGS-103761 7079150
4 BTA-13505-rs29018464 7105033
4 ARS-BFGL-NGS-118155 7137987
4 BTA-100920-no-rs 7161977
4 ARS-BFGL-NGS-70391 7169247
4 Hapmap51156-BTA-116504 7212692
4 BTB-02022097 7285177
4 ARS-BFGL-NGS-110061 7330710
4 BTA-117194-no-rs 7392446
4 ARS-BFGL-NGS-10858 7445382
4 ARS-BFGL-NGS-93391 7485403
4 Hapmap53381-rs29010398 7535022
4 Hapmap49472-BTA-117185 7581522
4 BTB-01244791 7604745
4 ARS-BFGL-NGS-34128 7696839
4 BTA-117177-no-rs 7717000
4 BTA-117204-no-rs 7752917
4 Hapmap55363-rs29026788 7788554
4 ARS-BFGL-NGS-31713 7848816
4 ARS-BFGL-NGS-82575 7886459
4 BTB-01643687 8009076
4 ARS-BFGL-NGS-12856 8054382
4 Hapmap38808-BTA-110530 8311742
4 BTA-19844-no-rs 8400217
4 ARS-BFGL-NGS-114611 8421364
4 Hapmap49078-BTA-19830 8455559
4 ARS-BFGL-NGS-61702 8493253
4 ARS-BFGL-NGS-109936 8540800
4 Hapmap60503-rs29018741 8585313
4 BTB-01952103 8628038
4 BTB-01951988 8655767
4 ARS-BFGL-NGS-106704 8682598
4 ARS-BFGL-NGS-103410 8707036
4 Hapmap49928-BTA-24568 8744786
4 ARS-BFGL-NGS-48368 8776067
4 ARS-BFGL-NGS-88802 8803302
4 ARS-BFGL-NGS-79631 8840375
4 ARS-BFGL-NGS-34749 8862244
4 Hapmap29841-BTA-150778 8897944
4 ARS-BFGL-NGS-106242 8951647
4 ARS-BFGL-NGS-71657 9006522
4 BTB-00685072 9034967
4 ARS-BFGL-NGS-57919 9059626
4 BTB-01580681 9090190
4 BTB-01580567 9166141
4 ARS-BFGL-NGS-6424 9236495
4 BTB-01511967 9269600
4 BTB-02078736 9294161
4 BTB-01966650 9321256
4 BTB-01652367 9363280
4 ARS-BFGL-NGS-106409 9430204
4 Hapmap52665-rs29012059 9512860
4 Hapmap39581-BTA-70101 9595151
4 BTB-00165658 9640761
4 ARS-BFGL-NGS-10539 9715963
4 BTB-00165398 9799430
4 BTB-01476402 9865959
4 BTB-01476421 9906518
4 BTB-00165541 9948470
4 ARS-BFGL-NGS-109843 10009287
4 BTB-00165617 10062060
4 ARS-BFGL-NGS-79026 10093466
4 ARS-BFGL-NGS-27931 10117218
4 ARS-BFGL-NGS-112143 10139426
4 ARS-BFGL-NGS-26731 10192676
4 ARS-BFGL-NGS-112129 10228074
4 ARS-BFGL-NGS-74533 10258408
4 Hapmap47436-BTA-88975 10325003
4 ARS-BFGL-NGS-78920 10359086
4 BTA-00702-no-rs 10391308
4 Hapmap26701-BTA-148307 10426563
4 BTB-01403336 10471045
4 Hapmap35652-SCAFFOLD151622_1051 10541199
4 BTA-02892-no-rs 10564903
4 ARS-BFGL-NGS-64636 10640831
4 BTA-109138-no-rs 10665698
4 BTA-109124-no-rs 10728416
4 ARS-BFGL-NGS-36252 10801271
4 Hapmap47828-BTA-109121 10928648
4 BTB-01200056 11010700
4 BTB-01831345 11050078
4 ARS-BFGL-NGS-68586 11090689
4 BTB-00166030 11116698
4 Hapmap39425-BTA-70290 11139266
4 BTA-114356-no-rs 11166002
4 BTB-01695573 11195809
4 ARS-BFGL-NGS-60306 11242405
4 ARS-BFGL-NGS-102120 11285870
4 BTB-01891488 11311538
4 Hapmap53031-rs29011318 11335690
4 BTB-01841922 11369400
4 BTB-01873064 11396664
4 BTA-104863-no-rs 11424495
4 ARS-BFGL-NGS-39533 11499841
4 Hapmap53581-rs29012683 11519849
4 ARS-BFGL-NGS-74263 11578290
4 ARS-BFGL-NGS-118059 11618950
4 Hapmap41216-BTA-27440 11649677
4 Hapmap36194-SCAFFOLD221336_1415 11687105
4 Hapmap41577-BTA-54943 11725154
4 ARS-BFGL-NGS-105052 11747179
4 ARS-BFGL-NGS-44390 11777619
4 BTA-54952-no-rs 11830564
4 Hapmap41902-BTA-54954 11891499
4 Hapmap52040-rs29011076 11913822
4 BTB-00166174 11954034
4 Hapmap52420-rs29024866 12016245
4 ARS-BFGL-NGS-6349 12043676
4 BTA-70039-no-rs 12136819
4 BTA-88792-no-rs 12205208
4 ARS-BFGL-NGS-31916 12234210
4 BTA-70340-no-rs 12274536
4 Hapmap49924-BTA-24223 12342300
4 BTA-70386-no-rs 12392728
4 ARS-BFGL-NGS-48662 12463011
4 ARS-BFGL-NGS-78129 12541320
4 BTA-70495-no-rs 12634430
4 ARS-BFGL-NGS-12804 12749443
4 ARS-BFGL-NGS-48351 12933828
4 Hapmap31185-BTA-159806 13038424
4 Hapmap61153-rs29019276 13063174
4 Hapmap43433-BTA-100837 13115847
4 ARS-BFGL-NGS-33824 13142857
4 ARS-BFGL-NGS-29341 13326417
4 Hapmap47469-BTA-100853 13357443
4 ARS-BFGL-NGS-68531 13433821
4 Hapmap50844-BTA-100855 13457585
4 ARS-BFGL-NGS-15904 13520319
4 Hapmap40647-BTA-110965 13607787
4 ARS-BFGL-NGS-100502 13689278
4 ARS-BFGL-NGS-60358 13757462
4 ARS-BFGL-NGS-9719 13791726
4 ARS-BFGL-NGS-63842 13894911
4 Hapmap38652-BTA-111852 13926497
4 ARS-BFGL-NGS-108871 13952924
4 BTA-110951-no-rs 14006281
4 Hapmap58672-rs29015213 14240717
4 Hapmap43542-BTA-27796 14278865
4 ARS-BFGL-NGS-89632 14343312
4 Hapmap59633-rs29013953 14396347
4 Hapmap45207-BTA-71975 14479518
4 ARS-BFGL-NGS-74427 14537722
4 BTA-70786-no-rs 14620478
4 ARS-BFGL-NGS-113152 14644971
4 BTA-77279-no-rs 14936122
4 BTA-77280-no-rs 14965621
4 ARS-BFGL-NGS-20815 15021946
4 BTA-105634-no-rs 15048055
4 ARS-BFGL-NGS-76578 15139391
4 Hapmap43169-BTA-119396 15178812
4 BTA-12681-no-rs 15241005
4 Hapmap39584-BTA-71323 15383222
4 Hapmap50265-BTA-13206 15464441
4 ARS-BFGL-NGS-15769 15514534
4 Hapmap55272-rs29026835 15562084
4 Hapmap54441-rs29025631 15633403
4 ARS-BFGL-NGS-119147 15683492
4 Hapmap31111-BTA-141921 15745767
4 ARS-BFGL-NGS-7237 15781454
4 ARS-BFGL-NGS-111415 15806570
4 ARS-BFGL-NGS-35546 15872973
4 BTA-70966-no-rs 15919195
4 ARS-BFGL-NGS-116209 15942261
4 Hapmap44709-BTA-70915 15979996
4 BTA-70896-no-rs 16005745
4 ARS-BFGL-NGS-89237 16049690
4 ARS-BFGL-NGS-38976 16154062
4 BTA-85383-no-rs 16195428
4 BTA-85377-no-rs 16253485
4 BTA-85374-no-rs 16279543
4 Hapmap60832-rs29020531 16324269
4 Hapmap61065-rs29026870 16441065
4 BTA-85367-no-rs 16478624
4 BTA-57136-no-rs 16501348
4 ARS-USMARC-Parent-DQ647186-rs29014143 16533094
4 Hapmap58054-rs29014143 16533095
4 ARS-BFGL-NGS-20771 16616897
4 ARS-BFGL-NGS-52712 16688976
4 ARS-BFGL-NGS-117256 16812889
4 BTA-85407-no-rs 16846667
4 Hapmap38534-BTA-85405 16886908
4 ARS-BFGL-NGS-31254 16929751
4 Hapmap50489-BTA-85396 17032947
4 ARS-BFGL-NGS-56542 17133811
4 Hapmap40227-BTA-85393 17231634
4 Hapmap61127-rs29017418 17270838
4 UA-IFASA-7278 17307216
4 BTA-85395-no-rs 17358208
4 BTA-123019-no-rs 17387337
4 Hapmap51543-BTA-108077 17446530
4 ARS-BFGL-NGS-78286 17530755
4 Hapmap48706-BTA-28292 17552467
4 ARS-BFGL-NGS-102518 17670690
4 ARS-BFGL-NGS-37517 17856922
4 Hapmap33770-BTA-104911 17920994
4 BTA-104909-no-rs 17966029
4 Hapmap40099-BTA-104903 18025592
4 BTA-104895-no-rs 18082734
4 ARS-BFGL-NGS-84310 18157191
4 Hapmap56088-rs29016340 18236753
4 ARS-BFGL-NGS-107551 18268848
4 Hapmap38872-BTA-104883 18306522
4 UA-IFASA-6068 18341079
4 Hapmap48049-BTA-68465 18519898
4 BTB-01980891 18551059
4 BTA-109990-no-rs 18586133
4 Hapmap60624-rs29010248 18625990
4 ARS-BFGL-NGS-40975 18659507
4 BTA-111286-no-rs 18711888
4 Hapmap48868-BTA-71461 18860003
4 BTB-00166627 18889233
4 Hapmap51036-BTA-71487 18922649
4 ARS-BFGL-NGS-86175 18971053
4 BTA-17212-no-rs 19023218
4 ARS-BFGL-NGS-110781 19053102
4 BTA-71542-no-rs 19073332
4 Hapmap57609-rs29021001 19119603
4 BTA-71588-no-rs 19199835
4 BTB-00167173 19451629
4 BTB-00167286 19486421
4 BTB-01238607 19587258
4 BTB-01238546 19674049
4 BTB-01238492 19718653
4 Hapmap31768-BTA-141947 19816632
4 BTB-01888967 19964310
4 BTB-00167380 19996988
4 Hapmap47236-BTA-29404 20117775
4 BTB-01108314 20227219
4 ARS-BFGL-NGS-4793 20361118
4 ARS-BFGL-NGS-108298 20432461
4 Hapmap59250-rs29020746 20531145
4 BTB-01108729 20643099
4 ARS-BFGL-NGS-79920 20676666
4 BTB-01108785 20698332
4 BTA-38554-no-rs 20892617
4 BTA-38557-no-rs 20919874
4 BTA-93539-no-rs 21022961
4 Hapmap51522-BTA-93536 21048670
4 ARS-BFGL-NGS-110874 21091905
4 BTA-93538-no-rs 21149661
4 ARS-BFGL-NGS-25363 21196460
4 BTB-00224778 21219862
4 BTA-72096-no-rs 21250385
4 BTA-72059-no-rs 21294578
4 BTB-00167579 21328223
4 UA-IFASA-5600 21357941
4 BTB-00167503 21392609
4 Hapmap50078-BTA-71995 21506497
4 ARS-BFGL-NGS-60801 21538282
4 BTB-00167820 21562340
4 Hapmap39092-BTA-72158 21635539
4 BTB-00168235 21671090
4 BTA-72234-no-rs 21722746
4 BTB-00168310 21756956
4 BTA-72259-no-rs 21807441
4 Hapmap61033-rs29022501 21855977
4 ARS-BFGL-NGS-111862 21947650
4 BTA-72397-no-rs 21992116
4 ARS-BFGL-NGS-117041 22015576
4 BTB-00168676 22039295
4 ARS-BFGL-NGS-40177 22158743
4 BTB-00168895 22191402
4 BTA-72487-no-rs 22229768
4 BTA-00676-rs29013829 22272735
4 BTB-01054295 22333508
4 BTB-01054325 22459683
4 BTB-01054355 22499222
4 BTB-01054403 22562648
4 BTB-01054410 22587804
4 ARS-BFGL-NGS-84478 22620896
4 BTB-01054433 22660108
4 ARS-BFGL-NGS-20631 22700660
4 ARS-BFGL-NGS-106856 22881621
4 ARS-BFGL-NGS-63022 22913341
4 BTB-01054610 23032572
4 Hapmap28140-BTA-159872 23058026
4 Hapmap33790-BTA-159878 23085517
4 Hapmap27025-BTA-159880 23124765
4 ARS-BFGL-NGS-38914 23255761
4 BTB-01054838 23301546
4 BTB-01054853 23331433
4 BTB-01054876 23359970
4 BTB-00169017 23540614
4 ARS-BFGL-NGS-59734 23585869
4 ARS-BFGL-NGS-33147 23624638
4 BTB-01581703 23682083
4 BTA-72579-no-rs 23742638
4 BTB-01054917 23781991
4 BTA-72648-no-rs 23892440
4 Hapmap50909-BTA-17901 23975480
4 Hapmap33386-BTA-155833 24155659
4 ARS-BFGL-NGS-78425 24191610
4 Hapmap39036-BTA-72676 24290694
4 Hapmap48063-BTA-72675 24337367
4 ARS-BFGL-NGS-14018 24375957
4 Hapmap50895-BTA-122111 24595521
4 Hapmap27013-BTA-158242 24624406
4 BTB-01450068 24772942
4 ARS-BFGL-NGS-116078 24867280
4 BTA-40988-no-rs 24895184
4 Hapmap61077-rs29023731 24924029
4 Hapmap61072-rs29024053 25031892
4 BTB-01483102 25072742
4 Hapmap24027-BTA-97007 25096396
4 ARS-BFGL-NGS-40507 25183065
4 Hapmap43740-BTA-05954 25203804
4 BTA-72695-no-rs 25321539
4 Hapmap60681-rs29013301 25355321
4 BTB-00169573 25381361
4 BTB-00169592 25403484
4 BTB-01914792 25473056
4 BTB-01768836 25509038
4 BTB-01768855 25546708
4 BTB-00169811 25602178
4 BTA-72712-no-rs 25639733
4 Hapmap43716-BTA-87799 25686933
4 BTB-01931258 25717525
4 BTB-01912042 25743842
4 ARS-BFGL-NGS-76763 25945516
4 BTA-65897-no-rs 25976225
4 Hapmap45129-BTA-72713 26102302
4 BTB-00169898 26193545
4 BTB-00169916 26216279
4 Hapmap46098-BTA-72714 26238628
4 Hapmap49725-BTA-72716 26323150
4 ARS-BFGL-NGS-22423 26403626
4 ARS-BFGL-NGS-68962 26435810
4 ARS-BFGL-NGS-107984 26508755
4 BTB-00170116 26540696
4 ARS-BFGL-NGS-42454 26601688
4 BTB-02058226 26647525
4 BTB-01186470 26787860
4 Hapmap50203-BTA-107053 26895560
4 ARS-BFGL-NGS-90892 26930429
4 ARS-BFGL-NGS-83726 26971807
4 BTB-01186320 27002371
4 BTB-01186280 27084674
4 Hapmap49426-BTA-107052 27108523
4 BTB-01186204 27135661
4 Hapmap50554-BTA-107048 27162987
4 BTA-107055-no-rs 27240338
4 BTB-01383887 27316448
4 BTB-01383912 27339005
4 ARS-BFGL-NGS-57582 27393015
4 BTB-01890990 27436281
4 BTB-01383949 27465875
4 Hapmap49350-BTA-86626 27487644
4 BTB-01383975 27513294
4 BTB-01858633 27554376
4 BTB-01507338 27580356
4 BTB-01507370 27627977
4 BTB-01507411 27686096
4 Hapmap59011-rs29027498 27732337
4 ARS-BFGL-NGS-36273 27794500
4 BTB-00171304 27832560
4 ARS-BFGL-NGS-46509 27869426
4 Hapmap44562-BTA-72758 27905508
4 Hapmap57101-rs29013539 28014311
4 Hapmap45628-BTA-72755 28072054
4 Hapmap53225-rs29020561 28119051
4 BTA-72752-no-rs 28152251
4 BTB-00170935 28199311
4 Hapmap59743-rs29017061 28239398
4 BTB-00170854 28263522
4 BTB-00170785 28312330
4 BTB-00170600 28345672
4 BTA-72745-no-rs 28380975
4 BTB-00170517 28413126
4 BTA-72744-no-rs 28448534
4 ARS-BFGL-NGS-75741 28583828
4 ARS-BFGL-NGS-72533 28659227
4 BTB-00170362 28681726
4 Hapmap50133-BTA-86017 28754236
4 BTB-01114756 28805506
4 UA-IFASA-4775 28848782
4 Hapmap48233-BTA-16470 28916716
4 ARS-BFGL-NGS-65240 28946085
4 ARS-BFGL-NGS-1024 29007367
4 Hapmap58244-rs29017637 29070462
4 BTB-01114634 29092761
4 BTB-01114585 29184612
4 Hapmap44790-BTA-87385 29226201
4 BTA-87383-no-rs 29279020
4 BTA-23043-no-rs 29463118
4 Hapmap48929-BTA-87386 29498592
4 BTB-01843574 29529357
4 BTB-00171908 29586774
4 BTB-00171880 29621260
4 Hapmap39677-BTA-69920 29690929
4 ARS-BFGL-NGS-73435 29813581
4 BTB-00171649 29840417
4 ARS-BFGL-NGS-26477 29863126
4 BTB-00171619 29938829
4 ARS-BFGL-NGS-112133 30011687
4 BTB-01575998 30064405
4 ARS-BFGL-NGS-30249 30111263
4 Hapmap31523-BTA-163301 30229108
4 ARS-BFGL-NGS-69270 30383802
4 ARS-BFGL-NGS-24570 30647622
4 BTB-01202801 30685081
4 Hapmap51800-BTA-109764 30727733
4 ARS-BFGL-NGS-14672 30801551
4 BTB-01202987 30871795
4 ARS-BFGL-NGS-34851 30934597
4 BTB-01839830 31086332
4 BTB-00172076 31124198
4 BTB-00172016 31207342
4 BTB-00171972 31231342
4 Hapmap44276-BTA-69937 31261759
4 Hapmap54229-rs29017613 31394017
4 ARS-BFGL-NGS-48336 31501475
4 BTB-01538902 31581068
4 BTB-01538878 31615842
4 BTB-01538862 31645898
4 Hapmap38265-BTA-96973 31712931
4 ARS-BFGL-NGS-63028 31738957
4 ARS-BFGL-NGS-3588 31793513
4 BTB-00172924 31914579
4 ARS-BFGL-NGS-70466 31954213
4 BTB-00172843 32017557
4 Hapmap25788-BTA-123085 32083179
4 ARS-BFGL-NGS-101164 32162131
4 ARS-BFGL-NGS-78071 32313935
4 BTB-00172204 32345995
4 ARS-BFGL-NGS-101969 32467325
4 ARS-BFGL-NGS-24358 32499764
4 BTB-00172973 32751764
4 ARS-BFGL-NGS-106740 32864441
4 UA-IFASA-7669 32921997
4 BTB-00173094 32966144
4 ARS-BFGL-NGS-117872 33001169
4 ARS-BFGL-NGS-13954 33044815
4 ARS-BFGL-NGS-105499 33179800
4 ARS-BFGL-NGS-15527 33204763
4 BTB-00173673 33309070
4 ARS-BFGL-NGS-18278 33336052
4 BTA-69986-no-rs 33396676
4 ARS-BFGL-NGS-12244 34317619
4 BTB-00174592 34362492
4 BTB-00174573 34401122
4 BTB-00174357 34451281
4 BTA-122225-no-rs 34536944
4 BTB-01513833 34549192
4 BTA-99714-no-rs 34574484
4 BTB-01513732 34601298
4 Hapmap60901-rs29025219 34638645
4 BTB-01306265 34672228
4 Hapmap41481-BTA-20794 34709498
4 Hapmap49080-BTA-20801 34747886
4 BTB-01306593 34794419
4 ARS-BFGL-NGS-61221 34833439
4 BTA-44996-no-rs 34877755
4 Hapmap59001-rs29026882 34905974
4 Hapmap38318-BTA-45002 34928400
4 BTB-00746336 34960357
4 BTB-01934112 35000732
4 BTB-01144391 35043567
4 BTA-97585-no-rs 35071826
4 BTB-01793118 35249217
4 ARS-BFGL-NGS-30948 35387183
4 BTB-01269449 35417767
4 BTB-01269588 35503156
4 BTB-01269751 35621431
4 ARS-BFGL-NGS-11497 35680864
4 BTB-01269835 35707588
4 ARS-BFGL-NGS-116672 35770101
4 BTB-01269980 35804528
4 ARS-BFGL-NGS-115810 35919009
4 BTA-122414-no-rs 35969433
4 BTB-00174859 36086679
4 BTB-02009505 36434227
4 ARS-BFGL-NGS-31424 36496385
4 BTB-01204607 36548292
4 BTB-00175065 36629254
4 ARS-BFGL-NGS-3000 36663071
4 Hapmap46017-BTA-70007 36688428
4 BTA-70016-no-rs 36713959
4 BTB-00175289 36740246
4 ARS-BFGL-NGS-71927 36769991
4 Hapmap44123-BTA-70017 36814032
4 BTB-00175429 36850767
4 ARS-BFGL-NGS-102878 36872511
4 BTB-01377921 36979771
4 ARS-BFGL-NGS-71177 37011604
4 Hapmap59221-rs29014908 37048319
4 BTB-01378225 37072537
4 BTB-01812636 37096062
4 BTB-01812529 37122658
4 BTB-01378315 37173302
4 BTA-102832-no-rs 37202697
4 ARS-BFGL-NGS-86219 37254423
4 Hapmap43100-BTA-92592 37322394
4 ARS-BFGL-NGS-114191 37371783
4 Hapmap34763-BES8_Contig497_586 37514065
4 BTB-01330347 37617189
4 Hapmap33884-BES3_Contig263_765 37640846
4 Hapmap24419-BTA-162106 37665546
4 BTB-01228342 37771661
4 BTB-01228397 37811820
4 Hapmap34749-BES4_Contig461_1146 37908642
4 Hapmap44201-BTA-114510 37991515
4 Hapmap42448-BTA-119409 38046214
4 Hapmap54385-rs29020436 38111247
4 Hapmap47073-BTA-66626 38167246
4 BTB-01007607 38225981
4 BTB-01007462 38265884
4 BTB-01007411 38291933
4 ARS-BFGL-NGS-39071 38315919
4 BTA-121623-no-rs 38407433
4 ARS-BFGL-NGS-89253 38457026
4 Hapmap33483-BTA-142021 38486603
4 Hapmap60225-rs29010786 38530750
4 BTB-00175546 38553348
4 BTA-70020-no-rs 38584854
4 BTA-70088-no-rs 38633156
4 BTB-00177281 38665370
4 Hapmap59278-rs29027495 38699574
4 BTB-00177408 38740283
4 Hapmap60522-rs29015286 38777811
4 Hapmap61001-rs29016986 38894272
4 BTA-70113-no-rs 39037652
4 BTA-70122-no-rs 39075742
4 Hapmap44397-BTA-70124 39121284
4 Hapmap46157-BTA-70132 39174917
4 Hapmap38661-BTA-18849 39229734
4 Hapmap51853-BTA-70134 39294440
4 BTB-00178002 39344961
4 Hapmap38426-BTA-70226 39369455
4 BTB-00178249 39391612
4 BTB-00178261 39413508
4 Hapmap58943-rs29011657 39452723
4 BTB-00178304 39490596
4 ARS-BFGL-NGS-3245 39589163
4 BTA-70238-no-rs 39640113
4 BTA-70243-no-rs 39744935
4 ARS-BFGL-NGS-119322 39769260
4 BTA-70244-no-rs 39849632
4 Hapmap33665-BTA-142069 39876876
4 Hapmap46435-BTA-70245 39959463
4 BTB-00178575 39988301
4 UA-IFASA-6877 40013652
4 BTB-00178603 40036346
4 BTB-00484017 40102805
4 BTB-01885061 40236015
4 Hapmap24263-BTA-161141 40280466
4 ARS-BFGL-NGS-115775 40447360
4 BTB-01308664 40479754
4 BTB-01308655 40519906
4 BTB-01780414 40689769
4 BTB-01780264 40735158
4 Hapmap43331-BTA-70083 40781673
4 ARS-BFGL-NGS-41445 40923208
4 Hapmap53600-rs29010856 40957217
4 Hapmap43454-BTA-108936 41084886
4 ARS-BFGL-NGS-113933 41126361
4 ARS-BFGL-NGS-5483 41156510
4 BTB-01930921 41230020
4 ARS-BFGL-NGS-80648 41309753
4 ARS-BFGL-NGS-116298 41381329
4 BTB-00176602 41550073
4 Hapmap50070-BTA-70041 41603494
4 Hapmap43212-BTA-23629 41683743
4 ARS-BFGL-NGS-113104 41822513
4 BTB-00176269 41929497
4 BTB-00176227 41960313
4 ARS-BFGL-NGS-1278 41989602
4 BTB-00176150 42073209
4 Hapmap43659-BTA-70032 42106541
4 ARS-BFGL-NGS-110306 42235565
4 ARS-BFGL-NGS-112465 42266512
4 ARS-BFGL-NGS-35523 42310703
4 BTB-00890646 42333031
4 BTB-00890676 42361136
4 BTA-119980-no-rs 42410504
4 BTB-01119935 42444279
4 BTB-01120104 42483245
4 BTB-01119916 42555670
4 Hapmap38735-BTA-22307 42591521
4 ARS-BFGL-NGS-110081 42620199
4 ARS-BFGL-NGS-100360 42800179
4 BTB-01478115 42875445
4 BTB-01927917 42909420
4 BTB-01771861 43033215
4 Hapmap25108-BTA-18447 43144433
4 BTB-00178712 43207089
4 BTB-00178810 43295634
4 BTB-00178816 43321794
4 Hapmap28616-BTA-142082 43381995
4 Hapmap40021-BTA-70278 43431715
4 BTB-00178966 43458502
4 Hapmap38341-BTA-70281 43485808
4 BTB-00179180 43532790
4 BTA-70282-no-rs 43583456
4 BTA-70284-no-rs 43767945
4 Hapmap48859-BTA-70287 43792411
4 BTB-00179461 43820957
4 BTB-00179484 43895892
4 BTB-00179514 43962823
4 BTA-70293-no-rs 44001398
4 ARS-BFGL-NGS-63223 44086205
4 BTB-00178642 44351747
4 Hapmap55510-rs29010454 44442125
4 BTA-70272-no-rs 44481811
4 Hapmap47167-BTA-107276 44657517
4 ARS-BFGL-NGS-112363 44721099
4 ARS-BFGL-NGS-112234 44807470
4 ARS-BFGL-NGS-113663 44896412
4 Hapmap29687-BTA-154733 44969860
4 ARS-BFGL-NGS-90974 45079735
4 Hapmap55018-rs29025758 45132830
4 Hapmap60804-rs29027881 45229418
4 Hapmap28059-BTA-161846 45285053
4 ARS-BFGL-NGS-15203 45548221
4 ARS-BFGL-NGS-115790 45594744
4 ARS-BFGL-NGS-12941 45848456
4 BTB-00181826 45884388
4 BTB-01652821 45920772
4 BTB-01652857 45948968
4 ARS-BFGL-NGS-97941 45991115
4 BTB-01721967 46050088
4 BTB-01721944 46072693
4 ARS-BFGL-NGS-110957 46172952
4 BTB-00182380 46235011
4 ARS-BFGL-NGS-33573 46282765
4 Hapmap38427-BTA-70434 46361233
4 Hapmap49715-BTA-70437 46392809
4 BTA-70407-no-rs 46440724
4 ARS-BFGL-NGS-38841 46474987
4 BTB-00181882 46503608
4 ARS-BFGL-NGS-40525 46535844
4 BTB-01330323 46560259
4 ARS-BFGL-NGS-11339 46584751
4 BTB-01330302 46608973
4 BTA-24137-no-rs 46632488
4 BTA-37625-no-rs 46868840
4 BTB-00614426 46894344
4 Hapmap59465-rs29011243 46920709
4 ARS-BFGL-NGS-29867 46986578
4 BTA-113800-no-rs 47033692
4 BTB-00182993 47153158
4 ARS-BFGL-NGS-90711 47217392
4 BTA-70441-no-rs 47242214
4 BTB-01562667 47316528
4 BTA-11650-rs29017408 47362415
4 Hapmap55111-rs29019556 47395263
4 ARS-BFGL-NGS-66875 47455511
4 BTB-01351245 47515960
4 BTB-01351221 47537655
4 ARS-BFGL-NGS-38285 47600874
4 ARS-BFGL-NGS-108242 47627222
4 ARS-BFGL-NGS-79746 47663284
4 ARS-BFGL-NGS-23878 47698509
4 ARS-BFGL-NGS-835 47739621
4 Hapmap47168-BTA-107289 47794576
4 ARS-BFGL-NGS-101418 47850185
4 ARS-BFGL-NGS-14155 47944011
4 ARS-BFGL-NGS-117740 48003524
4 BTA-70433-no-rs 48026806
4 BTB-00182731 48108047
4 BTB-00182742 48129941
4 BTB-00182760 48160121
4 BTB-00182813 48228823
4 Hapmap50446-BTA-70460 48479945
4 Hapmap51033-BTA-70457 48535409
4 BTA-70459-no-rs 48557697
4 ARS-BFGL-NGS-25083 48583131
4 ARS-BFGL-NGS-104842 48626059
4 ARS-BFGL-NGS-100769 48781574
4 Hapmap36497-SCAFFOLD317908_23531 48812128
4 ARS-BFGL-NGS-105598 48839442
4 ARS-BFGL-NGS-30059 48860502
4 BTB-00183944 48906886
4 ARS-BFGL-NGS-98878 48969928
4 ARS-BFGL-NGS-102463 48998894
4 ARS-BFGL-NGS-20161 49036517
4 BTA-70508-no-rs 49069016
4 BTB-00183730 49109713
4 BTA-70505-no-rs 49147498
4 BTA-70504-no-rs 49185603
4 Hapmap30546-BTA-142120 49222871
4 Hapmap43660-BTA-70498 49265709
4 ARS-BFGL-NGS-25928 49342925
4 ARS-BFGL-NGS-95937 49383226
4 BTB-01651634 49466353
4 Hapmap40337-BTA-110858 49490028
4 ARS-BFGL-NGS-40546 49515299
4 BTB-00183304 49554897
4 ARS-BFGL-NGS-86664 49598121
4 ARS-BFGL-NGS-25314 49620614
4 BTB-01637746 49674072
4 Hapmap26447-BTA-155502 49699920
4 ARS-USMARC-349 49969868
4 Hapmap39284-BTA-70361 50062727
4 BTB-00180546 50085486
4 BTB-00180519 50177284
4 BTA-120528-no-rs 50201207
4 BTB-00180592 50269153
4 ARS-BFGL-NGS-112622 50331898
4 Hapmap28169-BTA-70367 50360660
4 Hapmap46158-BTA-70371 50394779
4 BTB-00180945 50433561
4 Hapmap44277-BTA-70372 50471395
4 BTB-00181018 50564772
4 ARS-BFGL-NGS-80947 50615977
4 BTB-00181232 50690605
4 BTA-70379-no-rs 50722265
4 Hapmap50445-BTA-70383 50781360
4 ARS-BFGL-NGS-78389 50819539
4 BTB-00181387 50879948
4 Hapmap48860-BTA-70350 50974271
4 Hapmap40186-BTA-70345 51018248
4 BTB-00180381 51062861
4 Hapmap53745-rs29022883 51115713
4 BTA-94736-no-rs 51158710
4 BTB-00179771 51190746
4 ARS-BFGL-NGS-61023 51237628
4 UA-IFASA-8621 51278418
4 UA-IFASA-6205 51340190
4 ARS-BFGL-NGS-103863 51360445
4 Hapmap35076-BES8_Contig223_1291 51406257
4 BTA-70317-no-rs 51436766
4 Hapmap43020-BTA-70327 51482799
4 ARS-BFGL-NGS-14039 51544780
4 BTB-01669008 51568182
4 Hapmap44583-BTA-111987 51601573
4 UA-IFASA-7498 51650637
4 BTB-00180208 51743795
4 BTA-01291-no-rs 51772010
4 ARS-BFGL-NGS-110245 51830926
4 ARS-BFGL-NGS-27553 51859954
4 ARS-BFGL-NGS-110001 51906707
4 ARS-BFGL-NGS-114035 52038346
4 BTA-16657-no-rs 52060196
4 BTA-101318-no-rs 52240753
4 ARS-BFGL-NGS-9028 52271977
4 ARS-BFGL-NGS-52549 52339635
4 ARS-BFGL-NGS-114457 52374699
4 BTB-01287474 52406905
4 Hapmap54533-rs29013481 52437364
4 BTA-25507-no-rs 52677782
4 ARS-BFGL-NGS-12139 52798744
4 Hapmap54947-rs29009770 52897684
4 BTA-91631-no-rs 53100364
4 Hapmap55648-rs29025355 53136032
4 BTB-00184775 53171649
4 ARS-BFGL-NGS-117196 53206872
4 ARS-BFGL-NGS-113150 53236897
4 Hapmap33797-BTA-70610 53310385
4 BTB-00185536 53420826
4 Hapmap51289-BTA-70566 53492252
4 BTB-00184917 53613165
4 BTB-00185584 53687143
4 UA-IFASA-6226 53778229
4 BTB-00185792 53824363
4 BTB-00185806 53849143
4 Hapmap43914-BTA-70640 53871898
4 BTA-82217-no-rs 53947199
4 Hapmap58409-rs29020726 53972253
4 BTA-82216-no-rs 54139539
4 BTA-82215-no-rs 54168989
4 Hapmap41484-BTA-22365 54249891
4 ARS-BFGL-NGS-77960 54419865
4 BTB-01592886 54477142
4 BTB-01592826 54512468
4 BTA-28293-no-rs 54560109
4 BTB-01592646 54592194
4 BTB-01574886 54634360
4 Hapmap36743-SCAFFOLD20938_6775 54727830
4 ARS-BFGL-NGS-25383 54749802
4 UA-IFASA-1746 54775263
4 BTB-01065803 54900412
4 BTB-01065788 54932964
4 ARS-BFGL-NGS-114296 55070423
4 BTB-01065960 55102956
4 BTB-01065966 55167195
4 BTB-01066119 55243287
4 BTB-01066167 55327035
4 ARS-BFGL-NGS-38893 55361040
4 BTB-01066266 55450296
4 ARS-BFGL-NGS-38480 55486699
4 Hapmap45967-BTA-99756 55532791
4 Hapmap50535-BTA-99757 55606839
4 BTB-01066381 55703403
4 ARS-BFGL-NGS-113702 55756267
4 BTB-01066453 55783684
4 BTB-00188504 55854031
4 BTB-00188617 55899133
4 BTB-00188660 55926205
4 Hapmap33484-BTA-142221 55953228
4 Hapmap48445-BTA-70755 55987359
4 Hapmap35290-BES8_Contig586_984 56008311
4 BTB-00188992 56039359
4 ARS-BFGL-NGS-115783 56070023
4 BTB-00189082 56133572
4 Hapmap40772-BTA-61438 56442232
4 BTB-01418150 56543041
4 ARS-BFGL-NGS-34001 56574852
4 BTB-01298839 56745470
4 BTB-01298917 56819947
4 ARS-BFGL-NGS-39795 56911117
4 BTB-01298928 56941926
4 BTB-01298953 56969263
4 BTA-19471-no-rs 57000686
4 Hapmap34965-BES8_Contig580_3561 57090373
4 ARS-BFGL-NGS-32285 57172068
4 BTA-110705-no-rs 57428234
4 BTB-01263701 57466509
4 ARS-BFGL-NGS-6723 57556457
4 BTB-01738708 57643033
4 BTB-01263878 57670904
4 BTB-01263819 57697970
4 BTB-01263848 57732291
4 BTB-01889269 57763417
4 BTB-00221060 57802264
4 Hapmap42660-BTA-75089 57829783
4 BTA-16397-no-rs 57871128
4 BTB-00186038 57979098
4 BTB-00186089 58047684
4 ARS-BFGL-NGS-35354 58137116
4 BTB-00186413 58422144
4 BTB-00186432 58459292
4 Hapmap54543-rs29011993 58491656
4 BTB-00186634 58519198
4 BTA-70675-no-rs 58589812
4 ARS-BFGL-NGS-111478 58611855
4 BTA-06202-rs29020566 58779525
4 BTA-70690-no-rs 58961143
4 Hapmap55341-rs29010064 58992523
4 ARS-BFGL-NGS-84791 59078979
4 BTB-02035389 59106277
4 Hapmap39521-BTA-89033 59133598
4 BTB-01403737 59159711
4 Hapmap47769-BTA-89036 59197977
4 Hapmap25577-BTA-148332 59224564
4 BTA-70707-no-rs 59326272
4 ARS-BFGL-NGS-99336 59368969
4 BTA-70715-no-rs 59406913
4 BTB-00187975 59499436
4 BTB-00187988 59523021
4 BTB-00188171 59546601
4 BTA-70725-no-rs 59568540
4 BTB-00188028 59599409
4 Hapmap38342-BTA-70722 59643372
4 BTA-70724-no-rs 59713788
4 Hapmap60125-rs29018949 59793286
4 ARS-BFGL-NGS-90205 59838418
4 BTA-70744-no-rs 59884867
4 Hapmap60763-rs29014471 59933197
4 Hapmap53694-rs29015972 59971949
4 ARS-BFGL-NGS-105821 60020817
4 Hapmap57810-rs29009951 60064363
4 BTB-01640588 60120348
4 Hapmap55561-rs29010357 60151725
4 Hapmap44705-BTA-120271 60249845
4 BTB-01264154 60292652
4 Hapmap58879-rs29013265 60339250
4 ARS-BFGL-NGS-109868 60378727
4 ARS-BFGL-NGS-23272 60412445
4 ARS-BFGL-NGS-28532 60455507
4 Hapmap49880-BTA-120276 60507102
4 Hapmap51560-BTA-120262 60578223
4 Hapmap43783-BTA-119428 60613548
4 BTA-119434-no-rs 60634717
4 BTB-00189289 60761809
4 ARS-BFGL-NGS-115676 60795074
4 Hapmap52199-rs29020557 60816650
4 BTA-70752-no-rs 60854757
4 BTB-00188425 60891512
4 BTB-00189357 60946386
4 BTA-70765-no-rs 61011870
4 Hapmap43661-BTA-70769 61087639
4 UA-IFASA-1608 61127062
4 Hapmap39679-BTA-70777 61164265
4 ARS-BFGL-NGS-31095 61200227
4 BTB-00189909 61278329
4 BTB-00190417 61424163
4 BTB-00190444 61467195
4 ARS-BFGL-NGS-118588 61497125
4 BTB-00190485 61538616
4 ARS-BFGL-NGS-114455 61594364
4 BTA-70802-no-rs 61624081
4 BTA-70794-no-rs 61667238
4 BTB-01794351 61717453
4 BTB-00190917 61799340
4 BTA-70806-no-rs 61823131
4 ARS-BFGL-NGS-5482 61908480
4 ARS-BFGL-NGS-102202 62003009
4 ARS-BFGL-NGS-119775 62057667
4 ARS-BFGL-NGS-42679 62077692
4 ARS-BFGL-NGS-109556 62171159
4 ARS-BFGL-NGS-71481 62192482
4 ARS-BFGL-NGS-36881 62250999
4 ARS-BFGL-NGS-38567 62273225
4 ARS-BFGL-NGS-100984 62298089
4 ARS-BFGL-NGS-118435 62327389
4 Hapmap47381-BTA-70830 62406839
4 ARS-BFGL-NGS-42618 62447046
4 Hapmap49717-BTA-70840 62504575
4 Hapmap27404-BTA-142249 62536131
4 Hapmap39680-BTA-70826 62623665
4 ARS-BFGL-NGS-24133 62665413
4 ARS-BFGL-NGS-56156 62748129
4 ARS-BFGL-NGS-115377 62769830
4 ARS-BFGL-NGS-46170 62798115
4 ARS-BFGL-NGS-98675 62998180
4 ARS-BFGL-NGS-115237 63097488
4 BTB-00187201 63157332
4 BTB-00187176 63180302
4 ARS-BFGL-NGS-27033 63205900
4 BTA-02000-rs29012953 63235448
4 BTA-70697-no-rs 63259925
4 BTB-00187008 63290916
4 Hapmap42645-BTA-70875 63317686
4 Hapmap53007-rs29013223 63365413
4 ARS-BFGL-NGS-24321 63394830
4 ARS-BFGL-NGS-101883 63420604
4 ARS-BFGL-NGS-10024 63446868
4 ARS-BFGL-NGS-100947 63488873
4 Hapmap54734-rs29026555 63516299
4 ARS-BFGL-NGS-110519 63549818
4 BTB-00192005 63586217
4 Hapmap48865-BTA-70864 63624837
4 BTB-00191792 63697916
4 ARS-BFGL-NGS-3438 63721147
4 BTB-02003236 63747481
4 BTB-00191572 63774417
4 BTA-70855-no-rs 63863167
4 BTB-00191519 63892007
4 ARS-BFGL-NGS-92793 63958726
4 Hapmap50451-BTA-70851 63995740
4 BTB-00191279 64062989
4 BTB-00191251 64106535
4 Hapmap47080-BTA-70846 64133231
4 BTB-00191081 64264033
4 ARS-BFGL-NGS-118506 64295179
4 BTA-70842-no-rs 64363335
4 BTA-89152-no-rs 64386416
4 ARS-BFGL-NGS-99082 64414285
4 ARS-BFGL-NGS-12397 64454070
4 BTB-00193035 64485536
4 BTA-70899-no-rs 64517007
4 ARS-BFGL-NGS-27941 64567621
4 ARS-BFGL-NGS-76682 64587839
4 ARS-BFGL-NGS-19036 64608725
4 BTB-00193327 64644425
4 ARS-BFGL-NGS-86043 64675961
4 BTB-00193368 64699032
4 BTB-00193392 64723604
4 Hapmap43154-BTA-11252 64781061
4 BTB-00193466 64804437
4 BTA-121635-no-rs 64833459
4 ARS-BFGL-NGS-117482 64881395
4 BTB-00193651 64916447
4 Hapmap46159-BTA-70956 65019171
4 Hapmap53492-rs29026148 65039531
4 BTA-70947-no-rs 65080795
4 Hapmap39583-BTA-70939 65116660
4 BTA-70929-no-rs 65149921
4 ARS-BFGL-NGS-39957 65216583
4 Hapmap58132-rs29019354 65240494
4 Hapmap48446-BTA-70928 65351946
4 Hapmap50452-BTA-70921 65394505
4 Hapmap36742-SCAFFOLD70177_16088 65442852
4 ARS-BFGL-NGS-43016 65548614
4 Hapmap55086-rs29012211 65611734
4 BTA-56392-no-rs 65708922
4 ARS-BFGL-NGS-4920 65745660
4 ARS-BFGL-NGS-113815 65766008
4 ARS-BFGL-NGS-115492 65801711
4 ARS-BFGL-NGS-31114 65930054
4 Hapmap39072-BTA-79684 65998301
4 Hapmap43916-BTA-70890 66160834
4 BTA-70882-no-rs 66331327
4 Hapmap43334-BTA-70880 66395197
4 ARS-BFGL-NGS-458 66460605
4 Hapmap39941-BTA-70878 66495309
4 ARS-BFGL-NGS-68143 66610879
4 BTA-106266-no-rs 66651395
4 BTA-120546-no-rs 66671495
4 ARS-BFGL-NGS-32516 66698069
4 Hapmap55516-rs29015265 66897418
4 Hapmap36353-SCAFFOLD29708_3468 67056697
4 ARS-BFGL-NGS-42921 67125800
4 Hapmap26478-BTA-161959 67179977
4 BTB-01327575 67305953
4 ARS-BFGL-NGS-118587 67350198
4 BTA-09121-no-rs 67390316
4 ARS-BFGL-NGS-91573 67475296
4 BTB-01392143 67504021
4 BTB-01392113 67529093
4 BTB-01392065 67668287
4 Hapmap43717-BTA-87854 67786346
4 BTB-00193817 67827148
4 ARS-BFGL-NGS-33310 68015733
4 ARS-BFGL-NGS-40376 68063824
4 ARS-BFGL-NGS-20949 68200163
4 ARS-BFGL-NGS-45911 68229055
4 ARS-BFGL-NGS-26541 68254433
4 ARS-BFGL-NGS-36762 68292929
4 BTB-01411318 68326263
4 BTB-01411209 68379720
4 ARS-BFGL-NGS-13878 68402618
4 Hapmap48240-BTA-18657 68579641
4 ARS-BFGL-NGS-107905 68625841
4 BTB-00194057 68649908
4 Hapmap42296-BTA-70995 68672195
4 BTB-00194018 68724828
4 ARS-BFGL-NGS-37173 68786315
4 ARS-BFGL-NGS-23789 68807474
4 BTA-13086-rs29018051 68833565
4 BTB-00194107 68857254
4 Hapmap36314-SCAFFOLD35866_10767 68884438
4 BTB-00194223 68924277
4 BTA-70997-no-rs 68971014
4 BTA-70999-no-rs 69056690
4 ARS-BFGL-NGS-36591 69106423
4 Hapmap57289-ss46526668 69130299
4 Hapmap38810-BTA-112510 69210306
4 ARS-BFGL-NGS-44674 69254808
4 ARS-BFGL-NGS-39056 69283083
4 Hapmap51035-BTA-71047 69354038
4 Hapmap47704-BTA-71045 69390801
4 BTA-71030-no-rs 69421678
4 BTB-00194614 69459108
4 Hapmap40188-BTA-71028 69497400
4 ARS-BFGL-NGS-12934 69590743
4 ARS-BFGL-NGS-116611 69656393
4 ARS-BFGL-NGS-27521 69788545
4 BTB-00195350 69828238
4 Hapmap48059-BTA-71067 69936321
4 BTA-71062-no-rs 70080905
4 ARS-BFGL-NGS-44314 70103843
4 ARS-BFGL-NGS-79224 70161883
4 BTA-71058-no-rs 70284483
4 BTA-71054-no-rs 70317739
4 BTB-00195098 70344519
4 BTB-00195004 70423158
4 Hapmap51854-BTA-71049 70474469
4 Hapmap30912-BTA-71048 70595159
4 BTA-106667-no-rs 70711369
4 BTA-106668-no-rs 70732468
4 Hapmap39010-BTA-121642 70809635
4 Hapmap38730-BTA-121643 70859875
4 ARS-BFGL-NGS-57945 70880473
4 Hapmap46862-BTA-71103 71052833
4 Hapmap58944-rs29011673 71102632
4 BTA-71107-no-rs 71162910
4 BTA-71112-no-rs 71222035
4 Hapmap46863-BTA-71117 71289063
4 Hapmap49719-BTA-71119 71318270
4 ARS-BFGL-NGS-26905 71401612
4 ARS-BFGL-NGS-68509 71437271
4 Hapmap38430-BTA-71131 71499521
4 ARS-BFGL-NGS-37048 71540167
4 ARS-BFGL-NGS-7407 71668855
4 ARS-BFGL-NGS-38191 71709641
4 ARS-BFGL-NGS-4110 71778599
4 ARS-BFGL-NGS-67967 71817734
4 Hapmap33251-BTA-160264 71969516
4 Hapmap44212-BTA-122090 72057915
4 ARS-BFGL-NGS-21631 72105102
4 ARS-BFGL-NGS-103453 72144829
4 Hapmap32854-BTA-155083 72227248
4 Hapmap42647-BTA-71143 72339506
4 ARS-BFGL-NGS-88361 72359812
4 ARS-BFGL-NGS-105661 72455438
4 ARS-BFGL-NGS-105263 72533279
4 Hapmap47172-BTA-109521 72561113
4 ARS-BFGL-NGS-119675 72605981
4 ARS-BFGL-NGS-115217 72654441
4 ARS-BFGL-NGS-51759 72674904
4 Hapmap41750-BTA-109512 72707331
4 ARS-BFGL-NGS-70032 72737826
4 BTA-116026-no-rs 72802814
4 ARS-BFGL-NGS-116468 72831517
4 Hapmap49439-BTA-109526 72939017
4 ARS-BFGL-NGS-36876 72988438
4 ARS-BFGL-NGS-51159 73017373
4 ARS-BFGL-NGS-115010 73177472
4 ARS-BFGL-NGS-102713 73204731
4 ARS-BFGL-NGS-8047 73230724
4 BTA-71180-no-rs 73321323
4 ARS-BFGL-NGS-2994 73335630
4 Hapmap39351-BTA-71190 73377360
4 Hapmap42648-BTA-71195 73406984
4 ARS-BFGL-NGS-6754 73435165
4 ARS-BFGL-NGS-110582 73504676
4 ARS-BFGL-NGS-64170 73537568
4 ARS-BFGL-NGS-41489 73899394
4 ARS-BFGL-NGS-20921 73949231
4 BTA-97670-no-rs 73978359
4 Hapmap36554-NPY_499F3-SNP1 74071827
4 ARS-BFGL-NGS-11190 74277809
4 ARS-BFGL-NGS-42898 74330857
4 BTA-71318-no-rs 74541588
4 ARS-BFGL-NGS-42007 74579818
4 BTA-71331-no-rs 74616159
4 Hapmap43662-BTA-71333 74706825
4 Hapmap43917-BTA-71319 74785273
4 Hapmap42065-BTA-111154 74926529
4 Hapmap49452-BTA-112834 74993513
4 BTB-01595589 75030569
4 BTB-01595788 75091112
4 BTB-01708864 75134750
4 BTB-00196354 75267905
4 BTA-71334-no-rs 75386801
4 ARS-BFGL-NGS-21842 75528074
4 BTA-71353-no-rs 75559739
4 BTB-00196827 75662981
4 BTB-00196932 75693605
4 ARS-BFGL-NGS-31033 75723903
4 Hapmap44399-BTA-71366 75751872
4 BTB-00197052 75785067
4 BTA-71368-no-rs 75831427
4 BTB-00197128 75855239
4 BTB-01709170 75924111
4 BTB-00197149 75950914
4 ARS-BFGL-NGS-44382 75990384
4 BTB-01965166 76024190
4 Hapmap42080-BTA-115228 76103843
4 BTB-02044451 76191527
4 BTB-01955910 76215201
4 BTB-01327945 76239482
4 BTB-01328019 76289025
4 BTA-18524-no-rs 76325082
4 BTB-01664105 76361156
4 ARS-BFGL-NGS-113903 76456385
4 BTB-01328155 76518573
4 Hapmap31842-BTA-161975 76555718
4 Hapmap54648-rs29025386 76589006
4 BTB-00197584 76633346
4 BTB-01555035 76748641
4 ARS-BFGL-NGS-55672 76781834
4 Hapmap43771-BTA-114609 76867443
4 ARS-BFGL-NGS-67968 76907118
4 ARS-BFGL-NGS-110471 77011742
4 Hapmap49284-BTA-71431 77139025
4 BTA-71430-no-rs 77186363
4 ARS-BFGL-NGS-61452 77236149
4 ARS-BFGL-NGS-106987 77257506
4 ARS-BFGL-NGS-21411 77278307
4 ARS-BFGL-NGS-109601 77304619
4 BTB-00198412 77364698
4 ARS-BFGL-NGS-15231 77472828
4 BTB-00198560 77499623
4 ARS-BFGL-NGS-5226 77524390
4 Hapmap50073-BTA-71460 77544669
4 ARS-BFGL-NGS-110647 77565085
4 BTA-71464-no-rs 77587540
4 BTB-00198758 77626018
4 ARS-BFGL-NGS-60615 77858118
4 BTA-71466-no-rs 77882136
4 BTB-00199012 77965794
4 Hapmap51296-BTA-71488 78000947
4 BTB-02088809 78032770
4 BTB-00198956 78161177
4 Hapmap51855-BTA-71491 78222616
4 ARS-BFGL-NGS-75548 78246158
4 ARS-BFGL-NGS-113427 78297192
4 ARS-BFGL-NGS-2431 78322478
4 ARS-BFGL-NGS-102407 78358392
4 ARS-BFGL-NGS-87527 78515219
4 BTA-71510-no-rs 78542516
4 BTA-71511-no-rs 78567049
4 BTA-71520-no-rs 78634248
4 ARS-BFGL-NGS-36071 78655427
4 ARS-BFGL-NGS-83904 78695956
4 ARS-BFGL-NGS-117534 78716287
4 ARS-BFGL-NGS-112329 78754854
4 BTB-00200025 78791314
4 Hapmap23010-BTA-142347 78832662
4 ARS-BFGL-NGS-31715 78970343
4 ARS-BFGL-NGS-110085 79015764
4 ARS-BFGL-NGS-22118 79145416
4 ARS-BFGL-NGS-30005 79176999
4 Hapmap35361-SCAFFOLD86356_3447 79316650
4 ARS-BFGL-NGS-105631 79763952
4 ARS-BFGL-NGS-43041 79828828
4 BTA-71093-no-rs 79862089
4 ARS-BFGL-NGS-119503 79907063
4 BTB-00195629 80021672
4 BTB-00195600 80063330
4 BTB-00195550 80106018
4 BTB-00197240 80130092
4 ARS-BFGL-NGS-112549 80316310
4 ARS-BFGL-NGS-28378 80336324
4 BTB-01096725 80530607
4 Hapmap54517-rs29026587 80568530
4 Hapmap58518-rs29024716 80613689
4 BTB-01096875 80644592
4 BTA-22393-no-rs 80675668
4 ARS-BFGL-NGS-58613 80698121
4 Hapmap51399-BTA-116973 80807275
4 BTA-116976-no-rs 80835902
4 Hapmap38208-BTA-22377 80892532
4 ARS-BFGL-NGS-116200 80920621
4 ARS-BFGL-NGS-112048 80954539
4 ARS-BFGL-NGS-11194 81053882
4 Hapmap42140-BTA-22375 81291686
4 BTB-01096614 81331204
4 BTA-111804-no-rs 81447990
4 ARS-BFGL-NGS-117732 81576883
4 Hapmap34214-BES4_Contig204_631 81872381
4 ARS-BFGL-NGS-92811 81928381
4 ARS-BFGL-NGS-114694 81976223
4 BTB-00200089 82027126
4 BTB-00200143 82054705
4 ARS-BFGL-NGS-98435 82079106
4 ARS-BFGL-NGS-112996 82146284
4 ARS-BFGL-NGS-7918 82259607
4 ARS-BFGL-NGS-104278 82322977
4 BTB-01425393 82410251
4 BTB-01928726 82486998
4 Hapmap26212-BTA-163017 82509813
4 BTB-00200199 82533100
4 ARS-BFGL-NGS-81609 82556898
4 Hapmap42298-BTA-71527 82601296
4 BTB-00200250 82622601
4 BTB-01687779 82759657
4 Hapmap46191-BTA-101479 82824272
4 BTB-01162076 82920743
4 BTB-01162099 82961318
4 BTA-89872-no-rs 83032964
4 BTA-101478-no-rs 83099656
4 ARS-BFGL-NGS-24833 83151173
4 Hapmap50541-BTA-101489 83205716
4 BTB-01162427 83237982
4 BTA-101495-no-rs 83272843
4 ARS-BFGL-NGS-110196 83325371
4 BTB-01162643 83347928
4 BTA-71551-no-rs 83384901
4 Hapmap53753-rs29023393 83420024
4 BTA-71564-no-rs 83469087
4 BTB-01975343 83509519
4 Hapmap40292-BTA-71565 83611096
4 BTA-71570-no-rs 83707179
4 ARS-BFGL-NGS-15424 83768797
4 Hapmap41792-BTA-18792 83836676
4 Hapmap60835-rs29021024 83928825
4 ARS-BFGL-NGS-90094 83983603
4 BTA-87133-no-rs 84024719
4 BTB-00567011 84250725
4 BTB-00567063 84274885
4 Hapmap38069-BTA-34757 84348346
4 BTB-01497193 84532343
4 ARS-BFGL-NGS-108354 84561370
4 BTB-01497290 84628509
4 BTB-00566951 84706768
4 BTB-00566808 84729443
4 BTB-00566778 84764068
4 BTB-00566744 84787899
4 ARS-BFGL-NGS-100651 84810854
4 BTB-00566688 84846228
4 UA-IFASA-6097 84897210
4 BTB-00922140 84949496
4 ARS-BFGL-NGS-116146 85006402
4 BTB-00200609 85033952
4 ARS-BFGL-NGS-19836 85064487
4 BTA-121647-no-rs 85116647
4 ARS-BFGL-NGS-86056 85207109
4 Hapmap34732-BES2_Contig215_1234 85245078
4 BTB-01260470 85270694
4 BTB-01260511 85293378
4 Hapmap42094-BTA-119925 85332103
4 BTA-122586-no-rs 85377050
4 ARS-BFGL-NGS-21207 85401762
4 ARS-BFGL-NGS-117077 85449034
4 BTB-01261028 85532016
4 Hapmap30589-BTA-158871 85644103
4 Hapmap59506-rs29021284 85659530
4 BTB-01261088 85681606
4 BTB-01325848 85784182
4 ARS-BFGL-NGS-25242 85823298
4 ARS-BFGL-NGS-13575 85888762
4 ARS-BFGL-NGS-101757 85960216
4 Hapmap41486-BTA-23276 85998609
4 BTB-01379210 86031519
4 BTA-85995-no-rs 86147720
4 ARS-BFGL-NGS-84090 86175680
4 BTB-01857387 86213244
4 Hapmap42743-BTA-96829 86246427
4 Hapmap55541-rs29024319 86283586
4 BTA-96855-no-rs 86307557
4 BTB-01142755 86341657
4 BTA-96831-no-rs 86372608
4 BTA-96837-no-rs 86401913
4 Hapmap60682-rs29013346 86439992
4 BTA-96843-no-rs 86461290
4 ARS-BFGL-NGS-43812 86550973
4 BTB-01142924 86588685
4 BTB-01143040 86712105
4 BTB-01744249 86744973
4 BTB-01943785 86777168
4 ARS-BFGL-NGS-111033 86827076
4 ARS-BFGL-NGS-117737 86850397
4 ARS-BFGL-NGS-16338 87028810
4 BTA-16834-no-rs 87082107
4 BTB-01278441 87163542
4 BTB-01278461 87189665
4 ARS-BFGL-NGS-107560 87230261
4 BTB-01278887 87370786
4 ARS-BFGL-NGS-110046 87394227
4 BTB-01443627 87452445
4 BTB-01443527 87481197
4 Hapmap55226-rs29009595 87511031
4 BTB-01443471 87535150
4 ARS-BFGL-NGS-92104 87565880
4 Hapmap51093-BTA-93609 87593638
4 BTB-01739497 87680418
4 Hapmap34293-BES10_Contig535_1147 87760447
4 BTB-01816187 87790298
4 Hapmap43022-BTA-71548 87812971
4 Hapmap35157-BES8_Contig505_1669 87877702
4 UA-IFASA-181 87907646
4 ARS-BFGL-NGS-44363 87942904
4 Hapmap41943-BTA-71550 88009530
4 BTA-104491-no-rs 88046022
4 BTB-01565771 88071518
4 Hapmap43446-BTA-104493 88104196
4 BTB-01257559 88219564
4 BTB-01257567 88269814
4 ARS-BFGL-NGS-90168 88295214
4 Hapmap38052-BTA-110922 88505619
4 BTB-01652664 88536201
4 ARS-BFGL-NGS-16675 88562391
4 ARS-BFGL-NGS-17043 88599954
4 ARS-BFGL-NGS-118088 88630298
4 BTB-01774539 88679959
4 BTB-01774413 88714139
4 Hapmap39421-BTA-65907 88748827
4 BTB-01032336 88808510
4 ARS-BFGL-NGS-114143 88939598
4 Hapmap58407-rs29020619 88986303
4 BTA-65916-no-rs 89020565
4 ARS-BFGL-NGS-112480 89052623
4 BTB-01032530 89087907
4 BTA-65924-no-rs 89129909
4 BTA-65926-no-rs 89159543
4 ARS-BFGL-NGS-33395 89201904
4 BTA-44040-no-rs 89223952
4 ARS-BFGL-NGS-54357 89303857
4 BTB-00367018 89335844
4 ARS-BFGL-NGS-27980 89362440
4 Hapmap50629-BTA-25069 89420235
4 Hapmap53958-rs29016492 89457377
4 BTA-25084-no-rs 89484088
4 BTB-01100556 89658795
4 Hapmap55029-rs29016123 89806518
4 BTA-25095-no-rs 89829524
4 BTB-01290330 90008740
4 BTB-01290382 90034807
4 Hapmap38817-BTA-18244 90084898
4 Hapmap44030-BTA-18247 90209357
4 Hapmap51697-BTA-18251 90249365
4 Hapmap40678-BTA-122051 90380260
4 Hapmap58408-rs29020693 90418033
4 ARS-BFGL-NGS-103506 90512732
4 Hapmap47782-BTA-94386 90549751
4 ARS-BFGL-NGS-118105 90652398
4 ARS-BFGL-NGS-2327 90699542
4 BTA-94377-no-rs 90720690
4 ARS-BFGL-NGS-27970 91006407
4 Hapmap55855-rs29017652 91026712
4 Hapmap43626-BTA-58917 91078598
4 ARS-BFGL-NGS-78641 91151110
4 UA-IFASA-2769 91217498
4 ARS-BFGL-NGS-32488 91340565
4 BTB-00879812 91492313
4 BTA-58931-no-rs 91514964
4 BTB-00880226 91548861
4 ARS-BFGL-NGS-26218 91592734
4 BTA-22993-no-rs 91627026
4 ARS-BFGL-NGS-26522 91649261
4 BTB-01323560 91713534
4 Hapmap51964-BTA-100658 91813061
4 BTB-01323835 91895063
4 BTA-100657-no-rs 91955102
4 Hapmap56169-rs29017544 91976234
4 ARS-BFGL-NGS-55428 92087106
4 BTB-01323946 92136302
4 BTB-01323949 92158599
4 BTA-119205-no-rs 92221551
4 BTA-122943-no-rs 92263952
4 BTB-01591267 92310809
4 ARS-BFGL-NGS-27273 92400328
4 Hapmap50910-BTA-18270 92617122
4 ARS-BFGL-NGS-95211 92658825
4 BTB-01312850 92854945
4 Hapmap48685-BTA-21347 93020619
4 BTB-01312713 93050422
4 BTB-01312667 93155758
4 BTA-109007-no-rs 93400261
4 ARS-BFGL-NGS-114354 93429228
4 BTB-01450748 93475757
4 Hapmap54863-rs29015630 93502428
4 BTB-01845975 93539307
4 Hapmap54638-rs29022155 93578601
4 BTA-94373-no-rs 93603761
4 BTB-01707050 93703298
4 BTB-01707017 93759862
4 BTA-11696-no-rs 93795298
4 ARS-BFGL-NGS-2409 93879303
4 BTB-00202348 93938877
4 BTB-00202376 93978310
4 Hapmap23939-BTA-142377 94010707
4 ARS-BFGL-NGS-11480 94153275
4 ARS-BFGL-NGS-109045 94253899
4 BTB-02013962 94279590
4 Hapmap44010-BTA-115749 94330790
4 Hapmap42822-BTA-115746 94384243
4 BTB-02000619 94406346
4 ARS-BFGL-NGS-113124 94432828
4 ARS-BFGL-NGS-12375 94477476
4 ARS-BFGL-NGS-118100 94520469
4 BTB-00201719 94554481
4 BTB-00201722 94579189
4 Hapmap58049-rs29013711 94612979
4 BTB-00201779 94639476
4 ARS-BFGL-NGS-37705 94666845
4 Hapmap47201-BTA-121648 94709605
4 BTB-00202149 94742277
4 BTB-00202169 94772013
4 BTB-00202195 94826706
4 BTB-00202180 94870406
4 BTB-00202224 94937714
4 BTB-01295144 94975831
4 ARS-BFGL-NGS-94823 95008422
4 ARS-BFGL-NGS-114724 95049418
4 BTB-01295203 95097950
4 Hapmap32136-BTA-160383 95125025
4 Hapmap49518-BTA-19021 95162745
4 ARS-BFGL-NGS-74821 95185082
4 BTB-01295275 95214077
4 BTB-01295280 95240634
4 Hapmap26778-BTA-19024 95274122
4 Hapmap34400-BES9_Contig569_627 95382435
4 Hapmap41207-BTA-22424 95446670
4 ARS-BFGL-NGS-30397 95486227
4 ARS-BFGL-NGS-101028 95639598
4 ARS-BFGL-NGS-59298 95685552
4 ARS-BFGL-NGS-34894 95715500
4 ARS-BFGL-NGS-22270 95741416
4 ARS-BFGL-NGS-89108 95825044
4 BTB-00203359 95916554
4 Hapmap40190-BTA-71658 95943153
4 ARS-BFGL-NGS-75789 95989327
4 Hapmap46719-BTA-71648 96049524
4 ARS-BFGL-NGS-29534 96070649
4 ARS-BFGL-NGS-110883 96110844
4 ARS-BFGL-NGS-55655 96134776
4 Hapmap31548-BTA-71641 96164823
4 ARS-BFGL-NGS-23095 96194788
4 BTB-00202937 96254538
4 ARS-BFGL-NGS-102642 96489307
4 BTA-71636-no-rs 96509524
4 BTA-71635-no-rs 96539170
4 Hapmap40578-BTA-71629 96577360
4 Hapmap33892-BES6_Contig314_677 96600292
4 Hapmap25269-BTA-142380 96631818
4 ARS-BFGL-NGS-110997 96652122
4 BTB-00202623 96731025
4 BTB-00202516 96757469
4 BTB-00202549 96780602
4 ARS-BFGL-NGS-1781 96804516
4 ARS-BFGL-NGS-66456 96828049
4 Hapmap44904-BTA-71606 96852385
4 ARS-BFGL-NGS-115061 96891566
4 Hapmap57853-rs29019570 96922570
4 ARS-BFGL-NGS-61449 96992456
4 BTB-01685681 97184123
4 BTB-01700995 97267735
4 Hapmap43023-BTA-71661 97293451
4 BTA-71659-no-rs 97348859
4 BTB-00203399 97373434
4 BTB-00203384 97397151
4 ARS-BFGL-NGS-75296 97443438
4 BTB-00203494 97466649
4 UA-IFASA-7564 97492385
4 ARS-BFGL-NGS-17969 97558079
4 Hapmap49884-BTA-121649 97581015
4 BTB-01502164 97733712
4 ARS-BFGL-NGS-18171 97760957
4 ARS-BFGL-NGS-16539 97784128
4 BTB-00203567 97813378
4 BTB-00203584 97840055
4 BTA-71665-no-rs 97868544
4 BTA-71670-no-rs 97890174
4 Hapmap31115-BTA-142396 97931045
4 ARS-BFGL-NGS-115390 98025904
4 Hapmap48060-BTA-71676 98070170
4 ARS-BFGL-NGS-101101 98097860
4 ARS-BFGL-NGS-95268 98125012
4 BTB-02090805 98332302
4 UA-IFASA-8046 98442159
4 ARS-BFGL-NGS-11916 98463138
4 ARS-BFGL-NGS-93211 98507550
4 ARS-BFGL-NGS-104016 98545037
4 ARS-BFGL-NGS-116643 98670569
4 ARS-BFGL-NGS-25615 98695328
4 Hapmap41073-BTA-71719 98721098
4 Hapmap58854-rs29023486 98848662
4 BTB-00204531 98898746
4 BTA-71714-no-rs 99033102
4 Hapmap52502-rs29022385 99054353
4 ARS-BFGL-NGS-104149 99084296
4 Hapmap47385-BTA-71710 99108441
4 ARS-BFGL-NGS-112856 99134963
4 UA-IFASA-9287 99164426
4 ARS-BFGL-NGS-100061 99198019
4 ARS-BFGL-NGS-22905 99232084
4 ARS-BFGL-NGS-95780 99260855
4 Hapmap28499-BTA-142459 99303591
4 ARS-BFGL-NGS-101094 99331652
4 ARS-BFGL-NGS-37346 99376320
4 ARS-BFGL-NGS-38881 99412225
4 ARS-BFGL-NGS-103036 99531639
4 ARS-BFGL-NGS-13008 99587190
4 ARS-BFGL-NGS-23026 99608627
4 ARS-BFGL-NGS-10992 99650280
4 ARS-BFGL-NGS-29465 99675002
4 ARS-BFGL-NGS-18224 99738285
4 ARS-BFGL-NGS-115771 99768958
4 Hapmap50765-BTA-71773 99881860
4 Hapmap50564-BTA-110789 99997655
4 ARS-BFGL-NGS-66558 100169378
4 ARS-BFGL-NGS-109511 100278455
4 ARS-BFGL-NGS-12738 100428045
4 BTA-71813-no-rs 100634713
4 ARS-BFGL-NGS-27902 100680605
4 ARS-BFGL-NGS-52947 100994229
4 Hapmap52549-rs29027276 101127727
4 ARS-BFGL-NGS-112658 101207399
4 Hapmap41736-BTA-104096 101329673
4 ARS-BFGL-NGS-18156 101597918
4 ARS-BFGL-NGS-38990 101672116
4 ARS-BFGL-NGS-77010 101912398
4 ARS-BFGL-NGS-112013 101940139
4 ARS-BFGL-NGS-91439 102186665
4 Hapmap60639-rs29020598 102242252
4 Hapmap58149-rs29020595 102271366
4 BTA-22968-no-rs 102346051
4 ARS-BFGL-NGS-1614 102378315
4 Hapmap43664-BTA-71842 102433636
4 BTA-71843-no-rs 102460352
4 ARS-BFGL-NGS-2354 102489302
4 ARS-BFGL-NGS-100449 102527277
4 Hapmap38979-BTA-71851 102554811
4 BTA-99928-no-rs 102748783
4 ARS-BFGL-NGS-14075 102770444
4 Hapmap47083-BTA-71984 102964465
4 ARS-BFGL-NGS-95671 103070403
4 ARS-BFGL-NGS-12793 103106041
4 ARS-BFGL-NGS-27298 103217582
4 ARS-BFGL-NGS-2253 103255001
4 Hapmap36297-SCAFFOLD20555_14349 103278069
4 BTA-109842-no-rs 103334333
4 ARS-BFGL-NGS-15146 103370909
4 BTA-71817-no-rs 103395989
4 Hapmap48448-BTA-71823 103444965
4 ARS-BFGL-NGS-118823 103493279
4 BTA-71832-no-rs 103534136
4 ARS-BFGL-NGS-111916 103598601
4 ARS-BFGL-NGS-110051 103636164
4 BTA-71976-no-rs 103671058
4 BTA-71972-no-rs 103715724
4 ARS-BFGL-NGS-51016 103739341
4 Hapmap59107-rs29018244 103861402
4 BTA-03464-rs29011228 103982433
4 ARS-BFGL-NGS-94541 104079987
4 ARS-BFGL-NGS-107258 104260840
4 ARS-BFGL-NGS-84112 104373988
4 BTA-71941-no-rs 104396726
4 Hapmap39285-BTA-71932 104489864
4 ARS-BFGL-NGS-17060 104522968
4 ARS-BFGL-NGS-7597 104575404
4 ARS-BFGL-NGS-107748 104607495
4 Hapmap41623-BTA-71924 104671980
4 Hapmap50076-BTA-71917 104721041
4 ARS-BFGL-NGS-7736 104806864
4 Hapmap38246-BTA-71900 104899816
4 Hapmap52823-rs29010271 104945288
4 ARS-BFGL-NGS-41399 104976016
4 ARS-BFGL-NGS-36185 105001874
4 ARS-BFGL-NGS-31561 105252775
4 ARS-BFGL-NGS-28579 105308829
4 ARS-BFGL-NGS-25648 105339491
4 Hapmap51374-BTA-104594 105440186
4 BTA-25518-no-rs 105766006
4 BTA-25515-no-rs 105814687
4 BTA-25514-no-rs 105873184
4 ARS-BFGL-NGS-92785 105894232
4 ARS-BFGL-NGS-116722 105942246
4 ARS-BFGL-NGS-4050 105995354
4 ARS-BFGL-NGS-115811 106034361
4 ARS-BFGL-NGS-113196 106071945
4 ARS-BFGL-NGS-42985 106092621
4 BTA-72175-no-rs 106127724
4 ARS-BFGL-NGS-73232 106177066
4 ARS-BFGL-NGS-70987 106212719
4 ARS-BFGL-NGS-119820 106237931
4 BTA-85913-no-rs 106325550
4 BTA-72155-no-rs 106423778
4 BTA-72153-no-rs 106501045
4 Hapmap46021-BTA-72146 106626334
4 Hapmap60483-rs29010048 106698261
4 ARS-BFGL-NGS-109036 106730145
4 ARS-BFGL-NGS-32175 106764604
4 ARS-BFGL-NGS-117579 106801743
4 Hapmap51625-BTA-71992 106826148
4 ARS-BFGL-NGS-105153 106883634
4 Hapmap32072-BTA-142491 106961852
4 Hapmap49722-BTA-72000 107042059
4 ARS-BFGL-NGS-115725 107071360
4 ARS-BFGL-NGS-110903 107092603
4 ARS-BFGL-NGS-58851 107126535
4 Hapmap60027-rs29013402 107155361
4 ARS-BFGL-NGS-109861 107250319
4 ARS-BFGL-NGS-24686 107272181
4 ARS-BFGL-NGS-111427 107379671
4 BTA-72028-no-rs 107402256
4 ARS-BFGL-NGS-32907 107435328
4 Hapmap60675-ss46526399 107519988
4 ARS-BFGL-NGS-106683 107641867
4 ARS-BFGL-NGS-110705 107675833
4 ARS-BFGL-NGS-42959 107700847
4 ARS-BFGL-NGS-76618 107768243
4 ARS-BFGL-NGS-40249 108012523
4 ARS-BFGL-NGS-42804 108042533
4 ARS-BFGL-NGS-111574 108082811
4 ARS-BFGL-NGS-117297 108121013
4 ARS-BFGL-NGS-118330 108167119
4 ARS-BFGL-NGS-71972 108201825
4 ARS-BFGL-NGS-36520 108366036
4 BTA-72114-no-rs 108401013
4 Hapmap23591-BTA-142567 108421151
4 Hapmap31080-BTA-128722 108660872
4 ARS-BFGL-NGS-15450 108694252
4 ARS-BFGL-NGS-76596 108884659
4 ARS-BFGL-NGS-103970 109102807
4 ARS-BFGL-NGS-72134 109164086
4 ARS-BFGL-NGS-3479 109186461
4 Hapmap52792-rs29022854 109231938
4 Hapmap43665-BTA-72047 109293494
4 ARS-BFGL-NGS-104647 109314081
4 ARS-BFGL-NGS-54107 109607343
4 ARS-BFGL-NGS-69855 109839273
4 ARS-BFGL-NGS-35219 110022607
4 Hapmap35759-SCAFFOLD161053_2988 110063080
4 Hapmap47387-BTA-72195 110097549
4 ARS-BFGL-NGS-4608 110146154
4 Hapmap51932-BTA-119886 110172404
4 ARS-BFGL-NGS-35727 110199544
4 Hapmap49723-BTA-72140 110277457
4 ARS-BFGL-NGS-100841 110404310
4 ARS-BFGL-NGS-76188 110498315
4 ARS-BFGL-NGS-28655 110540812
4 BTA-72136-no-rs 110562320
4 ARS-BFGL-NGS-114935 110603388
4 BTA-72073-no-rs 110715865
4 ARS-BFGL-NGS-112115 110748287
4 ARS-BFGL-NGS-115890 110778413
4 ARS-BFGL-NGS-113040 110856143
4 Hapmap48869-BTA-72045 110900952
4 ARS-BFGL-NGS-11642 110933741
4 ARS-BFGL-NGS-87361 110965357
4 ARS-BFGL-NGS-40926 111135847
4 ARS-BFGL-NGS-86901 111165392
4 BTA-72091-no-rs 111186895
4 BTA-90241-no-rs 111327098
4 ARS-BFGL-NGS-39879 111350422
4 Hapmap34662-BES8_Contig470_1089 111399075
4 ARS-BFGL-NGS-91867 111422402
4 ARS-BFGL-NGS-35619 111466147
4 BTA-72108-no-rs 111515378
4 BTA-72199-no-rs 111659295
4 ARS-BFGL-NGS-51989 111793575
4 Hapmap54943-rs29012215 111833315
4 ARS-BFGL-NGS-33842 111870948
4 ARS-BFGL-NGS-106898 111916517
4 ARS-BFGL-NGS-45265 111954676
4 ARS-BFGL-NGS-6837 112055669
4 BTA-72227-no-rs 112100667
4 ARS-BFGL-NGS-73118 112133333
4 ARS-BFGL-NGS-30190 112181264
4 ARS-BFGL-NGS-27142 112250879
4 BTA-72244-no-rs 112275052
4 BTA-72255-no-rs 112321308
4 Hapmap39964-BTA-104515 112675286
4 BTA-104512-no-rs 112700198
4 ARS-BFGL-NGS-38080 112725287
4 BTA-72277-no-rs 113042167
4 ARS-BFGL-NGS-1972 113281740
4 ARS-BFGL-NGS-16951 113625038
4 BTB-00207638 113786532
4 Hapmap48062-BTA-72409 113822987
4 ARS-BFGL-NGS-4091 113888781
4 Hapmap60331-rs29025506 114094438
4 Hapmap41345-BTA-72417 114135856
4 BTB-00208066 114207583
4 Hapmap54547-rs29012198 114244351
4 BTB-00208231 114274650
4 UA-IFASA-2147 114307093
4 Hapmap60610-rs29026521 114352063
4 BTB-00208407 114374554
4 BTB-00208358 114396569
4 ARS-BFGL-NGS-63988 114482730
4 Hapmap34657-BES3_Contig465_3267 114530114
4 Hapmap41946-BTA-72562 114575984
4 ARS-BFGL-NGS-2057 114618561
4 BTB-00211171 114678979
4 Hapmap60085-rs29027425 114711306
4 Hapmap42301-BTA-72566 114803443
4 Hapmap33207-BTA-142657 114847964
4 BTA-96211-no-rs 114943619
4 Hapmap50170-BTA-96224 114972512
4 Hapmap52487-rs29009830 115013167
4 BTB-01472713 115126384
4 Hapmap34480-BES11_Contig223_1325 115178713
4 BTB-01644763 115223881
4 ARS-BFGL-NGS-5944 115262729
4 BTB-01367046 115298320
4 BTB-01367029 115321493
4 BTB-01366974 115362280
4 Hapmap34027-BES1_Contig459_655 115385992
4 BTB-01366960 115412815
4 Hapmap55493-rs29026602 115438256
4 BTB-01163345 115547518
4 Hapmap31474-BTA-152740 115629647
4 ARS-BFGL-NGS-33889 115650551
4 ARS-BFGL-NGS-42786 115674382
4 BTB-01162852 115699819
4 ARS-BFGL-NGS-24470 115725375
4 BTB-01755781 115786536
4 ARS-BFGL-NGS-87419 115864140
4 BTA-08354-no-rs 115889323
4 ARS-BFGL-NGS-111592 115917735
4 ARS-BFGL-NGS-61198 115958626
4 Hapmap24643-BTA-123363 116014501
4 ARS-BFGL-NGS-38659 116078251
4 ARS-BFGL-NGS-74516 116110117
4 Hapmap59891-rs29026543 116130460
4 ARS-BFGL-NGS-19306 116187404
4 Hapmap25272-BTA-142660 116241275
4 ARS-BFGL-NGS-33589 116299861
4 BTA-72569-no-rs 116419884
4 ARS-BFGL-NGS-118333 116500498
4 Hapmap57291-ss46526771 116537075
4 BTA-72550-no-rs 116568848
4 Hapmap49724-BTA-72549 116594586
4 ARS-BFGL-NGS-97171 116629491
4 ARS-BFGL-NGS-83962 116663962
4 ARS-BFGL-NGS-43056 116685970
4 ARS-BFGL-NGS-41071 116757907
4 Hapmap39428-BTA-72555 116803990
4 ARS-BFGL-NGS-103059 116870882
4 ARS-BFGL-NGS-19833 116911127
4 ARS-BFGL-NGS-3908 116998606
4 ARS-BFGL-NGS-113048 117025237
4 ARS-BFGL-NGS-80140 117048104
4 Hapmap47085-BTA-72511 117074930
4 ARS-BFGL-NGS-112056 117101284
4 Hapmap33896-BES4_Contig479_1391 117126598
4 Hapmap22875-BTA-155031 117205613
4 ARS-BFGL-NGS-57936 117357863
4 Hapmap51569-BTA-17751 117545360
4 ARS-BFGL-NGS-119857 117783906
4 ARS-BFGL-NGS-29581 117808020
4 ARS-BFGL-NGS-43533 117831339
4 ARS-BFGL-NGS-25593 117854165
4 ARS-BFGL-NGS-116908 117876014
4 ARS-BFGL-NGS-100288 117910567
4 ARS-BFGL-NGS-107181 117943623
4 ARS-BFGL-NGS-113492 117996499
4 ARS-BFGL-NGS-3026 118019013
4 ARS-BFGL-NGS-31139 118044403
4 ARS-BFGL-NGS-16030 118159261
4 BTB-00213370 118183824
4 BTB-00213426 118208859
4 ARS-BFGL-NGS-100194 118243168
4 ARS-BFGL-NGS-21084 118269976
4 ARS-BFGL-NGS-119660 118348424
4 Hapmap56914-rs29020849 118400171
4 ARS-BFGL-NGS-53034 118472696
4 Hapmap41624-BTA-72459 118508145
4 ARS-BFGL-NGS-30343 118545584
4 ARS-BFGL-NGS-52807 118579985
4 ARS-BFGL-NGS-10207 118636146
4 ARS-BFGL-NGS-22851 118668226
4 ARS-BFGL-NGS-35564 118701921
4 BTB-00210179 118846747
4 Hapmap47710-BTA-72578 118955437
4 Hapmap40223-BTA-72576 118984170
4 BTB-00211341 119007667
4 Hapmap47177-BTA-111089 119032553
4 ARS-BFGL-NGS-23036 119056947
4 BTB-00692290 119104637
4 BTA-42720-no-rs 119161914
4 ARS-BFGL-NGS-108296 119189609
4 BTB-00691811 119244437
4 ARS-BFGL-NGS-95252 119272013
4 ARS-BFGL-NGS-17448 119324930
4 ARS-BFGL-NGS-15767 119372350
4 ARS-BFGL-NGS-73498 119423366
4 ARS-BFGL-NGS-5125 119489507
4 BTA-97928-no-rs 119681674
4 ARS-BFGL-NGS-45087 119703517
4 BTB-01493530 119764534
4 BTB-01493550 119795030
4 ARS-BFGL-NGS-106446 119827236
4 Hapmap28815-BTA-155553 119861099
4 Hapmap52979-rs29022837 119887118
4 BTA-109747-no-rs 119907720
4 Hapmap60162-rs29015028 119955478
4 ARS-BFGL-NGS-26072 120040591
4 Hapmap24004-BTA-151710 120098333
4 BTA-98685-no-rs 120140722
4 Hapmap26203-BTA-160775 120171024
4 ARS-BFGL-NGS-106832 120316724
4 ARS-BFGL-NGS-30174 120425263
4 Hapmap35944-SCAFFOLD165677_14451 120452314
4 Hapmap47156-BTA-102488 120479462
4 BTB-01544087 120510193
4 ARS-BFGL-NGS-27759 120541368
4 BTB-01544170 120569436
4 ARS-BFGL-NGS-30342 120596340
4 ARS-BFGL-NGS-80182 120624969
4 ARS-BFGL-NGS-20970 120652172
4 ARS-BFGL-NGS-22183 120699997
4 ARS-BFGL-NGS-559 120746156
4 ARS-BFGL-NGS-84093 120793493
4 ARS-BFGL-NGS-4803 120843656
4 BTB-00212876 120866044
4 ARS-BFGL-NGS-101811 120889471
4 ARS-BFGL-NGS-115924 120930703
4 Hapmap54131-rs29019697 120976228
4 ARS-BFGL-NGS-27061 120997548
4 ARS-BFGL-NGS-118564 121023742
4 BTB-00212554 121053653
4 Hapmap57921-rs29025578 121082429
4 ARS-BFGL-NGS-101955 121118369
4 ARS-BFGL-NGS-83291 121155952
4 ARS-BFGL-NGS-20980 121240468
4 Hapmap41947-BTA-72630 121275405
4 BTA-98250-no-rs 121365407
4 ARS-BFGL-NGS-112113 121386641
4 ARS-BFGL-NGS-107713 121406973
4 ARS-BFGL-NGS-101246 121466800
4 BTB-01147791 121496305
4 BTA-98220-no-rs 121525513
4 ARS-BFGL-NGS-83683 121547246
4 ARS-USMARC-Parent-DQ647188-rs29011099 121617490
4 ARS-BFGL-NGS-17824 121620897
4 BTB-01148141 121700062
4 ARS-BFGL-NGS-67251 121732560
4 Hapmap46738-BTA-98261 121772583
4 UA-IFASA-6990 121802945
4 ARS-BFGL-NGS-36393 121827910
4 ARS-BFGL-NGS-32891 121851048
4 ARS-BFGL-NGS-68153 121916910
4 ARS-BFGL-NGS-75679 121990265
4 Hapmap35657-SCAFFOLD15929_9264 122050101
4 BTB-00213771 122073236
4 ARS-BFGL-NGS-105018 122097244
4 Hapmap52573-rs29023352 122117992
4 ARS-BFGL-NGS-118785 122159188
4 ARS-BFGL-NGS-17799 122357511
4 ARS-BFGL-NGS-107119 122418701
4 BTB-01418542 122456664
4 BTB-01418405 122525712
4 BTA-09461-rs29025622 122557450
4 ARS-BFGL-NGS-38992 122639047
4 ARS-BFGL-NGS-15678 122666075
4 ARS-BFGL-NGS-34474 122703280
4 ARS-BFGL-NGS-114119 122756006
4 ARS-BFGL-NGS-102091 122782035
4 ARS-BFGL-NGS-8846 122853218
4 ARS-BFGL-NGS-89379 122894207
4 BTB-00213455 122922453
4 ARS-BFGL-NGS-11866 122950505
4 ARS-BFGL-NGS-27615 123008402
4 BTB-00164261 123035940
4 ARS-BFGL-NGS-112019 123058633
4 ARS-BFGL-NGS-33132 123116777
4 ARS-BFGL-NGS-163 123148334
4 ARS-BFGL-NGS-21976 123171033
4 ARS-BFGL-NGS-34604 123191838
4 BTB-00502815 123226036
4 ARS-BFGL-NGS-74447 123252562
4 ARS-BFGL-NGS-112401 123302252
4 ARS-BFGL-NGS-41393 123334327
4 ARS-BFGL-NGS-111175 123369638
4 ARS-BFGL-NGS-19373 123425145
4 ARS-BFGL-NGS-111407 123458956
4 ARS-BFGL-NGS-12243 123482857
4 ARS-BFGL-NGS-69250 123582080
4 ARS-BFGL-NGS-111974 123632989
4 ARS-BFGL-NGS-85925 123728306
4 BTA-122318-no-rs 123751315
4 ARS-BFGL-NGS-14567 123807542
4 ARS-BFGL-NGS-77055 123831435
4 ARS-BFGL-NGS-35527 123906489
4 ARS-BFGL-NGS-117596 123941925
4 ARS-BFGL-NGS-31650 123973622
4 ARS-BFGL-NGS-116168 124015803
4 Hapmap30001-BTA-142716 124072768
4 ARS-BFGL-NGS-33408 124098717
4 ARS-BFGL-NGS-24124 124125394
5 BTA-28787-no-rs 0
5 BTA-29483-no-rs 0
5 Hapmap58252-rs29024363 781
5 BTA-61857-no-rs 1052
5 BTA-40574-no-rs 1887
5 Hapmap54173-rs29021717 2340
5 BTA-74159-no-rs 2496
5 BTA-75452-no-rs 6652
5 BTB-01498887 8534
5 Hapmap41705-BTA-98456 43429
5 ARS-BFGL-NGS-26008 74229
5 BTB-01498763 96521
5 BTA-88485-no-rs 653701
5 BTA-16278-no-rs 700392
5 BTA-109707-no-rs 757437
5 BTB-01942045 858422
5 ARS-BFGL-NGS-40261 880640
5 BTA-111224-no-rs 934723
5 Hapmap42421-BTA-109705 962456
5 ARS-BFGL-NGS-39170 985518
5 BTB-01659437 1043745
5 BTB-01735789 1066709
5 BTB-01735758 1104259
5 ARS-BFGL-NGS-26978 1166618
5 BTB-01089320 1208154
5 BTB-01089317 1237388
5 BTB-01089304 1293419
5 BTA-16821-no-rs 1316258
5 BTB-02090415 1437818
5 BTB-01089169 1481094
5 BTA-16816-no-rs 1523086
5 BTB-01089041 1541265
5 BTB-01088991 1580308
5 ARS-BFGL-NGS-20138 1653968
5 BTA-118327-no-rs 1684228
5 Hapmap31183-BTA-159592 1716517
5 ARS-BFGL-NGS-109950 1750755
5 ARS-BFGL-NGS-104371 1792059
5 BTB-01252613 1851325
5 ARS-BFGL-NGS-22578 1879281
5 BTB-01252633 1904741
5 BTB-01630143 1935303
5 Hapmap34360-BES2_Contig202_1418 1968822
5 BTB-01927911 2027096
5 Hapmap39806-BTA-114315 2055695
5 Hapmap31056-BTA-114319 2078935
5 Hapmap59394-rs29023442 2100108
5 ARS-BFGL-NGS-64100 2141613
5 BTB-01539464 2161915
5 BTB-01539416 2190509
5 BTB-02075308 2258052
5 BTB-00214224 2300468
5 ARS-BFGL-NGS-111829 2344369
5 BTB-01421314 2373062
5 BTB-01421204 2421286
5 Hapmap43095-BTA-91680 2535881
5 BTB-00214261 2572531
5 BTB-00214293 2595078
5 BTA-74225-no-rs 2690256
5 BTB-02053074 2731742
5 BTB-01539669 2748840
5 Hapmap39301-BTA-101948 2783729
5 BTA-101936-no-rs 2808798
5 BTB-01817768 2874511
5 BTB-00214536 2943183
5 BTB-01787604 3246309
5 ARS-BFGL-NGS-15330 3320426
5 ARS-BFGL-NGS-22097 3498352
5 Hapmap44365-BTA-28169 3563151
5 BTB-01357382 3584190
5 BTB-01357389 3607060
5 Hapmap43826-BTA-28176 3639813
5 BTB-02041628 3674901
5 BTA-26682-no-rs 3710000
5 Hapmap51564-BTA-122844 3738566
5 BTB-01357570 3784893
5 Hapmap53447-rs29026845 3837868
5 BTB-00909797 3858443
5 BTB-00909851 3897847
5 Hapmap55203-rs29023737 3951318
5 BTB-00909994 3971852
5 BTB-00910022 4090048
5 Hapmap48402-BTA-60008 4129013
5 Hapmap36248-SCAFFOLD285252_6607 4206051
5 BTB-00214944 4235716
5 BTB-00910118 4288723
5 Hapmap61058-rs29019196 4343366
5 ARS-BFGL-NGS-19171 4384602
5 BTB-00910380 4407672
5 ARS-BFGL-NGS-116227 4475257
5 ARS-BFGL-NGS-7397 4528723
5 BTB-00215702 4561815
5 Hapmap39974-BTA-119920 4627084
5 BTB-00215584 4649042
5 Hapmap34419-BES4_Contig182_1285 4671080
5 ARS-BFGL-NGS-3503 4694788
5 BTA-72900-no-rs 4755368
5 BTB-00215105 4786395
5 Hapmap44984-BTA-72893 4815612
5 ARS-BFGL-NGS-41385 4856490
5 ARS-BFGL-NGS-107356 4909774
5 BTB-01486702 4987905
5 BTB-01486719 5009230
5 BTB-01486771 5054654
5 BTB-01486812 5104719
5 BTA-85749-no-rs 5155187
5 BTA-21047-no-rs 5210819
5 BTB-00215711 5257236
5 ARS-BFGL-NGS-2956 5294127
5 Hapmap42304-BTA-73062 5331063
5 Hapmap44197-BTA-113898 5367806
5 ARS-BFGL-NGS-104695 5402408
5 BTB-00216386 5490457
5 BTB-00216290 5572163
5 BTA-73275-no-rs 5595390
5 ARS-BFGL-NGS-106198 5665518
5 BTB-00216115 5695186
5 Hapmap50082-BTA-73223 5720724
5 BTA-73200-no-rs 5857305
5 ARS-BFGL-NGS-3594 5883056
5 BTB-00215816 5933753
5 BTB-00215874 5960399
5 BTA-73127-no-rs 5988015
5 BTB-01200617 6014387
5 Hapmap40881-BTA-109195 6038134
5 ARS-BFGL-NGS-35982 6063438
5 ARS-BFGL-NGS-116916 6098049
5 BTB-01793309 6123543
5 BTB-01200493 6297071
5 BTB-01610675 6418359
5 ARS-USMARC-Parent-DQ470475-no-rs 6528588
5 UA-IFASA-4428 6579675
5 Hapmap27170-BTA-142780 6666949
5 BTA-73940-no-rs 6688967
5 Hapmap59616-ss46526976 6713153
5 BTA-73915-no-rs 6744480
5 ARS-BFGL-NGS-113945 6828002
5 Hapmap38248-BTA-73843 6908133
5 BTB-00218064 6940606
5 BTB-00218031 6974444
5 BTB-00217980 6996301
5 ARS-BFGL-NGS-28227 7030849
5 Hapmap40368-BTA-73779 7062982
5 BTA-73757-no-rs 7134689
5 Hapmap38523-BTA-73755 7156281
5 BTB-00217740 7180111
5 Hapmap22799-BTA-142770 7207045
5 ARS-BFGL-NGS-36420 7231689
5 BTB-00217507 7305176
5 BTA-73641-no-rs 7356008
5 ARS-BFGL-NGS-97510 7384620
5 ARS-BFGL-NGS-39595 7419295
5 ARS-BFGL-NGS-118379 7473431
5 Hapmap40084-BTA-73602 7504820
5 BTA-74090-no-rs 7569039
5 BTB-00218444 7596191
5 ARS-BFGL-NGS-102015 7625517
5 BTB-01858904 7751535
5 BTB-00216913 7793380
5 BTB-00216812 7840016
5 BTA-73513-no-rs 7864147
5 ARS-BFGL-NGS-1728 7897917
5 ARS-BFGL-NGS-39989 8051431
5 ARS-BFGL-NGS-67208 8105680
5 Hapmap54570-rs29010908 8150823
5 BTB-01657584 8203733
5 BTA-111136-no-rs 8237367
5 Hapmap54917-rs29023586 8265260
5 Hapmap43827-BTA-28415 8296806
5 ARS-BFGL-NGS-57915 8400673
5 BTB-01359812 8455044
5 BTB-01359959 8517481
5 BTB-01507839 8565017
5 Hapmap44331-BTA-99326 8589431
5 BTA-99332-no-rs 8609656
5 BTA-99337-no-rs 8634201
5 BTA-00140-rs29013304 8668283
5 BTB-00220600 8730302
5 ARS-BFGL-NGS-32245 8758749
5 ARS-BFGL-NGS-42167 8793355
5 Hapmap47722-BTA-75026 8822450
5 BTA-75037-no-rs 8849759
5 ARS-BFGL-NGS-114785 8894773
5 BTB-01752331 8923235
5 BTB-00220941 8959436
5 BTB-00220966 9000332
5 UA-IFASA-4572 9087185
5 BTA-74150-no-rs 9107822
5 ARS-BFGL-NGS-69702 9145700
5 ARS-BFGL-NGS-78236 9170731
5 ARS-BFGL-NGS-11736 9208312
5 ARS-BFGL-NGS-109524 9279928
5 Hapmap50771-BTA-74233 9301476
5 BTB-00218821 9335896
5 UA-IFASA-7270 9368490
5 BTB-00218987 9411764
5 ARS-BFGL-NGS-28269 9445481
5 BTA-74753-no-rs 10097638
5 ARS-BFGL-NGS-1422 10164298
5 ARS-BFGL-NGS-101402 10200637
5 ARS-BFGL-NGS-30033 10277314
5 Hapmap49735-BTA-74776 10445153
5 ARS-BFGL-NGS-678 10484582
5 ARS-BFGL-NGS-18320 10533868
5 Hapmap23759-BTA-143449 10579603
5 ARS-BFGL-NGS-118997 10657977
5 ARS-BFGL-NGS-52457 10733468
5 Hapmap47396-BTA-74821 10757745
5 ARS-BFGL-NGS-26592 10803982
5 ARS-USMARC-201 10846184
5 BTB-00219231 10905567
5 ARS-BFGL-NGS-10677 11079902
5 Hapmap48875-BTA-74500 11110523
5 BTB-00219569 11217227
5 ARS-BFGL-NGS-73619 11249794
5 BTB-00219600 11276201
5 BTB-00219662 11304816
5 BTB-00219664 11327591
5 BTA-74670-no-rs 11372141
5 Hapmap42658-BTA-74674 11407909
5 BTA-74684-no-rs 11436643
5 ARS-BFGL-NGS-1394 11483310
5 BTA-118745-no-rs 11742598
5 Hapmap32860-BTA-158424 11773059
5 BTA-118764-no-rs 11809991
5 ARS-BFGL-NGS-25358 11834975
5 BTB-01253890 11861264
5 BTB-01253754 11889745
5 ARS-BFGL-NGS-16627 11982470
5 BTB-00221620 12020696
5 BTA-75232-no-rs 12059219
5 ARS-BFGL-NGS-69509 12188814
5 Hapmap49738-BTA-75486 12280079
5 ARS-BFGL-NGS-3679 12325355
5 BTA-75479-no-rs 12365120
5 Hapmap54948-rs29009927 12423628
5 UA-IFASA-4222 12451777
5 BTB-01739441 12500451
5 Hapmap60358-rs29018681 12670050
5 BTA-119598-no-rs 12704407
5 ARS-BFGL-NGS-117548 12814009
5 ARS-BFGL-NGS-117126 12887932
5 ARS-BFGL-NGS-116250 12916993
5 BTA-23621-no-rs 12945111
5 BTA-22405-no-rs 12986154
5 Hapmap27228-BTA-161652 13011000
5 BTB-01320246 13066365
5 BTB-01320261 13099762
5 BTA-75515-no-rs 13164188
5 Hapmap55297-rs29017245 13197167
5 Hapmap52005-BTA-75510 13241405
5 BTB-00222730 13285398
5 Hapmap50090-BTA-75536 13328732
5 BTB-00223023 13357025
5 BTB-01458467 13440319
5 Hapmap51781-BTA-94983 13480778
5 BTB-00223109 13505734
5 ARS-BFGL-NGS-110594 13749477
5 ARS-BFGL-NGS-40481 13846763
5 ARS-BFGL-NGS-26310 14162079
5 ARS-BFGL-NGS-29426 14212691
5 ARS-BFGL-NGS-31399 14252639
5 ARS-BFGL-NGS-58588 14376171
5 Hapmap46581-BTA-75566 14416893
5 ARS-BFGL-NGS-73207 14445709
5 ARS-BFGL-NGS-1161 14500784
5 Hapmap43179-BTA-121675 14769915
5 ARS-BFGL-NGS-6826 14793743
5 Hapmap33970-BES11_Contig478_2145 14827653
5 ARS-BFGL-NGS-60066 14896723
5 BTA-75591-no-rs 14916199
5 ARS-BFGL-NGS-21381 15052165
5 Hapmap49501-BTA-15676 15089850
5 ARS-BFGL-NGS-116924 15146624
5 Hapmap46515-BTA-15679 15189869
5 ARS-BFGL-NGS-111940 15221810
5 ARS-BFGL-NGS-22061 15309838
5 ARS-BFGL-NGS-81155 15353413
5 Hapmap39895-BTA-15668 15392995
5 ARS-BFGL-NGS-15419 15440647
5 BTA-72768-no-rs 15738452
5 Hapmap36482-SCAFFOLD163485_1458 16101188
5 Hapmap52967-rs29017027 16144757
5 Hapmap32870-BTA-162083 16310948
5 ARS-BFGL-NGS-84009 16671105
5 ARS-BFGL-NGS-41475 16745341
5 Hapmap58532-rs29018522 16862261
5 BTA-87036-no-rs 16928871
5 BTA-87039-no-rs 16957758
5 BTB-01113127 16989714
5 BTB-01113145 17025810
5 BTA-02257-rs29009814 17052072
5 Hapmap55633-rs29023979 17082135
5 Hapmap44154-BTA-87046 17141183
5 BTA-87049-no-rs 17163849
5 ARS-BFGL-NGS-102679 17212508
5 BTA-05007-rs29019174 17249591
5 Hapmap55237-rs29010308 17272102
5 BTA-92020-no-rs 17293648
5 BTB-00861875 17364022
5 ARS-BFGL-NGS-110395 17390411
5 Hapmap33479-BTA-137049 17411891
5 BTB-00862015 17445798
5 BTB-00905450 17509648
5 Hapmap48014-BTA-59805 17556620
5 Hapmap41949-BTA-72796 17699790
5 Hapmap60079-rs29021032 17745377
5 ARS-BFGL-NGS-3532 17862609
5 Hapmap44400-BTA-72792 17886085
5 Hapmap42369-BTA-93920 17970665
5 Hapmap40277-BTA-72811 18161333
5 ARS-BFGL-NGS-20187 18244334
5 ARS-BFGL-NGS-68464 18395406
5 BTA-12588-rs29024540 18453056
5 Hapmap44593-BTA-20421 18533365
5 BTA-20426-no-rs 18563475
5 ARS-BFGL-NGS-51490 18753377
5 Hapmap33068-BTA-160954 18775861
5 ARS-BFGL-NGS-66695 18836060
5 BTA-89424-no-rs 18899096
5 BTA-109169-no-rs 18949470
5 BTA-103542-no-rs 19030252
5 ARS-BFGL-NGS-44205 19098436
5 ARS-BFGL-NGS-114062 19230363
5 ARS-BFGL-NGS-115501 19445367
5 ARS-BFGL-NGS-10032 19603246
5 ARS-BFGL-NGS-108063 19749878
5 Hapmap45956-BTA-74297 20300856
5 BTA-74300-no-rs 20327892
5 BTA-74302-no-rs 20352509
5 BTA-74304-no-rs 20380401
5 Hapmap25789-BTA-123396 20635797
5 BTA-72821-no-rs 20867966
5 BTA-72812-no-rs 20911219
5 ARS-BFGL-NGS-29626 21019724
5 UA-IFASA-5221 21082215
5 Hapmap41762-BTA-117570 21483829
5 Hapmap53597-rs29010787 21557080
5 ARS-BFGL-NGS-58860 21817803
5 Hapmap51040-BTA-72857 21894275
5 Hapmap28068-BTA-72847 22029123
5 Hapmap42303-BTA-72846 22049266
5 ARS-BFGL-NGS-116388 22084737
5 ARS-BFGL-NGS-36350 22121817
5 ARS-BFGL-NGS-110925 22184576
5 BTA-27242-no-rs 22523125
5 Hapmap41812-BTA-27269 22575325
5 BTA-20092-no-rs 22708445
5 ARS-BFGL-NGS-114197 22850200
5 ARS-BFGL-NGS-119271 22951902
5 BTA-06872-rs29021228 23090937
5 Hapmap26407-BTA-142865 23245067
5 ARS-BFGL-NGS-106792 23546206
5 Hapmap43960-BTA-85875 23619361
5 ARS-BFGL-NGS-16315 23669889
5 BTA-72805-no-rs 23700171
5 Hapmap44614-BTA-72802 23757933
5 BTA-121676-no-rs 23904293
5 ARS-BFGL-NGS-54735 24033439
5 Hapmap60266-rs29024423 24102497
5 Hapmap42402-BTA-103350 24201836
5 ARS-BFGL-NGS-15746 24241454
5 ARS-BFGL-NGS-117294 24275406
5 Hapmap42731-BTA-92931 24468018
5 Hapmap57583-rs29014779 24576366
5 BTA-103857-no-rs 24621157
5 ARS-BFGL-NGS-115647 24646425
5 ARS-BFGL-NGS-73823 24694110
5 BTA-72912-no-rs 24718974
5 ARS-BFGL-NGS-12094 24752320
5 Hapmap45700-BTA-72915 24775452
5 Hapmap41346-BTA-72920 24900385
5 BTA-01717-no-rs 24929508
5 ARS-BFGL-NGS-40167 25032577
5 ARS-BFGL-NGS-44305 25063813
5 ARS-BFGL-NGS-114594 25225410
5 ARS-BFGL-NGS-35234 25311563
5 ARS-BFGL-NGS-93953 25369822
5 ARS-BFGL-NGS-90895 25409795
5 Hapmap23146-BTA-123179 25480056
5 Hapmap55454-rs29027427 25514082
5 Hapmap51041-BTA-72970 25576097
5 BTA-72966-no-rs 25620558
5 ARS-BFGL-NGS-110971 25667587
5 ARS-BFGL-NGS-97448 25691170
5 ARS-BFGL-NGS-29300 25739783
5 Hapmap28359-BTA-142912 25783408
5 Hapmap36616-SCAFFOLD310212_1822 25807554
5 Hapmap41628-BTA-72959 26014546
5 BTA-72957-no-rs 26044534
5 BTA-72955-no-rs 26096864
5 Hapmap47711-BTA-72953 26118924
5 BTA-72952-no-rs 26152526
5 BTA-72947-no-rs 26204616
5 ARS-BFGL-NGS-34975 26456477
5 ARS-BFGL-NGS-12640 26493188
5 Hapmap32320-BTA-142894 26558621
5 ARS-BFGL-NGS-111109 26705640
5 Hapmap31771-BTA-142898 26752705
5 ARS-BFGL-NGS-116514 26809060
5 Hapmap30819-BTA-142899 26855329
5 ARS-BFGL-NGS-100276 27114510
5 BTA-105595-no-rs 27138813
5 ARS-BFGL-NGS-112212 27163140
5 ARS-BFGL-NGS-10291 27223979
5 ARS-BFGL-NGS-77906 27244976
5 Hapmap51042-BTA-73045 27291072
5 ARS-BFGL-NGS-72504 27317732
5 ARS-BFGL-NGS-101539 27340132
5 BTA-73025-no-rs 27433606
5 Hapmap53250-rs29027200 27675106
5 Hapmap43920-BTA-73006 27807102
5 Hapmap55554-ss46526312 27842227
5 BTA-73069-no-rs 27934465
5 Hapmap30257-BTA-142970 27989564
5 ARS-BFGL-NGS-92025 28070124
5 ARS-BFGL-NGS-14910 28211689
5 ARS-BFGL-NGS-8255 28289182
5 Hapmap60677-ss46526967 28324317
5 ARS-USMARC-666 28370990
5 ARS-USMARC-623 28398161
5 BTA-72978-no-rs 28427626
5 ARS-USMARC-629 28466749
5 BTA-72980-no-rs 28503922
5 ARS-USMARC-646 28528518
5 ARS-BFGL-NGS-23961 28687010
5 ARS-BFGL-NGS-32724 28748319
5 Hapmap41950-BTA-72999 28774243
5 ARS-BFGL-NGS-82224 28845313
5 ARS-BFGL-NGS-50553 28873485
5 ARS-BFGL-NGS-21191 28955700
5 ARS-BFGL-NGS-32476 29198579
5 Hapmap44687-BTA-73295 29246453
5 ARS-USMARC-622 29323300
5 ARS-BFGL-NGS-12229 29349720
5 ARS-BFGL-NGS-34382 29448074
5 Hapmap30002-BTA-142983 29661550
5 ARS-BFGL-NGS-4312 29696320
5 ARS-BFGL-NGS-5790 29768434
5 ARS-BFGL-NGS-59755 29878026
5 ARS-BFGL-NGS-115922 29921450
5 ARS-BFGL-NGS-34153 29998702
5 ARS-BFGL-NGS-87170 30020214
5 ARS-BFGL-NGS-34254 30072106
5 ARS-BFGL-NGS-72551 30222828
5 Hapmap50081-BTA-73122 30325976
5 ARS-BFGL-NGS-113311 30357916
5 ARS-BFGL-NGS-103490 30440574
5 Hapmap39353-BTA-73120 30500362
5 ARS-USMARC-Parent-DQ500958-no-rs 30554944
5 ARS-BFGL-NGS-7725 30569474
5 ARS-BFGL-NGS-98156 30599173
5 Hapmap47087-BTA-73116 30628058
5 ARS-BFGL-NGS-38038 30720550
5 ARS-BFGL-NGS-15960 30752692
5 ARS-BFGL-NGS-5337 30782703
5 ARS-BFGL-NGS-25578 30847450
5 ARS-BFGL-NGS-100971 30877797
5 ARS-BFGL-NGS-44455 31028075
5 ARS-BFGL-NGS-7567 31054333
5 Hapmap41951-BTA-73168 31126581
5 ARS-BFGL-NGS-70496 31160371
5 ARS-BFGL-NGS-91751 31260663
5 ARS-BFGL-NGS-110943 31292206
5 ARS-BFGL-NGS-107085 31350345
5 ARS-BFGL-NGS-115973 31482741
5 Hapmap43922-BTA-73158 31502927
5 ARS-BFGL-NGS-90297 31544775
5 ARS-USMARC-624 31630028
5 ARS-BFGL-NGS-28836 31680196
5 BTA-73178-no-rs 31827087
5 ARS-BFGL-NGS-8796 31926025
5 BTA-73077-no-rs 32001789
5 Hapmap38548-BTA-97184 32085144
5 ARS-BFGL-NGS-38020 32109076
5 UA-IFASA-2691 32230795
5 BTA-73209-no-rs 32338738
5 BTA-73210-no-rs 32386640
5 Hapmap51983-BTA-73224 32770185
5 ARS-BFGL-NGS-28317 32801350
5 UA-IFASA-2781 32829968
5 Hapmap34759-BES10_Contig780_1565 32899680
5 BTA-06718-no-rs 32923078
5 Hapmap47089-BTA-73292 32952817
5 ARS-BFGL-NGS-112542 32997753
5 ARS-BFGL-NGS-119788 33048112
5 Hapmap39286-BTA-73191 33136024
5 ARS-USMARC-635 33214370
5 ARS-USMARC-633 33234563
5 Hapmap52787-rs29024515 33277669
5 Hapmap38536-BTA-85959 33437589
5 ARS-BFGL-NGS-1251 33515141
5 ARS-BFGL-NGS-53461 33535612
5 Hapmap59321-rs29015703 33711793
5 ARS-BFGL-NGS-43909 33751972
5 ARS-BFGL-NGS-35577 33784282
5 ARS-BFGL-NGS-23612 33831446
5 UA-IFASA-5621 34116567
5 BTA-73398-no-rs 34176240
5 Hapmap23022-BTA-161235 34648815
5 ARS-BFGL-NGS-118817 34772404
5 BTA-73392-no-rs 35120268
5 ARS-BFGL-NGS-28024 35237698
5 ARS-BFGL-NGS-12166 35327855
5 ARS-BFGL-NGS-11851 35444336
5 ARS-BFGL-NGS-14419 35519769
5 ARS-USMARC-637 35613519
5 BTB-00225685 35679354
5 ARS-BFGL-NGS-101679 35705487
5 Hapmap42150-BTA-25138 35857485
5 ARS-BFGL-NGS-717 35900142
5 BTB-01733013 35938527
5 UA-IFASA-3684 35966308
5 ARS-BFGL-NGS-12553 36021946
5 ARS-BFGL-NGS-110548 36051713
5 ARS-BFGL-NGS-112730 36092499
5 ARS-BFGL-NGS-92420 36115981
5 ARS-BFGL-NGS-57266 36173812
5 Hapmap47184-BTA-114107 36211769
5 BTA-105159-no-rs 36233512
5 Hapmap46916-BTA-105154 36284516
5 Hapmap27009-BTA-156880 36371950
5 BTB-01226625 36412688
5 BTB-01226567 36495909
5 ARS-BFGL-NGS-53694 36519180
5 BTA-110108-no-rs 36650281
5 BTB-01978398 36675889
5 BTB-01953426 36748640
5 BTA-87984-no-rs 36771734
5 BTB-01205531 36795402
5 BTB-01205481 36841345
5 BTA-110099-no-rs 36894380
5 ARS-BFGL-NGS-25635 36926790
5 BTB-01496004 36959168
5 Hapmap39213-BTA-98187 36987738
5 BTB-01495858 37015064
5 ARS-BFGL-NGS-127 37036477
5 BTB-01495784 37108971
5 ARS-BFGL-NGS-117517 37149120
5 BTB-01740719 37186380
5 ARS-BFGL-NGS-35179 37363166
5 BTB-01591477 37410073
5 BTA-27700-no-rs 37457335
5 BTB-01354509 37484343
5 BTB-01354536 37508480
5 BTA-27697-no-rs 37560670
5 BTB-01794441 37893606
5 ARS-BFGL-NGS-110341 37930355
5 BTB-00572772 37971226
5 ARS-BFGL-NGS-119357 38023653
5 ARS-BFGL-NGS-119673 38109781
5 ARS-BFGL-NGS-1649 38220213
5 Hapmap56154-rs29018650 38268771
5 UA-IFASA-9489 38334688
5 BTA-21377-no-rs 38696588
5 Hapmap42995-BTA-60519 38997928
5 ARS-BFGL-NGS-109054 39036067
5 ARS-BFGL-NGS-40375 39080769
5 ARS-BFGL-NGS-66566 39161931
5 ARS-BFGL-NGS-119343 39414107
5 ARS-BFGL-NGS-29931 39553826
5 BTB-02015191 39578475
5 BTB-00225371 39603517
5 Hapmap50083-BTA-73262 39714311
5 BTB-00225267 39745981
5 BTB-00225243 39797980
5 BTA-73258-no-rs 39837557
5 BTB-00225211 39866126
5 ARS-USMARC-686 39943548
5 BTA-73240-no-rs 40012999
5 ARS-BFGL-NGS-90269 40097746
5 BTB-01635088 40261056
5 ARS-BFGL-NGS-23988 40285301
5 BTB-01832706 40345773
5 BTB-01248439 40457394
5 BTB-01248388 40492993
5 ARS-BFGL-NGS-92169 40619088
5 BTB-01248274 40683045
5 Hapmap58596-rs29013530 40852254
5 BTA-73413-no-rs 40939193
5 Hapmap43550-BTA-28784 41011603
5 ARS-BFGL-NGS-53488 41154328
5 Hapmap23837-BTA-163643 41178747
5 Hapmap57437-rs29017167 41296054
5 ARS-BFGL-NGS-108990 41377022
5 BTA-73418-no-rs 41397618
5 Hapmap38042-BTA-73420 41436755
5 Hapmap41953-BTA-73422 41512974
5 BTA-73433-no-rs 41566044
5 BTA-73439-no-rs 41752964
5 Hapmap44125-BTA-73440 41800846
5 ARS-BFGL-NGS-116054 41873951
5 ARS-BFGL-NGS-54580 41913753
5 Hapmap58789-rs29016364 41970029
5 ARS-BFGL-NGS-14271 42334630
5 ARS-BFGL-NGS-103340 42546820
5 ARS-BFGL-NGS-53475 42655632
5 ARS-BFGL-NGS-55630 42727064
5 ARS-BFGL-NGS-53817 42813872
5 BTA-119378-no-rs 42867425
5 ARS-BFGL-NGS-49659 42945172
5 ARS-BFGL-NGS-29758 43148474
5 Hapmap55164-rs29016423 43286974
5 BTB-01801679 43320931
5 ARS-BFGL-NGS-23432 43340934
5 Hapmap52717-rs29026394 43372802
5 BTB-01524285 43421223
5 BTA-100721-no-rs 43461564
5 ARS-BFGL-NGS-10233 43492244
5 Hapmap50570-BTA-112943 43522731
5 Hapmap38094-BTA-112941 43557911
5 ARS-BFGL-NGS-65543 43669550
5 Hapmap48064-BTA-73407 43711543
5 UA-IFASA-8207 43735761
5 BTB-00226032 43772107
5 Hapmap53246-rs29026986 43820844
5 BTB-01700124 43851300
5 BTB-01700108 43876907
5 BTB-01700084 43905559
5 ARS-BFGL-NGS-104287 43974412
5 BTB-01144739 44016078
5 BTB-01144774 44049852
5 Hapmap44326-BTA-97746 44075126
5 BTB-01494257 44176107
5 Hapmap49813-BTA-97737 44350640
5 BTA-118386-no-rs 44684057
5 Hapmap58641-rs29010249 44751133
5 BTB-01342721 44794498
5 Hapmap38299-BTA-26131 44836132
5 Hapmap26211-BTA-162829 44873523
5 BTB-01812364 44904072
5 ARS-BFGL-NGS-22065 44932121
5 BTA-26132-no-rs 45035031
5 ARS-BFGL-NGS-28318 45154889
5 BTA-105507-no-rs 45346212
5 ARS-BFGL-NGS-41080 45427315
5 ARS-BFGL-NGS-18989 45448667
5 Hapmap52463-rs29025831 45473335
5 BTA-91090-no-rs 45500693
5 ARS-BFGL-NGS-69056 45547143
5 ARS-BFGL-NGS-98588 45679670
5 ARS-BFGL-NGS-40367 45775857
5 BTA-119068-no-rs 45854016
5 BTB-01255930 45926535
5 BTB-01255969 45992976
5 ARS-BFGL-NGS-7850 46025315
5 ARS-BFGL-NGS-73955 46086409
5 Hapmap52150-rs29012326 46117941
5 Hapmap58370-rs29014396 46227236
5 BTB-00226490 46258156
5 ARS-USMARC-618 46294772
5 BTB-00226457 46325628
5 BTB-00226439 46348871
5 ARS-BFGL-NGS-65121 46432699
5 ARS-BFGL-NGS-62008 46476277
5 BTB-01968129 46539973
5 BTB-01477513 46591356
5 BTB-01477536 46642810
5 BTA-96544-no-rs 46673873
5 BTB-01477571 46707150
5 Hapmap42018-BTA-96546 46770848
5 ARS-BFGL-NGS-30677 46795546
5 BTB-01675520 46856408
5 BTA-112529-no-rs 46889542
5 BTB-00227037 46996517
5 Hapmap51299-BTA-73473 47059557
5 Hapmap38177-BTA-73472 47111583
5 ARS-BFGL-NGS-38733 47198426
5 BTB-00226603 47235568
5 BTB-00226565 47267386
5 ARS-USMARC-609 47366085
5 ARS-USMARC-610 47388935
5 ARS-USMARC-674 47445471
5 BTB-00226386 47526224
5 Hapmap31830-BTA-160345 47608409
5 BTA-27077-no-rs 47652925
5 ARS-BFGL-NGS-46958 47885309
5 BTB-01752230 47911774
5 BTB-00226634 48040438
5 ARS-BFGL-NGS-105217 48195504
5 ARS-BFGL-NGS-7433 48229978
5 ARS-BFGL-NGS-7799 48282523
5 ARS-BFGL-NGS-92039 48434551
5 Hapmap49848-BTA-106779 48474879
5 BTA-106792-no-rs 48495106
5 ARS-BFGL-NGS-86348 48529055
5 Hapmap43728-BTA-94000 48759231
5 Hapmap25585-BTA-150007 48875778
5 ARS-BFGL-NGS-42961 49133516
5 ARS-BFGL-NGS-109171 49186342
5 ARS-USMARC-614 49250780
5 ARS-USMARC-636 49295543
5 ARS-USMARC-652 49328883
5 ARS-USMARC-657 49355996
5 Hapmap38983-BTA-73489 49446398
5 Hapmap39118-BTA-73484 49661894
5 ARS-BFGL-NGS-22009 49850261
5 ARS-BFGL-NGS-98210 50022924
5 ARS-BFGL-NGS-114616 50069068
5 Hapmap50523-BTA-98407 50323094
5 ARS-BFGL-NGS-49813 50401370
5 ARS-BFGL-NGS-73392 50476878
5 ARS-BFGL-NGS-116781 50537959
5 BTA-98399-no-rs 50562257
5 Hapmap50837-BTA-98392 50589135
5 Hapmap58456-rs29022391 50698220
5 ARS-BFGL-NGS-10812 50816331
5 ARS-BFGL-NGS-31328 51050725
5 ARS-BFGL-NGS-58394 51145166
5 ARS-BFGL-NGS-37989 51595012
5 BTA-11044-rs29016809 51770121
5 BTA-73523-no-rs 51821819
5 Hapmap42655-BTA-73526 51847011
5 ARS-BFGL-NGS-113888 52006520
5 ARS-BFGL-NGS-40753 52160767
5 ARS-BFGL-NGS-26724 52214923
5 ARS-BFGL-NGS-37845 52336245
5 BTA-73516-no-rs 52454561
5 Hapmap51626-BTA-73514 52537293
5 Hapmap41813-BTA-27442 52747836
5 ARS-BFGL-NGS-106186 52858156
5 ARS-BFGL-NGS-69333 53052106
5 Hapmap41074-BTA-73520 53209941
5 Hapmap23955-BTA-163276 53324222
5 ARS-BFGL-NGS-42510 53415544
5 ARS-BFGL-NGS-43694 53490126
5 ARS-BFGL-NGS-58429 53566385
5 ARS-BFGL-NGS-34352 53681011
5 ARS-BFGL-NGS-116292 53815448
5 BTA-95484-no-rs 53838445
5 ARS-BFGL-NGS-112937 53920783
5 ARS-BFGL-NGS-89539 54077583
5 BTA-27444-no-rs 54131390
5 Hapmap39014-BTA-27446 54157733
5 ARS-BFGL-NGS-20825 54237886
5 ARS-BFGL-NGS-101569 54366286
5 BTA-89331-no-rs 54390702
5 BTA-17628-no-rs 54604700
5 Hapmap44526-BTA-17619 54650797
5 Hapmap29845-BTA-152324 54790930
5 ARS-BFGL-NGS-114918 54952580
5 ARS-BFGL-NGS-33745 54987541
5 ARS-BFGL-NGS-80084 55037007
5 ARS-BFGL-NGS-96600 55064958
5 ARS-BFGL-NGS-111500 55106542
5 Hapmap42656-BTA-73551 55137439
5 BTA-73549-no-rs 55176317
5 ARS-BFGL-NGS-111906 55200885
5 Hapmap34023-BES4_Contig227_995 55226468
5 Hapmap49938-BTA-26588 55549405
5 Hapmap50633-BTA-26590 55584503
5 ARS-BFGL-NGS-111969 55642116
5 ARS-BFGL-NGS-119432 55712818
5 ARS-BFGL-NGS-56648 55743332
5 Hapmap42734-BTA-93390 55768074
5 Hapmap43924-BTA-73528 55840074
5 Hapmap35518-SCAFFOLD310378_3418 55881324
5 ARS-BFGL-NGS-52586 56194785
5 Hapmap39507-BTA-73544 56267370
5 Hapmap39861-BTA-73536 56458335
5 Hapmap43667-BTA-73533 56568072
5 ARS-BFGL-NGS-78314 56748063
5 ARS-BFGL-NGS-8741 57251857
5 BTA-99758-no-rs 57566227
5 ARS-BFGL-NGS-114150 57599690
5 Hapmap51300-BTA-73606 57660253
5 BTA-85538-no-rs 57697065
5 Hapmap26971-BTA-147163 57727050
5 Hapmap43887-BTA-58386 58000199
5 BTA-58378-no-rs 58094583
5 Hapmap57581-rs29014628 58132664
5 Hapmap41994-BTA-86487 58236172
5 ARS-BFGL-NGS-103359 58259058
5 Hapmap60074-rs29020121 58294794
5 ARS-BFGL-NGS-16937 58402883
5 ARS-BFGL-NGS-30772 58541252
5 Hapmap32781-BTA-123131 58579367
5 ARS-BFGL-NGS-67203 58638814
5 ARS-BFGL-NGS-7003 58672811
5 BTA-54940-no-rs 58820908
5 Hapmap57248-rs29018609 59034171
5 ARS-BFGL-NGS-3921 59065276
5 Hapmap48560-BTA-101652 59115946
5 BTA-88188-no-rs 59294780
5 BTA-54938-no-rs 59419350
5 Hapmap41576-BTA-54925 59482668
5 ARS-BFGL-NGS-92026 59511545
5 Hapmap38165-BTA-54923 59614768
5 ARS-BFGL-NGS-115403 59694619
5 Hapmap60308-rs29026607 59756375
5 ARS-BFGL-NGS-14970 59972528
5 BTA-73609-no-rs 60053202
5 ARS-BFGL-NGS-84483 60075185
5 ARS-BFGL-NGS-109796 60097023
5 BTA-73613-no-rs 60366995
5 Hapmap44616-BTA-73618 60570822
5 ARS-BFGL-NGS-12528 60694919
5 ARS-BFGL-NGS-4763 60763987
5 ARS-BFGL-NGS-104746 60797760
5 Hapmap30258-BTA-143119 60840049
5 ARS-BFGL-NGS-14781 60943960
5 ARS-BFGL-NGS-108437 61244601
5 BTA-73563-no-rs 61323140
5 Hapmap47090-BTA-73564 61401073
5 UA-IFASA-6196 61624223
5 Hapmap33935-BES11_Contig132_791 61644720
5 Hapmap34521-BES10_Contig695_990 61711236
5 Hapmap34864-BES11_Contig325_836 61798502
5 ARS-BFGL-NGS-44271 61847630
5 Hapmap60668-rs29018280 61921458
5 ARS-BFGL-NGS-12487 62192672
5 ARS-BFGL-NGS-103394 62216773
5 Hapmap57440-rs29017368 62242551
5 Hapmap27035-BTA-162841 62500108
5 ARS-BFGL-NGS-56672 62801616
5 ARS-BFGL-NGS-35956 62856947
5 Hapmap40158-BTA-104729 64010667
5 ARS-BFGL-NGS-44413 64141257
5 Hapmap27767-BTA-154179 64455407
5 BTA-106033-no-rs 64486269
5 Hapmap53993-rs29024740 64565965
5 ARS-USMARC-Parent-AY844963-rs17871338 64666893
5 ARS-BFGL-NGS-55084 64705740
5 ARS-BFGL-NGS-5504 64748878
5 ARS-BFGL-NGS-7741 64775116
5 ARS-BFGL-NGS-24154 64795413
5 ARS-BFGL-NGS-110018 64833595
5 Hapmap60306-rs29023088 64856925
5 ARS-BFGL-NGS-35987 64903236
5 ARS-BFGL-NGS-105635 65126504
5 BTA-73685-no-rs 65203225
5 ARS-BFGL-NGS-2707 65313717
5 Hapmap48872-BTA-73734 65413314
5 ARS-BFGL-NGS-76136 65485285
5 BTA-73733-no-rs 65508513
5 UA-IFASA-2202 65557655
5 ARS-BFGL-NGS-104182 65611738
5 ARS-BFGL-NGS-44773 65652098
5 ARS-BFGL-NGS-30685 65689704
5 Hapmap39777-BTA-73723 65726669
5 ARS-BFGL-NGS-105299 65845475
5 Hapmap48066-BTA-73690 65901123
5 Hapmap38984-BTA-73694 65937976
5 BTA-73718-no-rs 66075730
5 ARS-BFGL-NGS-7020 66269430
5 ARS-BFGL-NGS-23104 66366896
5 BTA-73667-no-rs 66457435
5 BTA-73669-no-rs 66588728
5 ARS-BFGL-NGS-115187 66656794
5 Hapmap49730-BTA-73676 66684286
5 BTA-73677-no-rs 66769270
5 BTA-97422-no-rs 66802942
5 Hapmap54087-rs29009717 66843803
5 ARS-BFGL-NGS-100699 66878452
5 Hapmap24838-BTA-143176 66901704
5 ARS-BFGL-NGS-16004 67117116
5 ARS-BFGL-NGS-99269 67261776
5 ARS-BFGL-NGS-72491 67308526
5 ARS-BFGL-NGS-20969 67346752
5 ARS-BFGL-NGS-57382 67440585
5 ARS-BFGL-NGS-98279 67653431
5 Hapmap52242-rs29012227 67700905
5 ARS-USMARC-Parent-DQ647189-rs29012226 67701052
5 ARS-BFGL-NGS-21052 67793652
5 Hapmap27761-BTA-151316 67879236
5 ARS-BFGL-NGS-115708 67956066
5 ARS-BFGL-NGS-44991 67982625
5 ARS-BFGL-NGS-114987 68010221
5 ARS-BFGL-NGS-2133 68059572
5 BTA-20508-no-rs 68304742
5 ARS-BFGL-NGS-71801 68361574
5 ARS-BFGL-NGS-45045 68389821
5 Hapmap49515-BTA-18233 68500548
5 ARS-BFGL-NGS-60284 68697074
5 BTA-73797-no-rs 68762564
5 Hapmap51479-BTA-66720 68912199
5 Hapmap55537-rs29016129 68957931
5 Hapmap52663-rs29003804 69087625
5 Hapmap49418-BTA-103327 69152442
5 ARS-BFGL-NGS-119490 69274725
5 Hapmap60525-rs29019791 69384406
5 Hapmap43010-BTA-66698 69558367
5 Hapmap25652-BTA-73867 69658437
5 ARS-BFGL-NGS-101258 69768248
5 ARS-BFGL-NGS-24122 69812225
5 Hapmap54116-rs29011749 69845096
5 Hapmap43927-BTA-73874 69884887
5 Hapmap47716-BTA-73866 70181236
5 Hapmap41077-BTA-73865 70241367
5 ARS-BFGL-NGS-20849 70326992
5 Hapmap50179-BTA-02418 70361670
5 ARS-BFGL-NGS-21991 70435588
5 ARS-BFGL-NGS-62748 70505309
5 ARS-BFGL-NGS-15520 70569839
5 Hapmap47760-BTA-85576 70594855
5 BTA-85566-no-rs 70636536
5 BTA-85562-no-rs 70679596
5 ARS-BFGL-NGS-15787 70750898
5 ARS-BFGL-NGS-118135 70980624
5 ARS-BFGL-NGS-104108 71073539
5 ARS-BFGL-NGS-116459 71169823
5 Hapmap59828-rs29027014 71427363
5 BTA-73767-no-rs 71466197
5 Hapmap41724-BTA-101837 71536766
5 ARS-BFGL-NGS-23025 71572795
5 BTA-73768-no-rs 71627713
5 Hapmap40581-BTA-73771 71750159
5 ARS-BFGL-NGS-54507 71941203
5 ARS-BFGL-NGS-108589 72003902
5 ARS-BFGL-NGS-28026 72205151
5 ARS-BFGL-NGS-53578 72449007
5 ARS-BFGL-NGS-32909 72515408
5 Hapmap54136-rs29019962 72588292
5 Hapmap50493-BTA-86473 72632662
5 Hapmap41155-BTA-112870 72724501
5 BTA-46975-no-rs 72906053
5 ARS-BFGL-NGS-71447 72950723
5 Hapmap49622-BTA-46973 72980152
5 ARS-BFGL-NGS-119231 73020557
5 ARS-BFGL-NGS-3906 73048762
5 ARS-BFGL-NGS-24738 73072394
5 ARS-BFGL-NGS-25684 73147651
5 ARS-BFGL-NGS-111469 73211725
5 Hapmap41274-BTA-46964 73235051
5 ARS-BFGL-NGS-118628 73273822
5 Hapmap50366-BTA-46960 73297801
5 ARS-BFGL-NGS-33119 73319544
5 ARS-BFGL-NGS-118360 73353986
5 Hapmap54640-rs29022240 73568308
5 Hapmap27802-BTA-49707 73634207
5 Hapmap26947-BTA-133787 73892592
5 Hapmap41008-BTA-49717 73929236
5 ARS-BFGL-NGS-26837 73964924
5 Hapmap53566-rs29013289 74052333
5 Hapmap52961-rs29016208 74226161
5 ARS-BFGL-NGS-71718 74256167
5 Hapmap34577-BES3_Contig412_886 74285886
5 Hapmap57626-rs29027086 74321916
5 ARS-BFGL-NGS-81622 74344114
5 BTA-49720-no-rs 74431646
5 Hapmap40437-BTA-49726 74490654
5 ARS-BFGL-NGS-31540 74523359
5 ARS-BFGL-NGS-36257 74738400
5 ARS-BFGL-NGS-100875 74759122
5 ARS-BFGL-NGS-54671 74780989
5 Hapmap32574-BTA-143217 74823222
5 ARS-BFGL-NGS-25359 74852133
5 Hapmap51487-BTA-73847 74878240
5 BTA-73842-no-rs 74978375
5 ARS-BFGL-NGS-106520 75004990
5 Hapmap52789-rs29018750 75063295
5 BTA-73841-no-rs 75084465
5 ARS-BFGL-NGS-41363 75109460
5 Hapmap28985-BTA-73836 75141726
5 ARS-BFGL-NGS-119450 75170631
5 BTA-73832-no-rs 75273390
5 Hapmap23032-BTA-73828 75570877
5 Hapmap54877-rs29016859 75593740
5 ARS-BFGL-NGS-3506 75705848
5 BTA-109744-no-rs 75777056
5 ARS-BFGL-NGS-19442 75805132
5 ARS-BFGL-NGS-12711 75853519
5 ARS-BFGL-NGS-82844 75903427
5 ARS-BFGL-NGS-111066 75950948
5 ARS-BFGL-NGS-62562 75982263
5 ARS-BFGL-NGS-80634 76077475
5 ARS-BFGL-NGS-76692 76282701
5 ARS-BFGL-NGS-113273 76306960
5 BTA-73902-no-rs 76333556
5 ARS-BFGL-NGS-25941 76395002
5 ARS-BFGL-NGS-8401 76428731
5 ARS-BFGL-NGS-4903 76574446
5 ARS-BFGL-NGS-58020 76630478
5 ARS-BFGL-NGS-106229 76653386
5 ARS-BFGL-NGS-12807 76682086
5 Hapmap57762-ss46526764 76714911
5 ARS-BFGL-NGS-111008 76788488
5 BTA-73923-no-rs 76858350
5 Hapmap40191-BTA-73919 76882813
5 BTA-73913-no-rs 76927344
5 BTA-73912-no-rs 76947975
5 ARS-BFGL-NGS-25351 76985632
5 ARS-BFGL-NGS-24506 77045941
5 ARS-BFGL-NGS-70198 77146408
5 ARS-BFGL-NGS-111053 77167630
5 ARS-BFGL-NGS-38863 77202262
5 Hapmap39452-BTA-94180 77247550
5 ARS-BFGL-NGS-18105 77292932
5 ARS-BFGL-NGS-18273 77316926
5 ARS-BFGL-NGS-113861 77366076
5 ARS-BFGL-NGS-113321 77492406
5 ARS-BFGL-NGS-79121 77517622
5 ARS-BFGL-NGS-20475 77546765
5 ARS-BFGL-NGS-88709 77591403
5 ARS-BFGL-NGS-38275 77758525
5 ARS-BFGL-NGS-98654 77805842
5 BTA-121690-no-rs 77925780
5 ARS-BFGL-NGS-26139 77969543
5 ARS-BFGL-NGS-90377 78209179
5 ARS-USMARC-Parent-DQ846688-rs29023691 78222736
5 ARS-BFGL-NGS-119129 78234779
5 ARS-BFGL-NGS-29546 78278219
5 ARS-BFGL-NGS-101650 78338146
5 BTA-119247-no-rs 78425256
5 ARS-BFGL-NGS-119766 78672224
5 ARS-BFGL-NGS-87789 78914355
5 ARS-BFGL-NGS-42349 78954040
5 ARS-BFGL-NGS-100454 79052210
5 ARS-BFGL-NGS-105011 79085074
5 Hapmap46320-BTA-74099 79118558
5 ARS-BFGL-NGS-103941 79171292
5 ARS-BFGL-NGS-113371 79195619
5 ARS-BFGL-NGS-44429 79220556
5 ARS-BFGL-NGS-48741 79358893
5 ARS-BFGL-NGS-101748 79380322
5 ARS-BFGL-NGS-91626 79410796
5 ARS-BFGL-NGS-42948 79465050
5 ARS-BFGL-NGS-118185 79537934
5 BTB-00230297 79571601
5 BTA-73985-no-rs 79625349
5 ARS-BFGL-NGS-103091 79699554
5 ARS-BFGL-NGS-42926 79731893
5 ARS-BFGL-NGS-68881 79773373
5 ARS-BFGL-NGS-88060 79797889
5 ARS-BFGL-NGS-25373 80019944
5 ARS-BFGL-NGS-114209 80061945
5 ARS-BFGL-NGS-107956 80140048
5 Hapmap40583-BTA-74092 80175282
5 ARS-BFGL-NGS-40570 80345044
5 ARS-BFGL-NGS-118891 80368329
5 ARS-BFGL-NGS-10699 80391651
5 ARS-BFGL-NGS-21953 80418079
5 Hapmap46673-BTA-74066 80459083
5 ARS-BFGL-NGS-32644 80481200
5 ARS-BFGL-NGS-103088 80520085
5 ARS-BFGL-NGS-60502 80573727
5 ARS-BFGL-NGS-44080 80617143
5 Hapmap50084-BTA-74042 80699306
5 Hapmap40676-BTA-121691 80742886
5 ARS-BFGL-NGS-80785 80799913
5 ARS-BFGL-NGS-4875 80830137
5 ARS-BFGL-NGS-117321 80880270
5 ARS-BFGL-NGS-112184 80907729
5 Hapmap48524-BTA-92140 80965297
5 ARS-BFGL-NGS-21133 81003369
5 ARS-BFGL-NGS-77601 81038347
5 ARS-BFGL-NGS-102150 81251722
5 BTA-74076-no-rs 81282508
5 ARS-BFGL-NGS-73201 81312782
5 ARS-BFGL-NGS-111568 81431996
5 ARS-BFGL-NGS-74886 81469614
5 ARS-BFGL-NGS-116435 81535732
5 ARS-BFGL-NGS-11281 81579061
5 ARS-BFGL-NGS-110374 81603591
5 ARS-BFGL-NGS-101822 81662059
5 ARS-BFGL-NGS-80555 81691901
5 Hapmap46399-BTA-109621 81722415
5 ARS-BFGL-NGS-17195 81830122
5 BTB-01830189 81852442
5 Hapmap24162-BTA-160429 81874749
5 BTB-01700719 81913048
5 BTB-01947877 81979214
5 BTA-86447-no-rs 82012037
5 BTB-01456615 82050819
5 BTB-01456593 82080903
5 Hapmap54557-rs29012924 82134397
5 BTB-01738032 82164519
5 Hapmap50896-BTA-122135 82220246
5 Hapmap38822-BTA-25276 82255490
5 BTB-01908691 82278515
5 BTB-01445745 82348249
5 BTB-01445778 82374418
5 BTB-01930671 82425057
5 BTB-01445567 82461955
5 ARS-BFGL-NGS-27335 82556838
5 BTB-00231742 82614683
5 Hapmap43928-BTA-74110 82635193
5 BTB-00232106 82694770
5 Hapmap25561-BTA-143277 82792168
5 BTB-00232546 82829033
5 BTA-32792-no-rs 82888535
5 Hapmap38950-BTA-32795 82928824
5 ARS-BFGL-NGS-80205 82966712
5 ARS-BFGL-NGS-101198 83080463
5 BTA-74148-no-rs 83246480
5 ARS-BFGL-NGS-106744 83294153
5 ARS-BFGL-NGS-118366 83501139
5 ARS-BFGL-NGS-99356 83668124
5 Hapmap41630-BTA-74182 83715993
5 BTA-104619-no-rs 83897768
5 BTA-74185-no-rs 83989225
5 ARS-BFGL-NGS-99969 84068558
5 ARS-BFGL-NGS-18089 84213229
5 ARS-BFGL-NGS-11787 84217004
5 Hapmap33871-BES7_Contig480_1179 84279557
5 Hapmap57435-rs29016994 84391581
5 ARS-BFGL-NGS-91550 84414929
5 ARS-BFGL-NGS-7751 84441704
5 BTA-74084-no-rs 84462454
5 BTA-74078-no-rs 84539963
5 ARS-BFGL-NGS-83318 84775380
5 ARS-BFGL-NGS-21874 84812340
5 ARS-BFGL-NGS-27002 84854836
5 ARS-BFGL-NGS-65287 84932965
5 Hapmap42812-BTA-112891 84990071
5 ARS-BFGL-NGS-110145 85150905
5 ARS-BFGL-NGS-2567 85209328
5 ARS-BFGL-NGS-27436 85264677
5 ARS-BFGL-NGS-104557 85325856
5 ARS-BFGL-NGS-110035 85391596
5 ARS-BFGL-NGS-19985 85420299
5 Hapmap60039-rs29012617 85482143
5 BTA-120044-no-rs 85502405
5 Hapmap50590-BTA-120045 85534665
5 Hapmap48948-BTA-93308 85589896
5 ARS-BFGL-NGS-92011 85866086
5 BTA-74351-no-rs 85928491
5 Hapmap33017-BTA-143301 86097969
5 ARS-BFGL-NGS-11620 86178491
5 ARS-BFGL-NGS-70834 86246835
5 Hapmap45312-BTA-74347 86293274
5 ARS-BFGL-NGS-37859 86338527
5 Hapmap39431-BTA-74343 86368859
5 Hapmap34319-BES3_Contig341_801 86546096
5 Hapmap44403-BTA-74223 86619373
5 ARS-BFGL-NGS-98512 86679675
5 Hapmap43345-BTA-74211 86720672
5 BTA-74203-no-rs 86756396
5 Hapmap52357-rs29023629 87137387
5 Hapmap42855-BTA-16144 87173206
5 Hapmap25632-BTA-23506 87218180
5 ARS-BFGL-NGS-102132 87296619
5 ARS-BFGL-NGS-44344 87316825
5 Hapmap54968-rs29014852 87354092
5 ARS-BFGL-NGS-12222 87618329
5 Hapmap60532-rs29020408 87669830
5 Hapmap41784-BTA-17439 87826082
5 ARS-BFGL-NGS-22660 87896982
5 ARS-BFGL-NGS-85328 87959844
5 Hapmap43500-BTA-17435 88007172
5 ARS-BFGL-NGS-32369 88126959
5 Hapmap56123-rs29018202 88210500
5 ARS-BFGL-NGS-115597 88231626
5 ARS-BFGL-NGS-72413 88252891
5 ARS-BFGL-NGS-33004 88299415
5 ARS-BFGL-NGS-117881 88422415
5 Hapmap49859-BTA-109537 88529662
5 Hapmap32282-BTA-109535 88577520
5 ARS-BFGL-NGS-67878 88611607
5 ARS-BFGL-NGS-117278 88646348
5 Hapmap43491-BTA-122155 88671798
5 ARS-BFGL-NGS-30361 88698929
5 ARS-BFGL-NGS-92176 88803877
5 BTA-23154-no-rs 88838036
5 Hapmap44697-BTA-119062 88892982
5 BTA-27682-no-rs 89207112
5 UA-IFASA-7801 89297079
5 BTA-74391-no-rs 89352038
5 UA-IFASA-6601 89471574
5 Hapmap51303-BTA-74377 89694748
5 ARS-BFGL-NGS-4683 89832592
5 ARS-BFGL-NGS-16666 89916368
5 ARS-BFGL-NGS-820 89963701
5 Hapmap49290-BTA-74411 89992022
5 ARS-BFGL-NGS-73495 90096455
5 ARS-BFGL-NGS-6210 90134541
5 BTA-74407-no-rs 90168790
5 Hapmap39359-BTA-89420 90278464
5 BTA-74480-no-rs 90422342
5 ARS-BFGL-NGS-103280 90472733
5 BTA-74479-no-rs 90582089
5 Hapmap54538-rs29013879 90670436
5 Hapmap49153-BTA-40430 90775506
5 Hapmap39328-BTA-40431 90777948
5 BTA-45695-no-rs 90849344
5 ARS-BFGL-NGS-61587 90946000
5 Hapmap43976-BTA-95999 90969650
5 ARS-BFGL-NGS-17920 91062496
5 ARS-BFGL-NGS-72008 91165726
5 ARS-BFGL-NGS-71971 91221396
5 BTA-74438-no-rs 91247447
5 ARS-BFGL-NGS-39308 91294088
5 ARS-BFGL-NGS-110708 91354493
5 Hapmap49291-BTA-74445 91479479
5 ARS-BFGL-NGS-39913 91536955
5 Hapmap44404-BTA-74461 91575754
5 Hapmap39862-BTA-74478 91672259
5 Hapmap24213-BTA-161079 91817478
5 Hapmap33018-BTA-143352 91837972
5 BTB-00233539 91865105
5 Hapmap48070-BTA-74497 91933439
5 BTA-74498-no-rs 91980040
5 BTA-74501-no-rs 92142620
5 ARS-BFGL-NGS-115024 92172835
5 Hapmap51489-BTA-74505 92232472
5 BTA-123014-no-rs 92258527
5 Hapmap29308-BTA-143360 92297979
5 ARS-BFGL-NGS-111850 92502081
5 BTA-12098-rs29024062 92754106
5 ARS-BFGL-NGS-100028 92802901
5 BTB-01497979 92931085
5 ARS-BFGL-NGS-44567 92994130
5 BTA-98442-no-rs 93046854
5 BTB-01042489 93072548
5 ARS-BFGL-NGS-73390 93153750
5 Hapmap48709-BTA-30108 93217252
5 ARS-BFGL-NGS-85748 93457264
5 BTB-02020184 93494955
5 ARS-BFGL-NGS-11173 93640403
5 BTB-00143422 93699286
5 Hapmap59202-rs29011704 93798220
5 ARS-BFGL-NGS-55067 93821567
5 BTB-00232920 93858263
5 Hapmap38347-BTA-74361 93880242
5 BTB-00232943 93919721
5 Hapmap51627-BTA-74367 93968342
5 Hapmap41929-BTA-66620 94058662
5 BTA-74371-no-rs 94140880
5 BTB-01858480 94198355
5 ARS-BFGL-NGS-111576 94226441
5 BTB-00234784 94261896
5 ARS-BFGL-NGS-15506 94284624
5 BTA-98453-no-rs 94386403
5 BTB-00234696 94506734
5 BTB-00234287 94556315
5 BTA-74527-no-rs 94578773
5 BTB-01602960 94607200
5 BTA-107103-no-rs 94639968
5 ARS-BFGL-NGS-102831 94754417
5 BTB-01278164 94781853
5 Hapmap47877-BTA-16771 94809922
5 ARS-BFGL-NGS-43980 94882027
5 BTB-01278055 94912299
5 Hapmap58253-rs29024365 94948490
5 Hapmap59389-rs29023212 94981763
5 ARS-BFGL-NGS-103973 95068491
5 ARS-BFGL-NGS-14937 95100936
5 BTB-01267305 95451429
5 Hapmap47861-BTA-120563 95498051
5 BTB-01267080 95538814
5 BTB-01267098 95571058
5 BTB-01267042 95595197
5 ARS-BFGL-NGS-111627 95708745
5 ARS-BFGL-NGS-45551 95818721
5 ARS-BFGL-NGS-35776 95878364
5 ARS-BFGL-NGS-31236 95978871
5 ARS-BFGL-NGS-32643 96029205
5 ARS-BFGL-NGS-60648 96126213
5 ARS-BFGL-NGS-113558 96166631
5 Hapmap42147-BTA-23954 96263715
5 BTA-74541-no-rs 96336627
5 Hapmap50772-BTA-74551 96358013
5 Hapmap53828-rs29010421 96419166
5 Hapmap50055-BTA-61862 96481082
5 ARS-BFGL-NGS-58101 96517829
5 Hapmap50624-BTA-22932 96688390
5 BTA-110801-no-rs 96742248
5 ARS-BFGL-NGS-118221 96936269
5 BTA-25368-no-rs 96966605
5 ARS-BFGL-NGS-111077 97003610
5 ARS-BFGL-NGS-365 97224320
5 BTA-111859-no-rs 97296412
5 Hapmap23365-BTA-156277 97370233
5 ARS-BFGL-NGS-1939 97487313
5 BTA-111865-no-rs 97515555
5 Hapmap60862-rs29018508 97572285
5 Hapmap39103-BTA-111886 97597051
5 ARS-BFGL-NGS-64874 97686350
5 Hapmap41431-BTA-111895 97722066
5 BTA-111858-no-rs 97744509
5 ARS-BFGL-NGS-103415 97802852
5 Hapmap51546-BTA-109428 97880361
5 BTA-109425-no-rs 97927246
5 Hapmap48620-BTA-113306 98048094
5 ARS-BFGL-NGS-108617 98082173
5 ARS-BFGL-NGS-111260 98192386
5 Hapmap38581-BTA-15564 98260277
5 Hapmap42839-BTA-120583 98351611
5 BTA-15558-no-rs 98414334
5 BTA-15560-no-rs 98456164
5 Hapmap59233-rs29019412 98508234
5 UA-IFASA-4080 98531974
5 Hapmap33512-BTA-158274 98725146
5 Hapmap43797-BTA-17694 98950819
5 Hapmap49071-BTA-17699 99041668
5 Hapmap43798-BTA-17697 99108572
5 BTA-00909-no-rs 99145392
5 ARS-BFGL-NGS-105822 99192441
5 Hapmap34380-BES4_Contig293_1272 99378352
5 ARS-BFGL-NGS-41698 99482752
5 Hapmap29299-BTA-100895 99515504
5 BTA-37832-no-rs 99590538
5 BTA-37834-no-rs 99617785
5 ARS-BFGL-NGS-116999 99656228
5 Hapmap36414-SCAFFOLD150043_20489 99998839
5 Hapmap51304-BTA-74559 100149531
5 Hapmap32415-BTA-74556 100301746
5 ARS-BFGL-NGS-95906 100351926
5 BTA-94299-no-rs 100372424
5 ARS-BFGL-NGS-119672 100458760
5 Hapmap39388-BTA-18316 100659318
5 ARS-BFGL-NGS-111443 100714070
5 ARS-BFGL-NGS-2762 100826449
5 BTA-74586-no-rs 100918882
5 BTA-74585-no-rs 100942703
5 BTA-74580-no-rs 100985379
5 Hapmap49734-BTA-74577 101015512
5 Hapmap41349-BTA-74576 101042396
5 Hapmap53294-rs29016908 101090418
5 ARS-BFGL-NGS-20806 101219012
5 Hapmap40635-BTA-104832 101300392
5 Hapmap55636-rs29018542 101351329
5 Hapmap45270-BTA-30512 101448020
5 ARS-BFGL-NGS-103226 101615264
5 Hapmap48071-BTA-74589 101637445
5 Hapmap60021-ss46526426 101979581
5 ARS-BFGL-NGS-35158 102011144
5 BTA-02708-no-rs 102035919
5 UA-IFASA-6009 102164053
5 UA-IFASA-6544 102184667
5 ARS-BFGL-NGS-116897 102261488
5 BTA-74596-no-rs 102757025
5 Hapmap47720-BTA-74597 102781120
5 Hapmap36106-SCAFFOLD22038_1672 102836546
5 ARS-BFGL-NGS-40927 102991053
5 Hapmap51915-BTA-74618 103047993
5 ARS-BFGL-NGS-104787 103177649
5 ARS-BFGL-NGS-26708 103218934
5 ARS-BFGL-NGS-117040 103263501
5 ARS-BFGL-NGS-119645 103296591
5 ARS-BFGL-NGS-27184 103319240
5 ARS-BFGL-NGS-29237 103348205
5 ARS-BFGL-NGS-61040 103492378
5 ARS-BFGL-NGS-31148 103550723
5 Hapmap28380-BTA-74649 103598356
5 ARS-BFGL-NGS-15498 103709354
5 ARS-BFGL-NGS-12289 103793175
5 ARS-BFGL-NGS-114001 103886577
5 ARS-BFGL-NGS-115294 103967264
5 ARS-BFGL-NGS-44153 104022454
5 ARS-BFGL-NGS-5720 104059941
5 ARS-BFGL-NGS-5761 104081649
5 ARS-BFGL-NGS-114591 104121523
5 ARS-BFGL-NGS-52423 104184797
5 Hapmap58633-rs29009713 104421186
5 ARS-BFGL-NGS-118551 104455532
5 ARS-BFGL-NGS-101806 104477431
5 ARS-BFGL-NGS-73099 104498287
5 Hapmap53773-ss46526912 104577459
5 Hapmap43671-BTA-74719 104810755
5 ARS-BFGL-NGS-107423 105004345
5 Hapmap59520-rs29021624 105028276
5 ARS-BFGL-NGS-110933 105049078
5 Hapmap46939-BTA-114206 105238435
5 ARS-BFGL-NGS-27838 105288654
5 Hapmap47511-BTA-114200 105350649
5 ARS-BFGL-NGS-88309 105389166
5 Hapmap42391-BTA-04861 105469665
5 ARS-BFGL-NGS-103839 105561501
5 ARS-BFGL-NGS-116729 105632311
5 Hapmap50230-BTA-114181 105666729
5 Hapmap47185-BTA-114173 105874102
5 ARS-BFGL-NGS-100563 105907487
5 BTA-114209-no-rs 105928882
5 Hapmap49867-BTA-114191 105958155
5 ARS-BFGL-NGS-115275 105981907
5 Hapmap33376-BTA-150433 106262879
5 BTA-110472-no-rs 106299196
5 ARS-BFGL-NGS-46783 106338732
5 ARS-BFGL-NGS-108996 106451095
5 Hapmap52014-BTA-90653 106492787
5 UA-IFASA-6587 106919475
5 Hapmap41958-BTA-74707 107020028
5 UA-IFASA-6670 107086995
5 ARS-BFGL-NGS-80085 107255700
5 ARS-USMARC-172 107286368
5 Hapmap49837-BTA-104960 107331704
5 Hapmap41959-BTA-74725 107367507
5 ARS-BFGL-NGS-111323 107428034
5 ARS-BFGL-NGS-114092 107475300
5 BTA-74733-no-rs 107930872
5 BTA-116856-no-rs 108060967
5 ARS-BFGL-NGS-37981 108087763
5 Hapmap48257-BTA-24329 108117321
5 BTA-74798-no-rs 108214401
5 ARS-USMARC-244 108253675
5 ARS-USMARC-226 108288992
5 ARS-BFGL-NGS-16242 108339147
5 BTA-74737-no-rs 108367048
5 Hapmap25949-BTA-74741 108393259
5 ARS-BFGL-NGS-118033 108461316
5 ARS-BFGL-NGS-81143 108586541
5 ARS-BFGL-NGS-75847 108678413
5 ARS-BFGL-NGS-14939 108743311
5 Hapmap36373-SCAFFOLD248777_1273 108768987
5 ARS-BFGL-NGS-57509 108835956
5 Hapmap48229-BTA-15460 108904534
5 ARS-BFGL-NGS-25950 108980835
5 BTA-15449-no-rs 109015010
5 ARS-BFGL-NGS-90522 109104304
5 BTA-15444-no-rs 109182393
5 Hapmap3063-BTA-15439 109235853
5 ARS-BFGL-NGS-116218 110286334
5 ARS-BFGL-NGS-29206 110342531
5 ARS-BFGL-NGS-40945 110417771
5 Hapmap40294-BTA-89295 110562652
5 ARS-BFGL-NGS-104193 110828928
5 ARS-BFGL-NGS-43407 110911479
5 BTB-00236217 110984107
5 UA-IFASA-8960 111016741
5 BTB-00745028 111044360
5 ARS-BFGL-NGS-67983 111070118
5 UA-IFASA-8535 111141609
5 ARS-BFGL-NGS-99256 111196613
5 Hapmap31228-BTA-74842 111274583
5 ARS-BFGL-NGS-68670 111315180
5 ARS-BFGL-NGS-1550 111370383
5 BTB-02050304 111394023
5 ARS-BFGL-NGS-93819 111489629
5 Hapmap27853-BTA-101914 111514959
5 ARS-BFGL-NGS-66991 111552297
5 Hapmap48155-BTA-101916 111574914
5 ARS-BFGL-NGS-54841 111597559
5 Hapmap47721-BTA-74871 111659042
5 Hapmap46867-BTA-74870 111744502
5 ARS-BFGL-NGS-42687 111764611
5 ARS-BFGL-NGS-102312 111809977
5 Hapmap40496-BTA-121703 111840713
5 ARS-BFGL-NGS-32818 111861216
5 ARS-BFGL-NGS-115862 111897898
5 ARS-BFGL-NGS-8730 111923342
5 Hapmap47398-BTA-74932 111966641
5 ARS-BFGL-NGS-37546 112040374
5 BTB-00237470 112095206
5 ARS-BFGL-NGS-98808 112138481
5 ARS-BFGL-NGS-3933 112169783
5 Hapmap47397-BTA-74925 112218625
5 Hapmap50459-BTA-74922 112243198
5 Hapmap60480-ss46526970 112340739
5 ARS-BFGL-NGS-10549 112380485
5 ARS-BFGL-NGS-118977 112532633
5 ARS-BFGL-NGS-54496 112554330
5 BTA-74881-no-rs 112606498
5 ARS-BFGL-NGS-39379 112645234
5 ARS-BFGL-NGS-106674 112671019
5 ARS-BFGL-NGS-98420 112749461
5 Hapmap48072-BTA-74891 112780098
5 BTA-74892-no-rs 112842402
5 BTA-74897-no-rs 112869616
5 ARS-BFGL-NGS-111020 112942478
5 ARS-BFGL-NGS-22683 113025544
5 ARS-BFGL-NGS-28247 113064552
5 ARS-BFGL-NGS-44754 113097085
5 ARS-BFGL-NGS-5240 113197776
5 ARS-BFGL-NGS-118796 113275628
5 ARS-BFGL-NGS-112727 113310281
5 ARS-BFGL-NGS-106171 113331587
5 ARS-BFGL-NGS-2465 113357543
5 ARS-BFGL-NGS-33993 113411421
5 ARS-BFGL-NGS-2399 113445839
5 ARS-BFGL-NGS-110183 113485095
5 ARS-BFGL-NGS-93667 113521706
5 ARS-BFGL-NGS-37722 113547674
5 ARS-BFGL-NGS-40451 113570138
5 ARS-BFGL-NGS-56864 113599961
5 ARS-BFGL-NGS-112741 113622404
5 ARS-BFGL-NGS-60840 113649925
5 ARS-BFGL-NGS-25555 113682010
5 ARS-BFGL-NGS-114373 113709318
5 Hapmap57466-rs29018274 113734416
5 ARS-BFGL-NGS-99459 113775569
5 ARS-BFGL-NGS-36738 113797751
5 Hapmap38434-BTA-74956 113822516
5 ARS-BFGL-NGS-30836 113860011
5 ARS-BFGL-NGS-96140 113896723
5 ARS-BFGL-NGS-51381 113922226
5 ARS-BFGL-NGS-14881 114058059
5 ARS-BFGL-NGS-57495 114080455
5 ARS-BFGL-NGS-41499 114110806
5 Hapmap59652-rs29010247 114177327
5 ARS-BFGL-NGS-101738 114197493
5 ARS-BFGL-NGS-117102 114288699
5 ARS-BFGL-NGS-118406 114329444
5 ARS-BFGL-NGS-27066 114351810
5 ARS-BFGL-NGS-17216 114390497
5 Hapmap53295-rs29016976 114425931
5 BTA-112651-no-rs 114459025
5 Hapmap36643-SCAFFOLD192091_9031 114512768
5 Hapmap26794-BTA-74957 114529635
5 ARS-BFGL-NGS-110363 114582058
5 Hapmap54047-ss46526768 114618072
5 ARS-BFGL-NGS-75998 114667085
5 ARS-BFGL-NGS-57681 114710763
5 Hapmap59592-rs29022872 114748595
5 Hapmap34169-BES10_Contig488_621 114771508
5 BTA-74965-no-rs 114799036
5 Hapmap54903-rs29018564 114827202
5 ARS-BFGL-NGS-10010 114860779
5 Hapmap43033-BTA-74963 114883742
5 Hapmap51306-BTA-74962 114937520
5 BTA-05249-no-rs 114960868
5 ARS-BFGL-NGS-101848 114989397
5 Hapmap42310-BTA-74959 115009425
5 ARS-BFGL-NGS-63745 115047898
5 ARS-BFGL-NGS-18571 115107086
5 ARS-BFGL-NGS-91167 115131443
5 ARS-BFGL-NGS-18294 115156757
5 ARS-BFGL-NGS-111064 115221654
5 ARS-BFGL-NGS-109072 115310537
5 ARS-BFGL-NGS-40280 115473165
5 ARS-BFGL-NGS-118038 115509871
5 ARS-BFGL-NGS-38292 115570039
5 ARS-BFGL-NGS-62390 115595172
5 ARS-BFGL-NGS-26027 115620132
5 ARS-BFGL-NGS-100053 115659659
5 ARS-BFGL-NGS-33782 115701060
5 ARS-BFGL-NGS-14293 115721641
5 ARS-BFGL-NGS-28067 115745230
5 ARS-BFGL-NGS-69000 115766690
5 ARS-BFGL-NGS-29150 115886940
5 ARS-BFGL-NGS-85311 115919741
5 UA-IFASA-6163 116017255
5 ARS-BFGL-NGS-63306 116079099
5 ARS-BFGL-NGS-103912 116111175
5 Hapmap52801-ss46526219 116152846
5 ARS-BFGL-NGS-16738 116173851
5 ARS-BFGL-NGS-104298 116198060
5 ARS-BFGL-NGS-627 116252572
5 ARS-BFGL-NGS-10118 116292777
5 ARS-BFGL-NGS-1461 116338745
5 ARS-BFGL-NGS-106105 116362061
5 ARS-BFGL-NGS-17479 116431072
5 BTA-75047-no-rs 116453083
5 ARS-BFGL-NGS-40068 116561404
5 ARS-BFGL-NGS-75342 116682019
5 ARS-BFGL-NGS-109711 116713739
5 ARS-BFGL-NGS-6829 116803280
5 ARS-BFGL-NGS-61240 116857055
5 ARS-BFGL-NGS-32908 116877481
5 ARS-BFGL-NGS-101279 116956592
5 ARS-BFGL-NGS-8293 116992453
5 ARS-BFGL-NGS-103658 117041807
5 ARS-BFGL-NGS-67358 117065472
5 Hapmap39945-BTA-75021 117126364
5 Hapmap50089-BTA-75090 117300831
5 ARS-BFGL-NGS-115967 117376967
5 ARS-BFGL-NGS-106749 117428896
5 ARS-BFGL-NGS-24956 117450407
5 BTA-75083-no-rs 117473896
5 ARS-BFGL-NGS-29741 117499564
5 ARS-BFGL-NGS-43800 117544276
5 ARS-BFGL-NGS-35689 117649500
5 ARS-BFGL-NGS-15778 117865856
5 ARS-BFGL-NGS-27090 117905973
5 ARS-BFGL-NGS-30168 117952546
5 ARS-BFGL-NGS-68582 118037169
5 ARS-BFGL-NGS-86565 118077443
5 Hapmap36585-SCAFFOLD135556_32619 118137031
5 ARS-BFGL-NGS-81456 118185122
5 ARS-BFGL-NGS-13341 118219331
5 ARS-BFGL-NGS-104808 118266541
5 ARS-BFGL-NGS-51551 118291279
5 ARS-BFGL-NGS-3924 118348266
5 ARS-BFGL-NGS-43376 118424541
5 BTA-75067-no-rs 118470608
5 ARS-BFGL-NGS-37823 118493391
5 ARS-BFGL-NGS-112482 118518528
5 ARS-BFGL-NGS-100816 118545419
5 ARS-BFGL-NGS-62190 118566442
5 Hapmap52934-rs29020811 118645508
5 Hapmap60420-rs29010136 118682288
5 ARS-BFGL-NGS-117254 118720236
5 ARS-BFGL-NGS-105727 118756039
5 ARS-BFGL-NGS-58949 118886721
5 BTA-75110-no-rs 118958298
5 Hapmap23876-BTA-143610 119004574
5 ARS-BFGL-NGS-21778 119105634
5 ARS-BFGL-NGS-10616 119128022
5 ARS-BFGL-NGS-45453 119154972
5 ARS-BFGL-NGS-102035 119223666
5 BTA-75143-no-rs 119280548
5 Hapmap43184-BTA-13767 119319850
5 Hapmap51629-BTA-75152 119362944
5 ARS-BFGL-NGS-116417 119410840
5 ARS-BFGL-NGS-78714 119547549
5 ARS-BFGL-NGS-80020 119580284
5 Hapmap58690-rs29019746 119613711
5 ARS-BFGL-NGS-58126 119674608
5 BTA-75165-no-rs 119708891
5 Hapmap25014-BTA-123017 119734178
5 ARS-USMARC-Parent-DQ468384-rs29003967 119771496
5 ARS-BFGL-NGS-15123 119953013
5 ARS-BFGL-NGS-36745 120038095
5 BTA-75130-no-rs 120067834
5 ARS-BFGL-NGS-71946 120098782
5 ARS-BFGL-NGS-7380 120128437
5 Hapmap54280-ss46526971 120200556
5 ARS-BFGL-NGS-2337 120262095
5 ARS-BFGL-NGS-31332 120362864
5 ARS-BFGL-NGS-113238 120385101
5 ARS-BFGL-NGS-43084 120440619
5 ARS-BFGL-NGS-15922 120498492
5 ARS-BFGL-NGS-104465 120538804
5 ARS-BFGL-NGS-117719 120633860
5 ARS-BFGL-NGS-109212 120674019
5 Hapmap57211-rs29026125 120786285
5 ARS-BFGL-NGS-4894 120861966
5 Hapmap41631-BTA-75177 120911372
5 ARS-BFGL-NGS-3939 120946294
5 Hapmap49920-BTA-23327 120980457
5 ARS-BFGL-NGS-25270 121007469
5 ARS-BFGL-NGS-44354 121050512
5 ARS-BFGL-NGS-6559 121102317
5 ARS-BFGL-NGS-106826 121129351
5 ARS-BFGL-NGS-14492 121184153
5 ARS-BFGL-NGS-61091 121206637
5 ARS-BFGL-NGS-1404 121235537
5 ARS-BFGL-NGS-19275 121384505
5 ARS-BFGL-NGS-119109 121424690
5 ARS-BFGL-NGS-56171 121467972
5 ARS-BFGL-NGS-38686 121502580
5 ARS-BFGL-NGS-1069 121531019
5 ARS-BFGL-NGS-100195 121557022
5 ARS-BFGL-NGS-105783 121625003
5 Hapmap41340-BTA-71012 121661106
5 BTA-71014-no-rs 121705114
5 ARS-BFGL-NGS-90520 121741791
5 ARS-BFGL-NGS-2879 121763046
5 ARS-BFGL-NGS-37000 121843295
5 ARS-BFGL-NGS-101086 122038743
5 ARS-BFGL-NGS-72724 122080981
5 ARS-BFGL-NGS-11640 122148990
5 ARS-BFGL-NGS-35980 122183757
5 ARS-BFGL-NGS-7711 122241829
5 ARS-BFGL-NGS-24567 122281891
5 BTA-75235-no-rs 122325271
5 ARS-BFGL-NGS-89627 122371904
5 Hapmap43673-BTA-75237 122410166
5 ARS-BFGL-NGS-53194 122453525
5 ARS-BFGL-NGS-19186 122493052
5 ARS-BFGL-NGS-66583 122528414
5 ARS-BFGL-NGS-7979 122644078
5 ARS-BFGL-NGS-27282 122667560
5 ARS-BFGL-NGS-69589 122708405
5 ARS-BFGL-NGS-8495 122735171
5 ARS-BFGL-NGS-66396 122778435
5 Hapmap41080-BTA-75395 122807309
5 ARS-BFGL-NGS-78419 122833776
5 Hapmap58270-rs29018295 122873689
5 ARS-BFGL-NGS-52236 122896610
5 ARS-BFGL-NGS-40009 122932455
5 ARS-BFGL-NGS-98565 122952523
5 ARS-BFGL-NGS-109232 122985897
5 Hapmap46725-BTA-75375 123127110
5 ARS-BFGL-NGS-21717 123290119
5 ARS-BFGL-NGS-96175 123321098
5 ARS-BFGL-NGS-89264 123381180
5 ARS-BFGL-NGS-18620 123422821
5 ARS-BFGL-NGS-22655 123541152
5 ARS-BFGL-NGS-36365 123572177
5 ARS-BFGL-NGS-21635 123598295
5 ARS-BFGL-NGS-16699 123626393
5 ARS-BFGL-NGS-26321 123654038
5 ARS-BFGL-NGS-16090 123701613
5 ARS-BFGL-NGS-1466 123722293
5 ARS-BFGL-NGS-37762 123754208
5 ARS-BFGL-NGS-112849 123778611
5 ARS-BFGL-NGS-1089 123840785
5 Hapmap59748-rs29024200 123879286
5 ARS-BFGL-NGS-29924 123902956
5 ARS-BFGL-NGS-80676 123934422
5 ARS-BFGL-NGS-6245 123998440
5 ARS-BFGL-NGS-112641 124084532
5 ARS-BFGL-NGS-29034 124123033
5 ARS-BFGL-NGS-16943 124145197
5 ARS-BFGL-NGS-116048 124169695
5 ARS-BFGL-NGS-17229 124191544
5 ARS-BFGL-NGS-16019 124298738
5 ARS-BFGL-NGS-14632 124368770
5 ARS-BFGL-NGS-64979 124419445
5 ARS-BFGL-NGS-107534 124644788
5 Hapmap33948-BES10_Contig601_1003 124682278
5 BTA-103227-no-rs 124715381
5 ARS-BFGL-NGS-111313 124736445
5 ARS-BFGL-NGS-13728 124783490
5 Hapmap40476-BTA-103234 124807961
5 ARS-BFGL-NGS-61108 124871788
5 ARS-BFGL-NGS-113177 124894917
5 ARS-BFGL-NGS-44026 124922460
5 ARS-BFGL-NGS-100690 124955596
5 BTA-32202-no-rs 124980157
5 Hapmap42757-BTA-99810 125036256
5 ARS-BFGL-NGS-17943 125058665
5 Hapmap40623-BTA-99811 125117272
5 ARS-BFGL-NGS-13216 125147296
5 ARS-BFGL-NGS-82989 125222959
5 ARS-BFGL-NGS-44514 125244340
5 ARS-BFGL-NGS-34063 125275404
5 ARS-BFGL-NGS-115195 125338219
5 ARS-BFGL-NGS-109805 125358909
5 Hapmap47809-BTA-102708 125405890
5 ARS-BFGL-NGS-70459 125445916
5 ARS-BFGL-NGS-25107 125488364
5 ARS-BFGL-NGS-100177 125524180
5 ARS-BFGL-NGS-104914 125588038
5 ARS-BFGL-NGS-21723 125618716
5 ARS-BFGL-NGS-18125 125669489
5 ARS-BFGL-NGS-99892 125702331
5 ARS-BFGL-NGS-75120 125729597
5 ARS-BFGL-NGS-106502 125756132
5 ARS-BFGL-NGS-100728 125804605
6 BTA-29168-no-rs 0
6 BTA-28751-no-rs 0
6 BTA-29382-no-rs 0
6 Hapmap27542-BTC-062507 1887
6 Hapmap33079-BTA-163567 1936
6 Hapmap50117-BTA-81807 3803
6 Hapmap28009-BTC-040457 5650
6 BTA-77629-no-rs 6627
6 Hapmap23797-BTC-045584 7703
6 Hapmap26280-BTC-045738 20535
6 Hapmap35054-BES7_Contig354_1224 20999
6 Hapmap27696-BTC-045782 34692
6 Hapmap58425-rs29021238 35271
6 BTB-01518538 106173
6 BTB-01518507 133318
6 BTB-01573119 182193
6 Hapmap33176-BTA-104879 228321
6 BTB-01573053 264247
6 BTA-22026-no-rs 301957
6 BTA-94560-no-rs 334252
6 ARS-BFGL-NGS-2069 392104
6 BTB-01812945 416897
6 BTB-02047078 454622
6 Hapmap38362-BTA-94562 514959
6 ARS-BFGL-NGS-87800 545274
6 BTA-88049-no-rs 574156
6 Hapmap43391-BTA-88040 660960
6 Hapmap43104-BTA-94049 714622
6 BTB-01645778 773074
6 Hapmap41427-BTA-110169 804837
6 Hapmap46959-BTA-16945 850596
6 BTB-01796690 883890
6 BTA-119334-no-rs 918160
6 BTB-01384704 959691
6 BTB-01384667 985513
6 BTA-100484-no-rs 1010997
6 Hapmap46514-BTA-122322 1037224
6 ARS-BFGL-NGS-68855 1071409
6 Hapmap39802-BTA-105908 1096576
6 ARS-BFGL-NGS-74563 1133117
6 BTB-01461517 1374013
6 BTB-01744782 1452846
6 BTB-01744697 1496085
6 BTB-00240372 1532420
6 BTB-00240394 1556121
6 Hapmap42078-BTA-115052 1710775
6 UA-IFASA-2005 1790979
6 Hapmap53691-rs29015797 1923177
6 BTB-01692201 1953557
6 BTB-01692181 2017216
6 BTB-01454593 2242801
6 Hapmap50164-BTA-94741 2264416
6 BTB-01710018 2326449
6 BTA-94737-no-rs 2469455
6 Hapmap59720-rs29025265 2526657
6 Hapmap45579-BTA-77250 2757585
6 Hapmap53068-rs29026861 2839922
6 Hapmap51857-BTA-76766 2888816
6 Hapmap30828-BTA-143720 2910374
6 BTB-00240524 2931929
6 ARS-BFGL-NGS-82805 2956054
6 BTB-00240453 2994631
6 Hapmap52832-rs29014980 3050801
6 Hapmap53408-rs29014449 3215714
6 Hapmap39586-BTA-78225 3350928
6 BTA-78237-no-rs 3398026
6 ARS-BFGL-NGS-109764 3517830
6 ARS-BFGL-NGS-107437 3538610
6 ARS-BFGL-NGS-25810 3560843
6 Hapmap59897-ss46526887 3587300
6 Hapmap23359-BTA-143727 3626655
6 BTA-16306-no-rs 3655625
6 BTB-01790614 3684492
6 BTA-20584-no-rs 3722574
6 BTB-01850027 3747200
6 Hapmap59227-rs29015185 3797378
6 BTB-01604595 3826731
6 ARS-BFGL-NGS-113302 3851046
6 ARS-BFGL-NGS-87162 3900575
6 Hapmap30881-BTA-159706 3939136
6 ARS-BFGL-NGS-56212 3994084
6 ARS-BFGL-NGS-80855 4017889
6 BTB-01770968 4057071
6 BTB-01280976 4128489
6 BTB-01281052 4153412
6 BTB-01281130 4190285
6 ARS-BFGL-NGS-119579 4217984
6 ARS-BFGL-NGS-77840 4243788
6 Hapmap46779-BTA-17103 4266888
6 ARS-BFGL-NGS-16613 4401438
6 ARS-BFGL-NGS-53485 4433247
6 BTB-00241732 4494602
6 BTB-00241772 4530263
6 BTB-00241906 4594144
6 ARS-BFGL-NGS-64902 4625850
6 BTB-02041372 4683078
6 BTB-01767757 4716583
6 BTB-01682978 4792809
6 BTB-01468045 4923325
6 ARS-BFGL-NGS-26338 4948746
6 ARS-BFGL-NGS-17891 5065188
6 ARS-BFGL-NGS-107589 5186791
6 BTA-101239-no-rs 5234692
6 Hapmap35597-SCAFFOLD359101_527 5267204
6 BTB-00243004 6093399
6 ARS-BFGL-NGS-111736 6181513
6 BTB-01596116 6725663
6 Hapmap29564-BTA-143742 6845580
6 BTB-00243324 6874908
6 BTB-00243309 6936584
6 ARS-BFGL-NGS-104900 6995394
6 ARS-BFGL-NGS-2202 7032821
6 ARS-BFGL-NGS-52934 7068081
6 BTA-121723-no-rs 7112168
6 ARS-BFGL-NGS-40701 7178336
6 Hapmap58359-rs29011329 7228428
6 ARS-BFGL-NGS-23052 7270852
6 BTB-01947097 7303014
6 ARS-BFGL-NGS-107847 7329803
6 BTB-01819118 7354027
6 ARS-BFGL-NGS-16874 7375912
6 ARS-BFGL-NGS-53927 7480916
6 BTB-00242939 7501457
6 BTB-00242823 7525602
6 BTB-01868870 7675177
6 BTB-00242750 7717403
6 BTB-00242660 7741467
6 Hapmap41082-BTA-76030 7812534
6 Hapmap25835-BTA-143733 7856063
6 ARS-BFGL-NGS-105221 7882522
6 ARS-BFGL-NGS-109742 7920291
6 BTB-00242529 7962426
6 BTB-00242396 8101295
6 BTB-00242361 8133705
6 Hapmap32986-BTA-123124 8179014
6 Hapmap50460-BTA-75791 8235476
6 BTB-00242038 8374342
6 BTA-75732-no-rs 8410986
6 BTA-111585-no-rs 8447718
6 BTA-01945-rs29012898 8472867
6 BTA-76544-no-rs 8564704
6 BTA-111598-no-rs 8628612
6 BTB-01566622 8722376
6 BTA-111604-no-rs 8807367
6 BTB-02022899 8850886
6 BTB-02056620 8893710
6 BTB-01862702 8923843
6 BTB-02076550 8983130
6 BTB-01704685 9021534
6 ARS-BFGL-NGS-408 9110886
6 BTB-01068781 9230391
6 Hapmap52683-rs29016228 9256392
6 BTB-01068806 9317054
6 BTA-104961-no-rs 9337873
6 ARS-BFGL-NGS-3742 9417347
6 BTA-104962-no-rs 9440713
6 BTB-01068898 9511319
6 ARS-BFGL-NGS-54017 9766976
6 BTB-01645485 9899254
6 BTB-02016906 10206655
6 BTB-01069292 10229482
6 BTB-01718894 10273924
6 BTB-01718868 10313840
6 BTB-01939106 10436170
6 BTB-01322180 10466542
6 BTA-22613-no-rs 10495988
6 BTB-01322000 10526584
6 BTA-10940-no-rs 10571433
6 BTB-01322092 10600743
6 Hapmap32397-BTA-18899 10649428
6 BTB-01827197 10674871
6 Hapmap42479-BTA-22862 10704013
6 BTB-01879337 10726964
6 Hapmap52732-rs29023384 10762144
6 Hapmap55555-rs29013320 10805966
6 ARS-BFGL-NGS-99273 10843018
6 BTB-02002084 10892746
6 BTA-88441-no-rs 10929393
6 BTA-27165-no-rs 10958688
6 Hapmap58659-rs29011609 11000273
6 BTB-00244030 11025692
6 ARS-BFGL-NGS-40615 11053368
6 BTB-00243966 11113331
6 BTA-76730-no-rs 11134421
6 BTA-05080-no-rs 11210497
6 BTB-00243897 11239808
6 Hapmap28097-BTA-150010 11332157
6 ARS-BFGL-NGS-38131 11405908
6 BTB-01447507 11439346
6 Hapmap42010-BTA-93975 11472659
6 BTB-01447775 11497520
6 ARS-BFGL-NGS-115734 11573836
6 BTB-01981717 11610877
6 Hapmap40034-BTA-93974 11648469
6 ARS-BFGL-NGS-118585 11717259
6 Hapmap49749-BTA-76609 11842042
6 Hapmap44566-BTA-76618 11898721
6 ARS-BFGL-NGS-101775 11944693
6 BTB-00883514 11989259
6 Hapmap54432-rs29022442 12028060
6 BTB-01545287 12056986
6 ARS-BFGL-NGS-27865 12080158
6 BTB-01545399 12114504
6 Hapmap28104-BTA-156698 12170493
6 BTB-01685239 12191817
6 Hapmap44339-BTA-110812 12265863
6 Hapmap23501-BTA-155913 12295124
6 Hapmap50219-BTA-112693 12323808
6 BTA-112689-no-rs 12358731
6 BTB-01711686 12434940
6 Hapmap42836-BTA-120227 12541392
6 BTB-01968603 12562241
6 Hapmap50605-BTA-16738 12582840
6 Hapmap59328-rs29016355 12617400
6 ARS-BFGL-NGS-83765 12655296
6 ARS-BFGL-NGS-34846 12696915
6 BTB-00103730 12717445
6 Hapmap46194-BTA-103835 12811968
6 ARS-BFGL-NGS-110757 12874271
6 BTB-01317228 12944007
6 BTA-22128-no-rs 12970556
6 ARS-BFGL-NGS-83035 13016128
6 BTB-00244545 13047090
6 Hapmap47406-BTA-77006 13076723
6 ARS-BFGL-NGS-33992 13116893
6 ARS-USMARC-Parent-AY849381-rs29003287 13138269
6 BTB-00244322 13162760
6 Hapmap40587-BTA-76947 13225584
6 BTB-01204634 13246352
6 ARS-BFGL-NGS-17079 13269348
6 BTA-110014-no-rs 13334137
6 BTB-01204750 13371677
6 ARS-BFGL-NGS-109646 13429879
6 BTB-00244579 13459802
6 Hapmap51544-BTA-108501 13565886
6 BTA-108507-no-rs 13600281
6 BTB-01205002 13624350
6 ARS-BFGL-NGS-114476 13649338
6 ARS-BFGL-NGS-42109 13676185
6 BTB-01791576 13706809
6 BTA-108499-no-rs 13733521
6 ARS-BFGL-NGS-54418 13780271
6 ARS-BFGL-NGS-92177 13853350
6 ARS-USMARC-Parent-DQ647190-rs29013632 13856009
6 Hapmap23888-BTA-155071 13877386
6 ARS-BFGL-NGS-112760 13960730
6 Hapmap58993-rs29021212 13990004
6 BTA-77361-no-rs 14011941
6 ARS-BFGL-NGS-116085 14076806
6 ARS-BFGL-NGS-113393 14146105
6 BTB-00245001 14176553
6 ARS-BFGL-NGS-106305 14262635
6 BTB-00244883 14313295
6 ARS-BFGL-NGS-34357 14349394
6 ARS-BFGL-NGS-19872 14391192
6 BTB-00244629 14421551
6 ARS-BFGL-NGS-44683 14443073
6 BTA-111520-no-rs 14479379
6 ARS-BFGL-NGS-117043 14619692
6 BTB-01726114 14655456
6 Hapmap53442-rs29021218 14683309
6 Hapmap56771-rs29024201 14776572
6 BTB-01598793 14921721
6 Hapmap42721-BTA-90776 15129260
6 Hapmap27184-BTA-149565 15153129
6 BTA-90783-no-rs 15189471
6 Hapmap50150-BTA-90793 15221529
6 ARS-BFGL-NGS-111448 15246757
6 ARS-BFGL-NGS-36776 15311684
6 Hapmap48120-BTA-90771 15333794
6 BTB-01123173 15382028
6 Hapmap27487-BTA-90787 15457972
6 ARS-BFGL-NGS-119888 15496042
6 BTA-90789-no-rs 15538869
6 BTA-90790-no-rs 15573698
6 ARS-BFGL-NGS-116270 15595024
6 ARS-BFGL-NGS-43780 15684054
6 ARS-BFGL-NGS-1358 15731862
6 BTB-01123876 15792624
6 BTB-01123885 15827598
6 ARS-BFGL-NGS-116880 15852885
6 ARS-BFGL-NGS-29553 15874388
6 BTB-00245684 15909224
6 Hapmap51807-BTA-116458 16001116
6 ARS-BFGL-NGS-56496 16063444
6 Hapmap49756-BTA-78187 16145596
6 Hapmap38696-BTA-78192 16231243
6 Hapmap49307-BTA-78198 16338863
6 BTA-78200-no-rs 16373919
6 BTB-00247173 16424373
6 ARS-BFGL-NGS-2588 16572208
6 Hapmap49468-BTA-116730 16766841
6 BTB-01919072 16793610
6 ARS-BFGL-NGS-110788 16827787
6 ARS-BFGL-NGS-35792 16859247
6 Hapmap57201-rs29025372 16888424
6 ARS-BFGL-NGS-25334 16912955
6 BTB-00105321 16976928
6 ARS-BFGL-NGS-104977 17000884
6 ARS-BFGL-NGS-109204 17067507
6 BTB-00243845 17102865
6 ARS-BFGL-NGS-105634 17130010
6 BTA-63194-no-rs 17173804
6 ARS-BFGL-NGS-65823 17199977
6 ARS-BFGL-NGS-89778 17224645
6 ARS-BFGL-NGS-51464 17345919
6 BTB-01648819 17380058
6 BTA-110589-no-rs 17402053
6 BTA-110591-no-rs 17425127
6 ARS-BFGL-NGS-110317 17449033
6 BTB-00247326 17471208
6 Hapmap32576-BTA-143817 17529594
6 BTB-00247385 17575308
6 BTB-00247449 17624569
6 BTB-00247494 17662992
6 BTA-78204-no-rs 17703326
6 ARS-BFGL-NGS-107549 17737164
6 BTB-00247622 17769611
6 BTB-00245693 17790255
6 Hapmap44568-BTA-77505 17810294
6 BTA-77526-no-rs 17853627
6 BTB-00245802 17883043
6 UA-IFASA-6793 17969410
6 ARS-BFGL-NGS-41348 18027817
6 BTA-77635-no-rs 18094559
6 Hapmap48464-BTA-77646 18119104
6 Hapmap54435-rs29022514 18153464
6 ARS-BFGL-NGS-40548 18196160
6 Hapmap50491-BTA-85929 18368732
6 BTB-01365807 18388864
6 BTB-01365869 18436575
6 ARS-BFGL-NGS-80568 18456745
6 BTB-01365922 18481438
6 Hapmap40237-BTA-122861 18549387
6 Hapmap34233-BES5_Contig600_1072 18600641
6 ARS-BFGL-NGS-94258 18638264
6 ARS-BFGL-NGS-21524 18774775
6 ARS-BFGL-NGS-25804 18804288
6 Hapmap53612-rs29011400 18874633
6 ARS-BFGL-NGS-45046 18901101
6 ARS-BFGL-NGS-41699 19016154
6 BTA-77968-no-rs 19062126
6 ARS-BFGL-NGS-10494 19125720
6 BTB-00246400 19149629
6 BTB-01977298 19185421
6 BTB-01038669 19231818
6 Hapmap60777-rs29027003 19254662
6 Hapmap43552-BTA-31207 19369917
6 BTA-31193-no-rs 19411669
6 ARS-BFGL-NGS-112191 19439733
6 Hapmap57362-rs29014889 19484685
6 BTB-01038817 19600417
6 ARS-BFGL-NGS-19374 19635120
6 ARS-BFGL-NGS-91848 19660702
6 ARS-BFGL-NGS-111408 19728466
6 BTB-02031673 19789728
6 BTA-114709-no-rs 19841029
6 Hapmap43772-BTA-114710 19883120
6 ARS-BFGL-NGS-11814 19983080
6 Hapmap38814-BTA-115768 20088218
6 BTB-01235703 20117237
6 Hapmap41757-BTA-115774 20138100
6 Hapmap52885-ss46527007 20330489
6 Hapmap49035-BTA-115769 20425750
6 Hapmap50239-BTA-115771 20463275
6 BTB-01785734 20510425
6 BTB-01785636 20532295
6 Hapmap50753-BTA-66069 20565525
6 BTB-01034664 20586033
6 ARS-BFGL-NGS-66490 20609815
6 ARS-BFGL-NGS-113831 20665738
6 BTB-01034634 20710881
6 ARS-BFGL-NGS-59175 20742396
6 BTB-01034609 20804337
6 BTB-01680436 20875209
6 Hapmap39903-BTA-24345 20912423
6 BTA-77886-no-rs 21108876
6 BTB-00246256 21129451
6 ARS-BFGL-NGS-3820 21151409
6 BTB-00246150 21197924
6 ARS-BFGL-NGS-69156 21238723
6 ARS-BFGL-NGS-112620 21307415
6 BTB-00245990 21331143
6 Hapmap45132-BTA-77765 21408490
6 Hapmap49304-BTA-77734 21501375
6 BTB-01951920 21538643
6 ARS-BFGL-NGS-27962 21593191
6 UA-IFASA-1756 21620640
6 Hapmap26681-BTA-143845 21679441
6 BTA-78232-no-rs 21712341
6 Hapmap41356-BTA-78236 21736845
6 ARS-BFGL-NGS-118535 21888948
6 BTB-00247744 21937107
6 Hapmap45671-BTA-122516 21991393
6 ARS-BFGL-NGS-118959 22057626
6 BTB-01640698 22112070
6 ARS-BFGL-NGS-114695 22163543
6 BTB-01430084 22210179
6 Hapmap32615-BTA-153007 22317050
6 Hapmap40629-BTA-102563 22359287
6 ARS-BFGL-NGS-41837 22383466
6 ARS-BFGL-NGS-23532 22528096
6 BTB-01530236 22556690
6 BTA-101236-no-rs 22616876
6 BTB-00254696 22710062
6 BTB-00254654 22737174
6 ARS-BFGL-NGS-119394 22801627
6 Hapmap27235-BTA-163445 22840396
6 BTB-01313885 22877833
6 BTB-01313904 22914656
6 BTB-01568097 22959300
6 BTB-01663497 23211286
6 Hapmap1572-BTA-111558 23283249
6 BTA-78211-no-rs 23312426
6 UA-IFASA-4431 23332869
6 ARS-BFGL-NGS-67989 23364510
6 ARS-BFGL-NGS-100050 23422853
6 Hapmap33491-BTA-147298 23457827
6 ARS-BFGL-NGS-96978 23692578
6 BTB-00246860 23720886
6 Hapmap50782-BTA-78177 23744743
6 ARS-BFGL-NGS-103398 23782075
6 Hapmap39780-BTA-78179 23826442
6 ARS-BFGL-NGS-114096 23878187
6 BTA-78185-no-rs 23918018
6 BTB-00247050 23999006
6 ARS-BFGL-NGS-63778 24220362
6 ARS-BFGL-NGS-18384 24251270
6 Hapmap49541-BTA-24412 24356726
6 ARS-BFGL-NGS-30459 24420716
6 ARS-BFGL-NGS-15282 24451460
6 BTA-94473-no-rs 24493632
6 BTB-01451601 24528301
6 BTB-01451452 24618540
6 BTB-01965723 24693546
6 BTB-01673061 24729970
6 BTB-01673078 24758573
6 BTB-01715840 24836889
6 Hapmap42467-BTA-19217 24901932
6 Hapmap38942-BTA-19216 24924734
6 ARS-BFGL-NGS-19080 24955549
6 Hapmap52578-rs29012386 24997937
6 Hapmap44314-BTA-92383 25055121
6 BTB-01427403 25121859
6 BTB-01427408 25165208
6 BTA-92371-no-rs 25195079
6 Hapmap51350-BTA-92379 25226037
6 BTA-37417-no-rs 25269091
6 ARS-BFGL-NGS-21278 25327693
6 UA-IFASA-9429 25360042
6 BTA-37416-no-rs 25469242
6 ARS-BFGL-NGS-12688 25497929
6 ARS-BFGL-NGS-82212 25551540
6 Hapmap50545-BTA-102653 25590915
6 ARS-BFGL-NGS-18583 25658566
6 ARS-BFGL-NGS-6319 25788035
6 Hapmap44510-BTA-106807 25837739
6 Hapmap38539-BTA-86703 25869514
6 Hapmap12085-BTA-86700 25933489
6 ARS-BFGL-NGS-37559 25954072
6 BTA-24425-no-rs 25981330
6 BTA-78240-no-rs 26027105
6 ARS-BFGL-NGS-33069 26178808
6 ARS-BFGL-NGS-106762 26237471
6 Hapmap40492-BTA-117825 26378567
6 BTA-78257-no-rs 26461349
6 BTA-78261-no-rs 26496364
6 Hapmap27407-BTA-143867 26537284
6 ARS-BFGL-NGS-59728 26706544
6 Hapmap28262-BTA-143868 26871284
6 ARS-BFGL-NGS-23452 26923915
6 ARS-BFGL-NGS-22019 26945718
6 Hapmap50018-BTA-52623 27132607
6 BTA-102968-no-rs 27233910
6 Hapmap47476-BTA-102963 27256501
6 ARS-BFGL-NGS-15967 27335927
6 Hapmap56325-rs29017678 27360780
6 ARS-BFGL-NGS-5233 27476705
6 BTA-122286-no-rs 27504768
6 ARS-BFGL-NGS-113577 27592990
6 ARS-BFGL-NGS-97990 27653522
6 ARS-BFGL-NGS-115202 27675521
6 ARS-BFGL-NGS-10082 27719834
6 ARS-BFGL-NGS-105341 27761080
6 ARS-BFGL-NGS-108417 27786722
6 Hapmap50091-BTA-75608 27831793
6 ARS-BFGL-NGS-118927 27887362
6 ARS-BFGL-NGS-113703 28129913
6 ARS-BFGL-NGS-12917 28169845
6 Hapmap25075-BTA-150348 28281604
6 ARS-BFGL-NGS-44791 28314059
6 BTA-95006-no-rs 28485878
6 BTA-86166-no-rs 28535175
6 Hapmap49794-BTA-91444 28567609
6 BTA-117462-no-rs 28599716
6 ARS-BFGL-NGS-86958 28622869
6 ARS-BFGL-NGS-62732 28849193
6 Hapmap34437-BES1_Contig321_585 28912009
6 UA-IFASA-4152 29139242
6 ARS-BFGL-NGS-88344 29162223
6 ARS-BFGL-NGS-102813 29212237
6 ARS-USMARC-Parent-DQ789028-rs29017713 29239362
6 ARS-BFGL-NGS-99477 29252296
6 ARS-BFGL-NGS-102930 29529308
6 Hapmap52018-BTA-75646 29803112
6 ARS-BFGL-NGS-106583 29836485
6 ARS-BFGL-NGS-5216 29920728
6 Hapmap43142-BTA-107561 30004186
6 ARS-BFGL-NGS-40881 30042435
6 ARS-BFGL-NGS-53343 30157491
6 Hapmap49852-BTA-107572 30242396
6 ARS-BFGL-NGS-7249 30503077
6 Hapmap43931-BTA-75650 30691546
6 Hapmap58595-rs29013454 30750198
6 Hapmap53749-rs29023061 30817481
6 BTA-106596-no-rs 30855460
6 BTA-75660-no-rs 30899614
6 Hapmap43456-BTA-110215 30940610
6 Hapmap55575-rs29016266 31006416
6 ARS-BFGL-NGS-66862 31038646
6 Hapmap50644-BTA-28820 31065581
6 ARS-BFGL-NGS-11156 31210288
6 ARS-BFGL-NGS-117147 31235325
6 ARS-BFGL-NGS-103412 31264649
6 ARS-BFGL-NGS-105606 31285198
6 Hapmap44406-BTA-75678 31357382
6 BTA-24561-no-rs 31444334
6 BTA-75680-no-rs 31470687
6 UA-IFASA-2072 31521514
6 Hapmap54442-rs29025673 31579806
6 Hapmap43180-BTA-121726 31664149
6 BTA-121729-no-rs 31729357
6 ARS-BFGL-NGS-12563 31783986
6 Hapmap49740-BTA-75691 31807491
6 Hapmap42761-BTA-05111 31895196
6 BTA-121735-no-rs 31915392
6 Hapmap59443-rs29009843 31937564
6 Hapmap49292-BTA-75698 32023121
6 Hapmap49741-BTA-75700 32064221
6 BTA-120439-no-rs 32130121
6 BTA-12156-rs29024115 32154208
6 Hapmap34281-BES3_Contig343_1116 32240785
6 ARS-BFGL-NGS-89359 32336516
6 ARS-BFGL-NGS-118995 32571278
6 Hapmap30757-BTA-115734 32685287
6 ARS-BFGL-NGS-28684 32765342
6 BTA-119035-no-rs 32816892
6 ARS-BFGL-NGS-84321 32960408
6 Hapmap49839-BTA-105037 33070179
6 ARS-BFGL-NGS-84257 33278019
6 Hapmap39094-BTA-75706 33328168
6 ARS-BFGL-NGS-98932 33400069
6 Hapmap27294-BTC-032117 33444496
6 Hapmap41633-BTA-75713 33498580
6 Hapmap27136-BTC-073585 33521995
6 Hapmap33174-BTC-073543 33542442
6 Hapmap33286-BTC-032290 33596514
6 Hapmap33287-BTC-032371 33620176
6 Hapmap34404-BES10_Contig556_782 33689669
6 Hapmap27945-BTC-073459 33720459
6 Hapmap30962-BTC-032558 33785059
6 Hapmap27069-BTC-032712 33825465
6 Hapmap25997-BTC-032754 33847045
6 Hapmap32709-BTC-032803 33880373
6 Hapmap30963-BTC-032941 33914492
6 BTA-07565-rs29027230 33967452
6 Hapmap59369-rs29018333 33989254
6 Hapmap33121-BTC-033043 34034406
6 Hapmap32205-BTC-033063 34061075
6 Hapmap38985-BTA-75752 34102660
6 Hapmap46243-BTA-75753 34135835
6 Hapmap38852-BTA-75755 34257928
6 Hapmap32447-BTC-033214 34309260
6 Hapmap25168-BTC-033275 34337627
6 Hapmap36813-SCAFFOLD50174_9004 34391776
6 Hapmap41799-BTA-21550 34740607
6 BTA-21392-no-rs 34790008
6 ARS-BFGL-NGS-103009 34991977
6 Hapmap40585-BTA-75775 35070616
6 BTA-75774-no-rs 35095139
6 BTA-75768-no-rs 35250054
6 Hapmap42314-BTA-75757 35346416
6 Hapmap60855-rs29024248 35462920
6 Hapmap27887-BTA-156628 35622831
6 Hapmap43447-BTA-105138 35690337
6 Hapmap50194-BTA-105136 35743452
6 BTA-18965-no-rs 35778162
6 Hapmap56615-rs29012836 35815787
6 ARS-BFGL-NGS-642 35843840
6 ARS-BFGL-NGS-36652 35895396
6 Hapmap59902-rs29013268 35955586
6 ARS-BFGL-NGS-114855 36088414
6 ARS-BFGL-NGS-49600 36280418
6 BTA-97637-no-rs 36496735
6 BTA-97638-no-rs 36535377
6 UA-IFASA-6538 36784645
6 ARS-BFGL-NGS-87474 36825784
6 Hapmap48882-BTA-75976 36848689
6 Hapmap26263-BTC-036885 36886557
6 Hapmap29925-BTC-036976 36911818
6 Hapmap33547-BTC-037046 36937295
6 Hapmap26264-BTC-037159 36969463
6 Hapmap33644-BTC-062485 37045882
6 Hapmap24039-BTC-031958 37096526
6 Hapmap25165-BTC-032007 37135014
6 Hapmap25417-BTC-036670 37193156
6 Hapmap43675-BTA-75814 37231102
6 Hapmap26261-BTC-034133 37260383
6 BTA-22850-no-rs 37374911
6 Hapmap54103-rs29010895 37433108
6 BTA-121739-no-rs 37454410
6 Hapmap27072-BTC-033816 37524839
6 Hapmap27503-BTC-033786 37564380
6 Hapmap33288-BTC-033751 37594439
6 Hapmap26555-BTC-033429 37624773
6 Hapmap26258-BTC-033509 37647259
6 Hapmap26259-BTC-033526 37669926
6 Hapmap29922-BTC-033565 37704774
6 Hapmap30134-BTC-034283 37852401
6 Hapmap26308-BTC-057761 37963148
6 ARS-BFGL-NGS-112812 38014255
6 ARS-BFGL-NGS-45457 38102328
6 Hapmap43470-BTA-114677 38133291
6 Hapmap27083-BTC-041166 38212942
6 Hapmap23507-BTC-041133 38233089
6 Hapmap31285-BTC-041097 38256890
6 Hapmap33630-BTC-041044 38301285
6 Hapmap33628-BTC-041023 38326148
6 Hapmap27529-BTC-050639 38420477
6 ARS-BFGL-NGS-2946 38455997
6 Hapmap25414-BTC-034877 38479644
6 Hapmap32207-BTC-034871 38500210
6 Hapmap28546-BTC-072715 38558527
6 Hapmap53940-rs29026121 38600495
6 Hapmap27537-BTC-060891 38638963
6 BTB-01709638 38658981
6 Hapmap31044-BTC-071337 38729867
6 Hapmap33170-BTC-071249 38756336
6 BTB-01326707 38824039
6 BTB-01326697 38846448
6 Hapmap27849-BTC-071108 38888187
6 Hapmap33339-BTC-071052 38914557
6 Hapmap27344-BTC-063259 39052609
6 ARS-BFGL-NGS-113801 39072638
6 Hapmap23923-BTC-066021 39108079
6 Hapmap32513-BTC-066089 39139503
6 Hapmap27298-BTC-035654 39159588
6 Hapmap26842-BTC-035606 39202497
6 Hapmap32210-BTC-035534 39223438
6 Hapmap43932-BTA-75850 39486005
6 BTB-00260450 39509021
6 Hapmap33742-BTC-041190 39531542
6 Hapmap27818-BTC-035199 39604432
6 Hapmap23971-BTC-035093 39632777
6 Hapmap33123-BTC-034965 39679822
6 BTB-00250110 39708327
6 Hapmap23907-BTC-036006 39770116
6 Hapmap27299-BTC-035816 39794335
6 Hapmap32211-BTC-035717 39822101
6 Hapmap28075-BTC-035688 39844524
6 Hapmap23924-BTC-070527 39945339
6 Hapmap23862-BTC-069949 39997429
6 BTB-01865288 40024243
6 Hapmap27337-BTC-060499 40047971
6 Hapmap27701-BTC-050761 40183166
6 Hapmap31819-BTA-156590 40421547
6 ARS-BFGL-NGS-34023 40470573
6 Hapmap33744-BTC-050901 40616626
6 Hapmap23201-BTC-072836 40655229
6 Hapmap60113-rs29017603 40699508
6 BTB-00252896 40720194
6 BTB-00252917 40741316
6 ARS-BFGL-NGS-36479 40778484
6 BTB-00406718 40838116
6 Hapmap27076-BTC-037281 40891659
6 Hapmap57625-rs29027071 40966663
6 Hapmap26845-BTC-037406 40995040
6 Hapmap32714-BTC-037559 41028974
6 BTB-00250899 41056100
6 Hapmap26843-BTC-036644 41092138
6 Hapmap32946-BTC-046820 41129701
6 Hapmap31624-BTC-046805 41155258
6 Hapmap23186-BTC-046762 41208357
6 BTB-00252870 41242588
6 Hapmap24437-BTC-037637 41276776
6 Hapmap33430-BTC-037618 41300912
6 Hapmap24317-BTC-037593 41323841
6 Hapmap24633-BTC-062521 41373556
6 Hapmap22729-BTC-036455 41429808
6 Hapmap32713-BTC-036432 41462783
6 BTB-00250665 41506940
6 ARS-BFGL-NGS-72188 41541415
6 BTB-00250403 41568482
6 Hapmap51884-BTA-121745 41601261
6 ARS-BFGL-NGS-70160 41625127
6 BTA-75905-no-rs 41680775
6 Hapmap48459-BTA-75920 41735030
6 BTB-00251468 41768622
6 ARS-BFGL-NGS-90128 41806866
6 Hapmap49744-BTA-75903 41832768
6 BTA-75902-no-rs 41867043
6 BTB-00251059 41902577
6 BTB-00251047 41928695
6 BTA-75891-no-rs 41951591
6 ARS-BFGL-NGS-90857 41978851
6 BTA-75961-no-rs 42006515
6 Hapmap59527-rs29021960 42030671
6 BTB-00251852 42099468
6 BTA-75952-no-rs 42122347
6 BTB-00251835 42157837
6 Hapmap27408-BTA-143963 42204901
6 BTB-00251663 42278953
6 BTB-00251655 42321332
6 Hapmap44280-BTA-75941 42376126
6 ARS-BFGL-NGS-67509 42489221
6 Hapmap43676-BTA-75936 42512115
6 Hapmap49493-BTA-121746 42555613
6 BTA-75926-no-rs 42597176
6 BTA-95818-no-rs 42786668
6 Hapmap59666-rs29014966 42810749
6 BTB-01468498 42838772
6 Hapmap59861-rs29027897 42944536
6 BTA-88763-no-rs 42980062
6 BTB-01900351 43043002
6 Hapmap47224-BTA-24614 43071077
6 BTB-00252970 43097260
6 ARS-BFGL-NGS-78195 43163442
6 Hapmap44513-BTA-107931 43184224
6 ARS-BFGL-NGS-107577 43220732
6 ARS-BFGL-NGS-1611 43253610
6 BTB-00825210 43296256
6 Hapmap47037-BTA-52688 43333442
6 ARS-BFGL-NGS-23937 43378455
6 Hapmap34048-BES8_Contig582_862 43422442
6 ARS-BFGL-NGS-58762 43464170
6 Hapmap43677-BTA-76003 43522483
6 BTB-00253074 43561116
6 BTB-00253070 43566157
6 BTB-01893222 43660167
6 BTB-02093016 43785150
6 ARS-BFGL-NGS-42501 43805236
6 Hapmap28019-BTC-054809 44190262
6 Hapmap26882-BTC-054869 44222974
6 Hapmap26587-BTC-054901 44248876
6 Hapmap33640-BTC-055193 44303954
6 Hapmap26883-BTC-055211 44327200
6 Hapmap51527-BTA-97415 44347309
6 Hapmap33765-BTC-037748 44385176
6 Hapmap54823-rs29021261 44433640
6 Hapmap28005-BTC-037769 44503123
6 ARS-BFGL-NGS-117009 44530078
6 BTA-76027-no-rs 44553263
6 Hapmap27690-BTC-037987 44579097
6 Hapmap27691-BTC-038108 44611252
6 Hapmap30691-BTC-038216 44643941
6 Hapmap31927-BTC-038306 44670590
6 Hapmap26848-BTC-038527 44699342
6 Hapmap29379-BTC-038535 44729117
6 Hapmap32932-BTC-038619 44772186
6 Hapmap26001-BTC-038813 44804410
6 Hapmap24121-BTC-039009 44846320
6 Hapmap23242-BTC-039071 44870028
6 BTB-00254199 44895890
6 Hapmap31283-BTC-039096 44930625
6 Hapmap31284-BTC-039204 44952607
6 Hapmap47403-BTA-76048 45009371
6 Hapmap30420-BTC-039335 45031341
6 Hapmap32456-BTC-038385 45072465
6 Hapmap26267-BTC-039886 45109597
6 Hapmap32217-BTC-039812 45157066
6 Hapmap47098-BTA-76051 45180693
6 Hapmap31607-BTC-039637 45238022
6 ARS-BFGL-NGS-112073 45295746
6 ARS-BFGL-NGS-112781 45334395
6 Hapmap44618-BTA-76049 45354708
6 Hapmap27078-BTC-039516 45377549
6 ARS-BFGL-NGS-29047 45423391
6 Hapmap44850-BTA-76107 45457130
6 ARS-BFGL-NGS-35169 45606123
6 ARS-BFGL-NGS-2525 45627477
6 ARS-BFGL-NGS-4396 45649790
6 ARS-BFGL-NGS-97136 45722686
6 Hapmap48206-BTA-119876 45758668
6 Hapmap57445-rs29023972 45896642
6 Hapmap49746-BTA-76106 45960115
6 Hapmap49745-BTA-76105 45986604
6 Hapmap55150-rs29025709 46068198
6 Hapmap34991-BES10_Contig387_829 46289362
6 ARS-BFGL-NGS-39570 46320087
6 ARS-BFGL-NGS-113185 46340972
6 ARS-BFGL-NGS-31525 46364204
6 ARS-BFGL-NGS-21182 46429904
6 ARS-BFGL-NGS-21774 46452282
6 Hapmap44131-BTA-76099 46473849
6 Hapmap52362-ss46526804 46522537
6 ARS-BFGL-NGS-95035 46560134
6 ARS-BFGL-NGS-67206 46591650
6 Hapmap34686-BES10_Contig763_1215 46639540
6 ARS-BFGL-NGS-53753 46717801
6 ARS-BFGL-NGS-24332 46812246
6 BTA-76116-no-rs 46920843
6 ARS-BFGL-NGS-39508 46968138
6 BTA-121749-no-rs 47086301
6 Hapmap33922-BES7_Contig380_533 47210710
6 Hapmap41353-BTA-76120 47261192
6 ARS-BFGL-NGS-56572 47292122
6 ARS-BFGL-NGS-30034 47613909
6 ARS-BFGL-NGS-98747 47659956
6 ARS-BFGL-NGS-31387 47736612
6 Hapmap52342-rs29016265 47812158
6 BTB-00254839 47853056
6 ARS-BFGL-NGS-12288 47893410
6 ARS-BFGL-NGS-101567 48044634
6 Hapmap34506-BES8_Contig430_959 48085010
6 ARS-BFGL-NGS-116163 48130754
6 Hapmap43679-BTA-76147 48249828
6 ARS-BFGL-NGS-58287 48302379
6 BTB-01417044 48334787
6 Hapmap44495-BTA-91063 48367512
6 Hapmap54702-rs29018489 48404933
6 ARS-BFGL-NGS-69417 48491443
6 BTB-00255537 48528614
6 ARS-BFGL-NGS-75897 48562604
6 BTB-00255207 48615303
6 ARS-BFGL-NGS-41037 48639805
6 Hapmap60756-rs29010402 48676373
6 ARS-BFGL-NGS-78057 48747117
6 BTB-01402033 48782733
6 BTB-01402075 48804950
6 Hapmap39620-BTA-113785 48863981
6 BTB-01688071 48928335
6 BTB-02002785 49009713
6 BTB-01527594 49042264
6 BTB-01527489 49080812
6 BTB-01527373 49108244
6 BTB-01846733 49176710
6 BTB-01870633 49217287
6 BTB-00255719 49290357
6 BTB-00255771 49313358
6 Hapmap39703-BTA-08331 49334858
6 BTB-00255828 49361008
6 BTA-76196-no-rs 49435978
6 BTB-00256073 49456373
6 BTB-02022847 49476443
6 BTB-01642941 49518620
6 BTB-00256366 49552577
6 ARS-BFGL-NGS-46273 49581933
6 BTB-00256297 49611109
6 ARS-BFGL-NGS-58275 49814265
6 BTA-18812-no-rs 50149884
6 Hapmap55410-rs29023010 50201212
6 Hapmap43038-BTA-76203 50259955
6 BTB-00256594 50291769
6 BTA-76317-no-rs 50331503
6 BTB-00256842 50375516
6 Hapmap44302-BTA-86279 50416045
6 Hapmap24252-BTA-147305 50582574
6 ARS-BFGL-NGS-41652 50645903
6 BTB-01382552 50691754
6 BTB-01201377 50737861
6 BTB-01201456 50774091
6 BTB-01201475 50824702
6 BTB-02001974 50860417
6 BTB-00257072 50886857
6 BTB-01354053 51007155
6 BTB-02077165 51063101
6 BTB-01518295 51089277
6 BTB-01518251 51147563
6 ARS-BFGL-NGS-3190 51260255
6 ARS-BFGL-NGS-106177 51341956
6 BTA-120452-no-rs 51406700
6 Hapmap41385-BTA-93895 51436623
6 Hapmap51534-BTA-103373 51532140
6 BTB-01553462 51567323
6 BTA-103370-no-rs 51603449
6 BTB-01451336 51648197
6 Hapmap49465-BTA-11618 51685675
6 BTB-01794972 51709444
6 BTA-26533-no-rs 51772055
6 BTB-00477280 51811956
6 Hapmap43743-BTA-101057 51851114
6 BTB-00477134 51889391
6 BTB-01345846 51958782
6 BTA-26532-no-rs 52027976
6 BTA-108997-no-rs 52059851
6 Hapmap50568-BTA-111925 52094032
6 BTB-02007277 52169453
6 Hapmap42466-BTA-18439 52247529
6 Hapmap51414-BTA-18435 52278780
6 BTB-01609384 52303010
6 UA-IFASA-959 52326213
6 Hapmap23184-BTC-039909 52438316
6 Hapmap50774-BTA-76325 52461052
6 Hapmap27079-BTC-039967 52482067
6 BTB-00257494 52546396
6 BTB-00257472 52602521
6 BTB-00257432 52671075
6 Hapmap23534-BTC-040517 52708577
6 Hapmap59303-rs29022511 52776270
6 Hapmap26268-BTC-040324 52811751
6 Hapmap25704-BTC-040002 52848991
6 Hapmap35781-SCAFFOLD166430_3864 52912652
6 Hapmap31349-BTC-068528 52975496
6 Hapmap27355-BTC-068697 53000926
6 Hapmap24241-BTC-071805 53026137
6 Hapmap27851-BTC-071689 53104687
6 ARS-BFGL-NGS-116340 53162427
6 BTB-01845289 53224549
6 Hapmap33637-BTC-051504 53279489
6 Hapmap31996-BTC-066011 53329684
6 Hapmap27834-BTC-051463 53385027
6 Hapmap23860-BTC-065677 53445429
6 BTA-76341-no-rs 53671572
6 Hapmap39865-BTA-76343 53719949
6 ARS-BFGL-NGS-60567 53852963
6 Hapmap27513-BTC-040798 53873257
6 Hapmap26004-BTC-040877 53898894
6 Hapmap32218-BTC-040966 53921384
6 Hapmap23340-BTC-040990 53943356
6 Hapmap43039-BTA-76358 54085643
6 Hapmap28115-BTC-014654 54118748
6 Hapmap26814-BTC-014764 54156739
6 ARS-BFGL-NGS-84705 54227934
6 BTA-86872-no-rs 54328470
6 Hapmap44575-BTA-86867 54354528
6 Hapmap23097-BTA-161268 54415176
6 Hapmap27120-BTC-066223 54459621
6 Hapmap26571-BTC-047218 54526955
6 Hapmap27519-BTC-047206 54550438
6 ARS-BFGL-NGS-118484 54576778
6 BTB-01206648 54612482
6 Hapmap44338-BTA-110232 54643464
6 Hapmap43761-BTA-110229 54699010
6 BTB-01206363 54741249
6 BTB-02034993 54918599
6 ARS-BFGL-NGS-100863 54944965
6 ARS-BFGL-NGS-117643 55009766
6 ARS-BFGL-NGS-112970 55038931
6 BTB-00257952 55080375
6 ARS-BFGL-NGS-2697 55121391
6 BTB-00844104 55167283
6 BTB-00844067 55196036
6 BTA-53869-no-rs 55222361
6 BTB-00843849 55243050
6 BTB-00843793 55266546
6 BTB-00843812 55293701
6 BTB-00843560 55353385
6 BTA-53855-no-rs 55385887
6 BTB-00843442 55410621
6 Hapmap52059-rs29011604 55441647
6 BTB-00843351 55476904
6 ARS-BFGL-NGS-23616 55506268
6 Hapmap51102-BTA-97964 55581785
6 BTB-01494063 55615670
6 BTB-01494055 55642282
6 ARS-BFGL-NGS-29965 55664412
6 BTB-01421608 55716232
6 BTB-01421603 55738132
6 Hapmap24851-BTA-149313 55765188
6 Hapmap50821-BTA-91753 55857696
6 ARS-BFGL-NGS-93645 55916486
6 BTB-01133946 55956042
6 BTA-94705-no-rs 56002136
6 BTA-94697-no-rs 56038249
6 BTA-00391-no-rs 56074791
6 ARS-BFGL-NGS-98343 56434873
6 BTB-01133499 56471463
6 Hapmap40151-BTA-94687 56495043
6 ARS-BFGL-NGS-42951 56537010
6 BTB-01133278 56595391
6 BTB-01133266 56634157
6 BTA-94706-no-rs 56662125
6 ARS-BFGL-NGS-27268 56711278
6 BTB-01132969 56736868
6 BTB-00258418 56781359
6 BTB-00258382 57062313
6 BTB-01656109 57116272
6 Hapmap49021-BTA-111079 57139918
6 BTB-00258256 57161250
6 BTB-01453838 57187298
6 BTB-01453811 57233856
6 BTB-00533198 57308678
6 Hapmap34928-BES10_Contig751_552 57337062
6 Hapmap60764-rs29014631 57367415
6 BTA-33069-no-rs 57392471
6 BTA-26162-no-rs 57416735
6 ARS-BFGL-NGS-28430 57495853
6 Hapmap25928-BTA-18390 57548761
6 Hapmap55334-rs29009712 57577952
6 ARS-BFGL-NGS-116526 57680752
6 Hapmap54176-rs29021880 57763159
6 Hapmap41788-BTA-18387 57806017
6 ARS-BFGL-NGS-61109 58528972
6 ARS-BFGL-NGS-13064 58573303
6 ARS-BFGL-NGS-13151 58855950
6 Hapmap51047-BTA-76410 58902629
6 Hapmap53964-rs29017197 58924722
6 BTA-21386-no-rs 58966652
6 ARS-BFGL-NGS-23724 59055715
6 Hapmap42666-BTA-76393 59118410
6 ARS-BFGL-NGS-75543 59221344
6 ARS-BFGL-NGS-4788 59335774
6 ARS-BFGL-NGS-19947 59397770
6 UA-IFASA-5538 59524518
6 UA-IFASA-8307 59547953
6 ARS-BFGL-NGS-5602 59640193
6 ARS-BFGL-NGS-109509 59730341
6 Hapmap58166-rs29026792 59753787
6 Hapmap58623-rs29012688 59787613
6 Hapmap38910-BTA-76481 59860619
6 BTA-00956-rs29014106 59971641
6 ARS-BFGL-NGS-100658 60148298
6 ARS-BFGL-NGS-31848 60235599
6 ARS-BFGL-NGS-106371 60288902
6 ARS-BFGL-NGS-25659 60343228
6 ARS-BFGL-NGS-34791 60382591
6 Hapmap26209-BTA-162290 60452406
6 BTA-97850-no-rs 60548448
6 Hapmap54653-rs29025767 60652062
6 BTA-97854-no-rs 60704108
6 Hapmap55170-rs29017690 60904765
6 ARS-BFGL-NGS-101471 60926607
6 UA-IFASA-5446 60982162
6 ARS-BFGL-NGS-101874 61049599
6 UA-IFASA-6142 61127332
6 Hapmap51979-BTA-43275 61163886
6 ARS-BFGL-NGS-62682 61252857
6 Hapmap39910-BTA-30685 61382450
6 BTA-30686-no-rs 61422622
6 Hapmap51312-BTA-76569 61532963
6 Hapmap51763-BTA-76571 61569919
6 ARS-BFGL-NGS-11358 61650020
6 Hapmap24881-BTA-162030 61673987
6 BTA-76543-no-rs 61750467
6 ARS-BFGL-NGS-97839 61802200
6 BTA-05152-no-rs 61868269
6 ARS-BFGL-NGS-100046 61917425
6 ARS-BFGL-NGS-106015 61938806
6 ARS-BFGL-NGS-62989 61967076
6 ARS-BFGL-NGS-113479 61999923
6 Hapmap50098-BTA-76549 62107296
6 Hapmap41964-BTA-76553 62149881
6 ARS-BFGL-NGS-41669 62196909
6 Hapmap39208-BTA-68393 62234812
6 BTA-68404-no-rs 62265819
6 ARS-BFGL-NGS-10224 62298184
6 Hapmap38694-BTA-76566 62334031
6 BTB-00259313 62357058
6 BTB-00259302 62383394
6 BTB-01574784 62444984
6 ARS-BFGL-NGS-112982 62475579
6 Hapmap51045-BTA-75796 62552757
6 ARS-BFGL-NGS-33448 62582443
6 Hapmap38350-BTA-75806 62620375
6 BTB-00248845 62662352
6 Hapmap42315-BTA-75808 62706630
6 Hapmap51046-BTA-75812 62741260
6 BTA-76499-no-rs 62774664
6 Hapmap41354-BTA-76501 62805339
6 BTB-00258644 62841578
6 ARS-BFGL-NGS-24038 62876299
6 BTB-00258746 62900990
6 ARS-BFGL-NGS-111961 62925421
6 ARS-BFGL-NGS-117527 62962734
6 ARS-BFGL-NGS-114148 62985095
6 ARS-BFGL-NGS-5114 63053085
6 BTA-76588-no-rs 63098443
6 BTB-00259582 63164212
6 BTB-00259674 63186624
6 BTB-00259691 63208708
6 BTB-00259841 63305334
6 BTB-00259424 63426672
6 BTB-00259776 63474386
6 ARS-BFGL-NGS-66408 63650784
6 ARS-BFGL-NGS-35835 63706460
6 ARS-BFGL-NGS-1852 63769010
6 ARS-BFGL-NGS-109055 63850642
6 ARS-BFGL-NGS-116332 63897300
6 ARS-BFGL-NGS-118302 63928489
6 BTB-01211574 63995648
6 ARS-BFGL-NGS-69759 64023710
6 BTB-01211501 64048163
6 BTB-01857634 64090481
6 ARS-BFGL-NGS-41007 64134442
6 Hapmap26181-BTA-156071 64205385
6 ARS-BFGL-NGS-103013 64260179
6 BTA-111193-no-rs 64298505
6 ARS-BFGL-NGS-78719 64385034
6 Hapmap31190-BTA-161167 64741833
6 BTA-111059-no-rs 64846080
6 BTA-111072-no-rs 64910529
6 ARS-BFGL-NGS-114110 64948197
6 Hapmap43353-BTA-76584 65061092
6 Hapmap39040-BTA-76581 65128713
6 Hapmap44565-BTA-76573 65162298
6 Hapmap50621-BTA-21320 65401359
6 BTB-01312521 65596037
6 BTA-21313-no-rs 65644571
6 Hapmap40687-BTA-21304 65672359
6 BTB-01312166 65708016
6 Hapmap39131-BTA-21297 65739411
6 BTB-01311952 65770567
6 BTB-01311939 65792843
6 BTA-76599-no-rs 65862810
6 BTB-00259941 65905415
6 BTA-76600-no-rs 65939427
6 BTB-00260196 65978447
6 BTB-00260242 66013886
6 ARS-BFGL-NGS-28491 66116522
6 BTB-01534149 66150018
6 ARS-BFGL-NGS-110072 66199733
6 ARS-BFGL-NGS-80337 66239507
6 Hapmap25571-BTA-147549 66300665
6 BTB-01686849 66383308
6 BTB-00260650 66429849
6 ARS-BFGL-NGS-115746 66459823
6 BTB-00260704 66481495
6 BTB-00260711 66525176
6 ARS-BFGL-NGS-79939 66567677
6 BTB-00260821 66599142
6 BTB-01667396 66624106
6 ARS-BFGL-NGS-35764 66660327
6 BTB-00260917 66713317
6 BTB-01920023 66809119
6 BTB-01601529 66934703
6 BTB-01601425 66961617
6 BTB-01601414 66988764
6 Hapmap59322-rs29015787 67033353
6 BTB-01362640 67096535
6 BTB-01362601 67131293
6 Hapmap24407-BTA-163638 67163032
6 BTA-122855-no-rs 67190574
6 BTB-01362542 67215576
6 Hapmap47788-BTA-96313 67244199
6 BTB-01474679 67284943
6 BTB-01362396 67307791
6 BTB-01362430 67367771
6 BTB-01362502 67395438
6 BTB-01474706 67445730
6 BTA-96312-no-rs 67482658
6 BTB-01712564 67507939
6 ARS-BFGL-NGS-62058 67535340
6 BTB-01209424 67732140
6 BTB-01941442 67764816
6 BTA-110734-no-rs 67790320
6 Hapmap49017-BTA-110737 67810819
6 BTB-01209089 67843967
6 BTA-110747-no-rs 67908094
6 BTB-01209266 67931489
6 Hapmap59864-rs29017634 67951709
6 Hapmap24417-BTA-155900 67977546
6 Hapmap49018-BTA-110738 68002993
6 BTB-01978479 68031626
6 ARS-BFGL-NGS-6760 68090243
6 BTB-01068618 68196444
6 BTB-01068662 68465932
6 BTB-01923620 68535675
6 BTB-01068702 68565963
6 BTB-00261837 68597523
6 ARS-BFGL-NGS-94365 68624366
6 Hapmap42793-BTA-108076 68676533
6 ARS-BFGL-NGS-13749 68748125
6 BTA-104215-no-rs 68796440
6 ARS-BFGL-NGS-72592 68821615
6 ARS-BFGL-NGS-119362 68937847
6 Hapmap60263-rs29023994 68995756
6 Hapmap23929-BTA-104306 69032987
6 BTB-01068748 69171944
6 ARS-BFGL-NGS-40987 69246378
6 ARS-BFGL-NGS-2051 69372440
6 ARS-BFGL-NGS-111636 69423043
6 ARS-BFGL-NGS-116808 69487142
6 ARS-BFGL-NGS-33719 69739268
6 Hapmap40668-BTA-120410 69796094
6 Hapmap52735-rs29010988 69834893
6 BTA-114669-no-rs 69930950
6 ARS-BFGL-NGS-99368 69958338
6 Hapmap53343-ss46526328 70085632
6 ARS-BFGL-NGS-114395 70130400
6 ARS-BFGL-NGS-113107 70169299
6 ARS-BFGL-NGS-70101 70336282
6 ARS-BFGL-NGS-20354 70403629
6 ARS-BFGL-NGS-35445 70432390
6 Hapmap38628-BTA-76690 70559448
6 ARS-BFGL-NGS-108820 70727602
6 Hapmap56099-rs29013964 70795269
6 ARS-BFGL-NGS-93633 70862874
6 Hapmap49432-BTA-107930 70960913
6 ARS-BFGL-NGS-32371 70981840
6 ARS-BFGL-NGS-96402 71006567
6 ARS-BFGL-NGS-117236 71045656
6 Hapmap60836-rs29027147 71189705
6 Hapmap54879-rs29017018 71217154
6 ARS-BFGL-NGS-117001 71301279
6 Hapmap44512-BTA-107928 71356946
6 ARS-BFGL-NGS-44467 71392965
6 ARS-BFGL-NGS-117739 71459503
6 Hapmap39683-BTA-76699 71490803
6 BTA-76705-no-rs 71526956
6 ARS-BFGL-NGS-92044 71562445
6 ARS-BFGL-NGS-47876 71660660
6 ARS-BFGL-NGS-40712 71684779
6 BTA-76627-no-rs 71877286
6 BTA-76626-no-rs 71909863
6 ARS-BFGL-NGS-117708 71949142
6 ARS-BFGL-NGS-30652 72023822
6 Hapmap24750-BTC-042016 72061135
6 BTA-76623-no-rs 72104529
6 ARS-BFGL-NGS-115051 72192332
6 ARS-BFGL-NGS-92254 72214685
6 Hapmap29639-BTC-041962 72275450
6 ARS-BFGL-NGS-109884 72299969
6 Hapmap33128-BTC-041916 72346412
6 Hapmap26269-BTC-041695 72377595
6 ARS-BFGL-NGS-38827 72401391
6 Hapmap27692-BTC-042876 72445235
6 Hapmap32220-BTC-042831 72478577
6 Hapmap59740-rs29016956 72504923
6 Hapmap31616-BTC-042811 72784128
6 Hapmap27516-BTC-042465 72821175
6 ARS-BFGL-NGS-95965 72940304
6 Hapmap32219-BTC-042322 72962935
6 Hapmap23983-BTC-070420 73006018
6 Hapmap29128-BTC-042274 73035436
6 ARS-BFGL-NGS-24637 73055691
6 Hapmap26008-BTC-042247 73084308
6 Hapmap27515-BTC-042197 73112250
6 Hapmap26270-BTC-042160 73144754
6 ARS-BFGL-NGS-104919 73175828
6 ARS-BFGL-NGS-13173 73217013
6 ARS-BFGL-NGS-7423 73254300
6 BTB-00263209 73298164
6 ARS-BFGL-NGS-77747 73391535
6 ARS-BFGL-NGS-119539 73412899
6 BTB-00263073 73542645
6 BTB-00263026 73662329
6 Hapmap43043-BTA-76799 73736271
6 ARS-BFGL-NGS-68326 73770668
6 ARS-BFGL-NGS-99026 73794466
6 BTB-00262834 73906568
6 ARS-BFGL-NGS-111167 74045215
6 ARS-BFGL-NGS-73119 74080182
6 Hapmap55502-rs29014080 74110718
6 Hapmap49750-BTA-76652 74152819
6 Hapmap57999-rs29023146 74178910
6 ARS-BFGL-NGS-109149 74205610
6 ARS-BFGL-NGS-106835 74268925
6 Hapmap51492-BTA-76637 74360999
6 BTB-00261083 74475135
6 ARS-BFGL-NGS-117025 74516703
6 Hapmap52482-ss46526125 74539152
6 Hapmap43042-BTA-76779 74588016
6 ARS-BFGL-NGS-17026 74633646
6 Hapmap24088-BTA-144179 74690551
6 BTB-00263396 74796180
6 BTB-00263355 74833571
6 ARS-BFGL-NGS-69314 74871316
6 Hapmap50775-BTA-76767 74911169
6 BTB-00262376 74934333
6 ARS-BFGL-NGS-55843 74994070
6 BTB-00263321 75030033
6 ARS-BFGL-NGS-93711 75063475
6 BTA-76827-no-rs 75092837
6 BTB-00263615 75120885
6 BTA-76826-no-rs 75226227
6 BTA-76823-no-rs 75259157
6 BTA-77952-no-rs 75285715
6 ARS-BFGL-NGS-14715 75359135
6 BTB-00263420 75415533
6 ARS-BFGL-NGS-76592 75484083
6 Hapmap50462-BTA-76734 75551943
6 BTB-00262270 75584865
6 ARS-BFGL-NGS-112030 75618288
6 Hapmap60182-rs29025531 75645613
6 BTA-121759-no-rs 75682699
6 BTB-00264102 75743787
6 ARS-BFGL-NGS-20249 75828151
6 ARS-BFGL-NGS-4881 75960191
6 Hapmap54188-rs29022489 76200452
6 ARS-BFGL-NGS-101891 76320348
6 BTA-76842-no-rs 76498800
6 Hapmap52346-rs29024480 76580800
6 BTA-76835-no-rs 76626037
6 Hapmap57992-rs29022820 76946177
6 UA-IFASA-7984 77293136
6 Hapmap53262-rs29021769 77344910
6 ARS-BFGL-NGS-18944 77447266
6 Hapmap50522-BTA-98140 77941426
6 BTA-111809-no-rs 78450741
6 Hapmap44699-BTA-122320 78494906
6 ARS-BFGL-NGS-109219 78603002
6 Hapmap26729-BTA-154447 78652911
6 Hapmap27469-BTA-25176 78714963
6 Hapmap43389-BTA-87911 78754038
6 BTA-114800-no-rs 78780301
6 Hapmap60030-rs29013992 78855305
6 ARS-BFGL-NGS-80068 78919443
6 ARS-BFGL-NGS-64639 79189000
6 Hapmap51764-BTA-76876 79611413
6 Hapmap38629-BTA-76891 79640756
6 BTA-76055-no-rs 79779971
6 Hapmap48883-BTA-76062 79885829
6 ARS-BFGL-NGS-12798 79908104
6 Hapmap55427-rs29012305 80373770
6 ARS-BFGL-NGS-102423 80493302
6 Hapmap43036-BTA-76093 80517633
6 Hapmap52479-rs29018853 80568730
6 BTA-76097-no-rs 80630673
6 BTA-121747-no-rs 80688834
6 Hapmap41083-BTA-76098 80715298
6 BTB-00254383 80813606
6 Hapmap55384-rs29026113 80885418
6 ARS-BFGL-NGS-42175 80957319
6 BTB-00264606 81052161
6 BTB-00217058 81092861
6 ARS-BFGL-NGS-112473 81134003
6 BTB-00264565 81159095
6 BTB-00264506 81185309
6 BTB-01900621 81244922
6 BTB-01900612 81270445
6 BTB-00264414 81296476
6 BTA-76907-no-rs 81322876
6 ARS-BFGL-NGS-108577 81354371
6 Hapmap44211-BTA-121987 81489850
6 BTB-01393607 81550584
6 Hapmap39314-BTA-121985 81605854
6 Hapmap42715-BTA-87995 81649289
6 BTA-87989-no-rs 81707428
6 BTB-01904349 81773117
6 BTB-01578666 81808192
6 BTB-01578906 81872800
6 Hapmap45091-BTA-20633 81912662
6 Hapmap58211-rs29015635 81958670
6 BTB-02078616 81996358
6 BTB-01788557 82200484
6 BTB-01788388 82226494
6 BTB-01889136 82251809
6 BTB-00264815 82579209
6 BTB-00264877 82601979
6 Hapmap51938-BTA-21491 82641003
6 Hapmap38782-BTA-76926 82702590
6 BTB-00265222 82726335
6 BTB-00265053 82749974
6 BTA-05242-no-rs 82782065
6 BTB-00265521 82813973
6 BTB-00265288 82842471
6 ARS-BFGL-NGS-45558 82899723
6 ARS-BFGL-NGS-108246 82924932
6 BTA-20903-no-rs 83023197
6 Hapmap59883-rs29022785 83054720
6 Hapmap27224-BTA-161106 83106835
6 BTA-20900-no-rs 83201479
6 BTA-110240-no-rs 83250025
6 Hapmap56688-rs29025335 83365546
6 Hapmap25412-BTC-031860 83608822
6 ARS-BFGL-NGS-114989 83730034
6 BTA-76934-no-rs 83768852
6 ARS-BFGL-NGS-1801 83815542
6 Hapmap26317-BTC-059618 83860962
6 Hapmap23419-BTC-059652 83920998
6 Hapmap31932-BTC-042947 83957417
6 Hapmap26296-BTC-051940 83995141
6 Hapmap26275-BTC-043486 84016058
6 Hapmap51858-BTA-77036 84043379
6 Hapmap31617-BTC-043368 84064886
6 Hapmap27308-BTC-043338 84087732
6 BTA-77034-no-rs 84153368
6 Hapmap50464-BTA-77021 84174078
6 Hapmap24320-BTC-043265 84194536
6 Hapmap27307-BTC-043200 84219063
6 Hapmap53172-rs29012675 84387496
6 Hapmap25425-BTC-043042 84414774
6 Hapmap26856-BTC-043085 84432985
6 ARS-BFGL-NGS-63312 84630135
6 Hapmap47405-BTA-76965 84782128
6 Hapmap49297-BTA-76961 84812010
6 BTA-76960-no-rs 84894568
6 BTA-121766-no-rs 84921612
6 BTA-76959-no-rs 84955938
6 ARS-BFGL-NGS-110734 84981828
6 Hapmap32099-BTA-151095 85012545
6 Hapmap52686-rs29017739 85040979
6 Hapmap43417-BTA-96760 85083241
6 BTA-107087-no-rs 85179167
6 UA-IFASA-2111 85289127
6 ARS-BFGL-NGS-70112 85397760
6 BTA-111700-no-rs 85526300
6 ARS-BFGL-NGS-59841 85616293
6 ARS-BFGL-NGS-27958 85640057
6 ARS-BFGL-NGS-114609 85663648
6 BTA-111711-no-rs 85738923
6 Hapmap46932-BTA-111719 85769868
6 BTA-121763-no-rs 85918972
6 ARS-BFGL-NGS-109039 86091958
6 Hapmap60224-rs29001782 86128028
6 Hapmap50102-BTA-77074 86434939
6 BTA-77077-no-rs 86467725
6 Hapmap43767-BTA-113302 86613446
6 ARS-BFGL-NGS-60491 86671686
6 ARS-BFGL-NGS-37271 86712349
6 Hapmap56224-rs29010229 86810567
6 BTA-113303-no-rs 86908338
6 ARS-BFGL-NGS-2418 87255541
6 BTA-118119-no-rs 87396453
6 BTA-118117-no-rs 87480011
6 ARS-BFGL-NGS-94898 87663733
6 ARS-BFGL-NGS-86825 87879378
6 Hapmap50857-BTA-107920 87904281
6 Hapmap59186-rs29010267 87989289
6 Hapmap54803-rs29015041 88160022
6 Hapmap25708-BTC-043671 88263655
6 Hapmap27109-BTC-060711 88302638
6 Hapmap33451-BTC-060559 88326005
6 Hapmap28023-BTC-060518 88350095
6 Hapmap23522-BTC-047379 88370145
6 Hapmap24184-BTC-070077 88391612
6 Hapmap30192-BTC-072881 88427760
6 Hapmap25779-BTC-072896 88452829
6 Hapmap33631-BTC-043555 88473587
6 BTA-77057-no-rs 88508848
6 Hapmap38371-BTA-105598 88724565
6 ARS-BFGL-NGS-82008 88806896
6 Hapmap57014-rs29019575 88946762
6 Hapmap33210-BTA-144234 88983536
6 ARS-BFGL-NGS-24522 89030230
6 Hapmap36031-SCAFFOLD152378_1599 89081282
6 ARS-BFGL-NGS-112872 89212073
6 Hapmap32578-BTA-144239 89253830
6 Hapmap54336-rs29010419 89274693
6 ARS-BFGL-NGS-54753 89355143
6 BTB-00268731 89569783
6 Hapmap54015-rs29022799 89603521
6 BTA-122637-no-rs 89623897
6 ARS-BFGL-NGS-48254 89668441
6 BTA-10392-no-rs 89730161
6 ARS-BFGL-NGS-118182 89774923
6 BTB-00133212 89838828
6 ARS-BFGL-NGS-17376 90008100
6 BTB-01654826 90075264
6 BTA-68275-no-rs 90184758
6 Hapmap51409-BTA-122717 90356014
6 ARS-BFGL-NGS-28041 90415521
6 BTA-22096-no-rs 90508813
6 Hapmap44452-BTA-22099 90564545
6 Hapmap60852-rs29024026 90644773
6 Hapmap50881-BTA-119376 90670191
6 BTB-01025945 90693272
6 BTB-01946639 90715457
6 BTB-01946648 90737718
6 BTB-01820719 90990507
6 Hapmap39947-BTA-77207 91047326
6 BTA-121769-no-rs 91140234
6 BTB-00707438 91190938
6 BTB-00707501 91303461
6 BTB-00987116 91417375
6 Hapmap42616-BTA-64032 91445585
6 BTA-64031-no-rs 91553826
6 BTA-77009-no-rs 91692661
6 BTB-00265951 91874622
6 BTB-00265923 91897800
6 ARS-BFGL-NGS-105651 91918868
6 Hapmap43045-BTA-76998 91961906
6 ARS-BFGL-NGS-80814 92030875
6 ARS-BFGL-NGS-100012 92101327
6 BTA-76988-no-rs 92124511
6 Hapmap42318-BTA-76987 92150445
6 ARS-BFGL-NGS-116877 92216839
6 BTB-01849217 92274349
6 BTA-12570-no-rs 92395113
6 BTB-01458572 92434964
6 Hapmap38927-BTA-94993 92473531
6 ARS-BFGL-NGS-2391 92517199
6 ARS-BFGL-NGS-13074 92646174
6 Hapmap40845-BTA-97263 92788189
6 ARS-BFGL-NGS-2935 92835502
6 BTB-01657893 92854145
6 ARS-BFGL-NGS-102760 92886878
6 BTB-01658095 92914805
6 Hapmap48129-BTA-95633 92949327
6 BTB-01466661 93031310
6 ARS-BFGL-NGS-83505 93055655
6 BTB-01466878 93155306
6 BTA-86242-no-rs 93305749
6 Hapmap49816-BTA-98191 93371537
6 BTB-01496160 93463203
6 BTB-00270136 93545536
6 ARS-BFGL-NGS-23066 93640924
6 BTB-01428718 93682965
6 BTB-01428731 93704720
6 BTA-92518-no-rs 93729870
6 BTB-01885835 93767253
6 BTB-01428873 93796991
6 BTB-01428914 93850918
6 BTB-01428761 93918270
6 ARS-BFGL-NGS-60568 93962054
6 ARS-BFGL-NGS-108278 93993831
6 BTA-121695-no-rs 94050758
6 Hapmap35196-BES10_Contig207_566 94082192
6 Hapmap60022-ss46526536 94129425
6 ARS-BFGL-NGS-40151 94204422
6 ARS-BFGL-NGS-26690 94257951
6 ARS-BFGL-NGS-63919 94293112
6 ARS-BFGL-NGS-119068 94318083
6 BTB-00267167 94384508
6 ARS-BFGL-NGS-83066 94433955
6 BTA-77123-no-rs 94503667
6 Hapmap48462-BTA-77136 94544953
6 BTB-00267652 94572902
6 ARS-BFGL-NGS-115937 94601619
6 ARS-BFGL-NGS-92582 94640251
6 BTB-00267864 94709426
6 ARS-BFGL-NGS-112355 94736056
6 ARS-BFGL-NGS-63000 94827333
6 UA-IFASA-6709 94872475
6 ARS-BFGL-NGS-103781 94977129
6 BTA-77154-no-rs 95042614
6 ARS-BFGL-NGS-12358 95103435
6 BTB-00268287 95137924
6 BTB-00268308 95163006
6 BTA-109075-no-rs 95229148
6 ARS-BFGL-NGS-24779 95269006
6 BTB-01834863 95303041
6 ARS-BFGL-NGS-100802 95528038
6 Hapmap36639-SCAFFOLD206090_3335 95643455
6 Hapmap43810-BTA-22040 95719797
6 Hapmap52160-rs29020798 95739959
6 BTB-00270281 95770023
6 BTB-00270310 95800601
6 Hapmap49058-BTA-121772 95840995
6 Hapmap51048-BTA-77224 95877326
6 BTA-77228-no-rs 95925106
6 ARS-BFGL-NGS-119791 96063578
6 ARS-BFGL-NGS-32227 96193688
6 ARS-BFGL-NGS-41209 96220858
6 Hapmap40589-BTA-77348 96259023
6 ARS-BFGL-NGS-94213 96299550
6 BTB-00271368 96322849
6 BTB-00271326 96344644
6 BTB-00271219 96369774
6 Hapmap33485-BTA-144281 96394192
6 ARS-BFGL-NGS-56334 96466808
6 BTB-00271049 96513911
6 ARS-BFGL-NGS-119331 96601545
6 Hapmap53128-rs29022916 96641480
6 BTB-00270696 96704583
6 Hapmap58150-rs29020620 96724594
6 BTB-01677314 96844637
6 BTA-112746-no-rs 96884951
6 BTB-00753223 97005043
6 BTB-00753076 97031122
6 BTB-00753045 97058544
6 ARS-BFGL-NGS-45355 97087469
6 BTB-00271752 97217327
6 Hapmap40305-BTA-19049 97243068
6 BTA-77371-no-rs 97277586
6 BTB-00271721 97313642
6 ARS-BFGL-NGS-118552 97334936
6 ARS-BFGL-NGS-29722 97364830
6 ARS-BFGL-NGS-29550 97388879
6 Hapmap44486-BTA-77368 97410705
6 ARS-BFGL-NGS-12689 97508322
6 BTB-00271969 97580459
6 Hapmap41966-BTA-77379 97606827
6 BTA-77380-no-rs 97644104
6 BTA-77394-no-rs 97666165
6 BTB-00272324 97726008
6 BTA-00906-rs29014057 97914358
6 BTB-00272418 98144739
6 ARS-BFGL-NGS-108245 98372241
6 BTA-29651-no-rs 98421267
6 BTB-01371380 98467431
6 BTB-01371349 98509266
6 Hapmap40143-BTA-77449 98684783
6 ARS-BFGL-NGS-117220 98735280
6 Hapmap58323-rs29013689 98767643
6 BTB-00273062 98801684
6 BTB-01781038 98915954
6 BTA-21726-no-rs 98966524
6 BTB-01700063 99086447
6 BTB-01965912 99135154
6 BTA-77418-no-rs 99171706
6 ARS-BFGL-NGS-106834 99215840
6 BTA-77420-no-rs 99240715
6 BTB-00272793 99268177
6 BTB-00272812 99298384
6 ARS-BFGL-NGS-74695 99378781
6 BTA-77421-no-rs 99412163
6 BTB-00272881 99457322
6 Hapmap43937-BTA-77423 99503347
6 Hapmap53916-rs29021982 99581269
6 ARS-BFGL-NGS-84855 99625068
6 BTB-00273958 99646022
6 BTA-77484-no-rs 99666245
6 BTB-00274080 99688092
6 Hapmap48889-BTA-77486 99709444
6 ARS-BFGL-NGS-28830 99754237
6 Hapmap36567-SCAFFOLD30438_8760 99804640
6 Hapmap48078-BTA-77495 99827767
6 BTB-00274289 99991094
6 BTB-00274330 100021521
6 ARS-BFGL-NGS-61596 100085847
6 ARS-BFGL-NGS-5637 100133706
6 ARS-BFGL-NGS-34097 100206953
6 Hapmap49300-BTA-77519 100440173
6 ARS-BFGL-NGS-76212 100473518
6 BTA-77472-no-rs 100707084
6 Hapmap10869-BTA-77464 100740254
6 BTB-00273261 100773335
6 BTB-00273221 100823985
6 ARS-BFGL-NGS-82167 100846827
6 Hapmap54521-ss46526011 100922971
6 BTB-00273855 101022926
6 BTA-21909-no-rs 101058356
6 BTB-01096469 101096253
6 Hapmap52395-rs29022306 101204543
6 ARS-BFGL-NGS-15658 101240916
6 BTB-01096249 101292548
6 BTB-01096206 101321685
6 ARS-BFGL-NGS-37199 101343014
6 BTB-01096127 101411124
6 Hapmap49915-BTA-21903 101448494
6 ARS-BFGL-NGS-76171 101486933
6 Hapmap30053-BTA-161410 101684150
6 Hapmap52436-rs29009653 101738361
6 ARS-BFGL-NGS-110932 101790798
6 Hapmap31859-BTA-21893 101822010
6 BTB-01929831 101933613
6 ARS-BFGL-NGS-36016 101963040
6 ARS-BFGL-NGS-95457 101998968
6 BTB-01446572 102024779
6 BTB-01446610 102045048
6 Hapmap54490-rs29018486 102163270
6 BTA-93910-no-rs 102229156
6 ARS-BFGL-NGS-23790 102270383
6 Hapmap50505-BTA-93909 102295201
6 ARS-BFGL-NGS-15004 102320475
6 ARS-BFGL-NGS-6645 102342064
6 ARS-BFGL-NGS-63987 102400960
6 BTB-01532057 102483744
6 BTA-121434-no-rs 102641891
6 ARS-BFGL-NGS-113160 102668375
6 ARS-BFGL-NGS-101644 102693144
6 BTB-01791461 102756312
6 BTB-00275374 102778756
6 BTB-00275309 102911972
6 Hapmap49301-BTA-77545 102937729
6 ARS-BFGL-NGS-22588 102962587
6 ARS-BFGL-NGS-117247 103005874
6 ARS-BFGL-NGS-115903 103030961
6 BTB-00275005 103079732
6 ARS-BFGL-NGS-117108 103105926
6 BTA-77536-no-rs 103126778
6 BTB-00274978 103152330
6 Hapmap50779-BTA-77533 103176852
6 ARS-BFGL-NGS-110120 103225703
6 ARS-BFGL-NGS-26389 103302474
6 BTB-00274746 103340146
6 Hapmap39434-BTA-77640 103381990
6 ARS-BFGL-NGS-114582 103431180
6 Hapmap27089-BTC-045849 103508689
6 Hapmap33633-BTC-045832 103531866
6 Hapmap54452-rs29015928 103676859
6 Hapmap33696-BTC-045745 103722889
6 ARS-BFGL-NGS-115828 103778290
6 Hapmap51049-BTA-77619 103816257
6 ARS-BFGL-NGS-32544 103835959
6 Hapmap59985-rs29015919 103878116
6 Hapmap24125-BTC-045641 103916367
6 Hapmap26279-BTC-045536 103978459
6 Hapmap23911-BTC-045488 104006008
6 Hapmap47766-BTA-87827 104161908
6 Hapmap31291-BTC-045334 104202735
6 Hapmap30700-BTC-045177 104266362
6 Hapmap25709-BTC-045137 104316904
6 Hapmap32226-BTC-045029 104340019
6 ARS-BFGL-NGS-74486 104363348
6 Hapmap32224-BTC-044678 104406133
6 ARS-BFGL-NGS-93120 104436700
6 Hapmap32223-BTC-044639 104462242
6 Hapmap26278-BTC-044471 104532715
6 ARS-BFGL-NGS-117296 104567927
6 Hapmap22686-BTC-044345 104612743
6 Hapmap49753-BTA-77592 104669379
6 BTA-03189-rs29010955 104740700
6 Hapmap44569-BTA-77581 104771265
6 Hapmap26011-BTC-044315 104859477
6 Hapmap33551-BTC-044260 104882599
6 Hapmap56959-ss46526470 104907492
6 ARS-BFGL-NGS-33221 104932315
6 Hapmap23300-BTC-051395 105002176
6 ARS-BFGL-NGS-44225 105078642
6 Hapmap23975-BTC-043815 105100588
6 Hapmap41967-BTA-77556 105139402
6 ARS-BFGL-NGS-25127 105177567
6 BTA-14100-rs29022867 105325397
6 BTB-00275668 105348076
6 ARS-BFGL-NGS-105730 105402482
6 Hapmap60824-rs29019638 105500024
6 ARS-BFGL-NGS-17630 105525596
6 Hapmap26276-BTC-043686 105547129
6 Hapmap23494-BTC-046433 105572119
6 Hapmap26570-BTC-046391 105599620
6 Hapmap32230-BTC-046313 105622520
6 Hapmap33438-BTC-046008 105669098
6 Hapmap44408-BTA-77699 105715353
6 BTB-00277830 105769809
6 Hapmap44283-BTA-77701 105801932
6 BTB-00278908 105843710
6 UA-IFASA-4195 105866911
6 BTB-00277653 105976101
6 Hapmap59885-rs29022956 106000636
6 BTB-00277457 106023832
6 Hapmap23012-BTA-144419 106044403
6 BTB-00277427 106066500
6 Hapmap47732-BTA-77644 106088918
6 BTA-109016-no-rs 106187786
6 ARS-BFGL-NGS-86400 106219046
6 BTA-75053-no-rs 106309285
6 ARS-BFGL-NGS-114206 106352941
6 Hapmap48465-BTA-77654 106399637
6 BTB-00277839 106447445
6 ARS-BFGL-NGS-8832 106496879
6 Hapmap49302-BTA-77659 106537207
6 ARS-BFGL-NGS-20995 106579005
6 ARS-BFGL-NGS-19211 106674608
6 BTB-00278016 106698098
6 ARS-BFGL-NGS-23835 106710494
6 ARS-BFGL-NGS-26163 106733889
6 BTB-00278316 106756953
6 ARS-BFGL-NGS-37544 106818601
6 ARS-BFGL-NGS-18999 106906972
6 ARS-BFGL-NGS-36173 106943666
6 ARS-BFGL-NGS-78521 106987214
6 ARS-BFGL-NGS-108513 107013335
6 BTA-27280-no-rs 107103152
6 ARS-BFGL-NGS-24864 107135329
6 ARS-BFGL-NGS-114913 107203483
6 ARS-BFGL-NGS-30562 107243011
6 ARS-BFGL-NGS-31881 107269201
6 Hapmap53924-rs29022499 107336375
6 BTA-103976-no-rs 107358156
6 ARS-BFGL-NGS-5557 107385333
6 Hapmap36269-SCAFFOLD85175_18003 107415838
6 ARS-BFGL-NGS-116512 107444429
6 ARS-BFGL-NGS-67658 107469545
6 ARS-BFGL-NGS-100916 107489856
6 ARS-BFGL-NGS-59973 107565592
6 ARS-BFGL-NGS-82540 107622094
6 ARS-BFGL-NGS-33001 107653226
6 ARS-BFGL-NGS-110430 107677125
6 ARS-BFGL-NGS-107463 107853754
6 ARS-BFGL-NGS-108650 107896576
6 BTA-77725-no-rs 107923653
6 BTA-121774-no-rs 108154713
6 ARS-BFGL-NGS-112633 108202551
6 ARS-BFGL-NGS-17588 108228419
6 ARS-BFGL-NGS-1110 108266690
6 Hapmap43683-BTA-77737 108330908
6 BTA-77740-no-rs 108506730
6 Hapmap59570-rs29024349 108554270
6 ARS-BFGL-NGS-10480 108591754
6 Hapmap47733-BTA-77738 108621298
6 ARS-BFGL-NGS-40736 108659926
6 BTA-77772-no-rs 108682637
6 ARS-BFGL-NGS-91817 108702849
6 ARS-BFGL-NGS-31886 108743094
6 ARS-BFGL-NGS-987 108792520
6 Hapmap43940-BTA-77761 108928946
6 BTB-00279423 109041127
6 ARS-BFGL-NGS-30917 109073040
6 BTB-00279483 109107646
6 ARS-BFGL-NGS-113808 109142350
6 BTB-01699056 109308467
6 ARS-BFGL-NGS-62576 109328786
6 Hapmap48079-BTA-77716 109362266
6 ARS-BFGL-NGS-36930 109396634
6 ARS-BFGL-NGS-28132 109473397
6 ARS-BFGL-NGS-99549 109512170
6 BTB-00286847 109575919
6 Hapmap57536-rs29012008 109596224
6 Hapmap60689-rs29012203 109619481
6 ARS-BFGL-NGS-3140 109651675
6 ARS-BFGL-NGS-43679 109680595
6 ARS-BFGL-NGS-10777 109807844
6 ARS-BFGL-NGS-44466 109847952
6 ARS-BFGL-NGS-97560 109969868
6 BTA-77809-no-rs 109999231
6 ARS-BFGL-NGS-111937 110024215
6 BTB-00280101 110053357
6 ARS-BFGL-NGS-80866 110144034
6 ARS-BFGL-NGS-112381 110182875
6 ARS-BFGL-NGS-34635 110285671
6 BTB-00280987 110308530
6 BTB-00280923 110333199
6 ARS-BFGL-NGS-117667 110418684
6 BTB-00280768 110452258
6 ARS-BFGL-NGS-69648 110492190
6 BTB-00280906 110525067
6 ARS-BFGL-NGS-116972 110545568
6 Hapmap33044-BTA-152162 110570778
6 ARS-BFGL-NGS-12667 110591860
6 ARS-BFGL-NGS-71548 110633095
6 Hapmap49832-BTA-103093 110718634
6 Hapmap51120-BTA-103089 110785732
6 ARS-BFGL-NGS-100426 110836285
6 BTA-103106-no-rs 110929682
6 BTA-103129-no-rs 110998873
6 Hapmap47160-BTA-103130 111019298
6 ARS-BFGL-NGS-31030 111043978
6 BTB-01170030 111078790
6 Hapmap41733-BTA-103134 111104862
6 ARS-BFGL-NGS-82199 111143796
6 Hapmap45977-BTA-110682 111174814
6 Hapmap49016-BTA-110674 111212681
6 BTB-01208631 111295821
6 BTA-110673-no-rs 111383112
6 BTA-110668-no-rs 111414805
6 BTA-110665-no-rs 111508077
6 Hapmap59651-rs29009956 111541597
6 BTB-01208247 111573895
6 BTB-00281303 111612203
6 BTB-01208093 111657009
6 Hapmap52642-rs29022149 111703786
6 BTB-01408329 111736127
6 BTB-01408460 111761457
6 Hapmap49754-BTA-77846 111817270
6 BTB-00281051 111903071
6 ARS-BFGL-NGS-39126 111967167
6 BTB-01899984 112027324
6 BTB-01878977 112052548
6 ARS-BFGL-NGS-21224 112086305
6 BTB-01781807 112130182
6 BTB-01799458 112162814
6 ARS-BFGL-NGS-86449 112242225
6 ARS-BFGL-NGS-70490 112289748
6 ARS-BFGL-NGS-93816 112320267
6 BTA-20913-no-rs 112484937
6 BTA-95733-no-rs 112506348
6 BTB-01429126 112541019
6 ARS-BFGL-NGS-67289 112566375
6 ARS-BFGL-NGS-17914 112614606
6 BTB-01650338 112639390
6 ARS-BFGL-NGS-88072 112694128
6 Hapmap40808-BTA-77847 112714177
6 BTB-01692933 112794512
6 BTA-122629-no-rs 112814697
6 BTB-01079454 112849904
6 ARS-BFGL-NGS-34256 112970463
6 Hapmap58758-rs29025321 113022660
6 BTA-115675-no-rs 113137422
6 ARS-BFGL-NGS-117704 113166607
6 ARS-BFGL-NGS-103502 113225037
6 BTB-01079659 113255903
6 Hapmap47844-BTA-115673 113296732
6 ARS-BFGL-NGS-101027 113326851
6 ARS-BFGL-NGS-115300 113364026
6 ARS-BFGL-NGS-117310 113430134
6 Hapmap39463-BTA-115683 113492276
6 ARS-BFGL-NGS-73862 113537074
6 ARS-BFGL-NGS-32948 113582943
6 ARS-BFGL-NGS-103739 113618851
6 ARS-BFGL-NGS-119111 113657945
6 Hapmap39378-BTA-115685 113701370
6 ARS-BFGL-NGS-36449 113747005
6 Hapmap59539-rs29025538 113779025
6 BTB-01080238 113799698
6 Hapmap59676-rs29019592 113830596
6 Hapmap32834-BTA-149103 113915652
6 BTB-01754370 113959899
6 Hapmap48263-BTA-24692 113982482
6 BTB-01902778 114009606
6 Hapmap35717-SCAFFOLD16736_4538 114089012
6 Hapmap43968-BTA-90824 114120926
6 BTB-01644528 114177809
6 ARS-BFGL-NGS-24944 114197915
6 Hapmap51864-BTA-90826 114240707
6 BTA-23587-no-rs 114311884
6 ARS-BFGL-NGS-103668 114349274
6 BTB-00281544 114382854
6 Hapmap50211-BTA-109937 114476759
6 BTB-01906617 114506840
6 ARS-BFGL-NGS-12721 114544618
6 Hapmap41769-BTA-120387 114577940
6 ARS-BFGL-NGS-119508 114606833
6 ARS-BFGL-NGS-37343 114633447
6 ARS-BFGL-NGS-39530 114656553
6 Hapmap49305-BTA-77852 114717018
6 BTB-00282384 114749271
6 BTB-00282326 114786768
6 Hapmap60794-rs29022851 114817705
6 Hapmap29863-BTA-163429 114868420
6 BTB-00282277 114893889
6 ARS-BFGL-NGS-103113 114937161
6 Hapmap43684-BTA-77867 114981203
6 ARS-BFGL-NGS-249 115010286
6 Hapmap39435-BTA-77865 115030645
6 BTB-00282048 115062770
6 ARS-BFGL-NGS-34464 115101936
6 ARS-BFGL-NGS-54732 115161753
6 Hapmap41085-BTA-77862 115220007
6 Hapmap53755-rs29023406 115253700
6 ARS-BFGL-NGS-21859 115332736
6 Hapmap50254-BTA-119277 115375178
6 BTB-01759427 115408712
6 ARS-BFGL-NGS-100900 115430946
6 BTB-01619785 115469948
6 ARS-BFGL-NGS-100394 115504832
6 ARS-BFGL-NGS-115685 115612470
6 ARS-BFGL-NGS-1155 115635485
6 ARS-BFGL-NGS-35398 115677904
6 ARS-BFGL-NGS-13312 115707876
6 BTA-66511-no-rs 115754208
6 ARS-BFGL-NGS-43991 115774571
6 ARS-BFGL-NGS-116317 115813747
6 BTB-00283498 115838687
6 ARS-BFGL-NGS-111726 115862936
6 BTB-00283580 115885782
6 BTB-01306168 116044882
6 Hapmap60400-rs29014035 116092429
6 BTA-78072-no-rs 116179275
6 BTA-78071-no-rs 116200558
6 BTA-78066-no-rs 116228739
6 Hapmap31230-BTA-78061 116268659
6 ARS-BFGL-NGS-114177 116376452
6 BTB-01265309 116462194
6 Hapmap32132-BTA-159060 116526743
6 BTB-01265106 116560383
6 ARS-BFGL-NGS-27311 116595148
6 BTB-01264953 116615923
6 BTA-05567-rs29019726 116637832
6 Hapmap31504-BTA-159055 116768590
6 Hapmap56871-rs29009955 116851144
6 ARS-BFGL-NGS-106139 116910839
6 ARS-BFGL-NGS-29105 116973665
6 Hapmap55397-rs29017692 116998217
6 ARS-BFGL-NGS-85696 117061741
6 ARS-BFGL-NGS-77377 117103361
6 BTA-78048-no-rs 117128356
6 BTB-00286336 117169152
6 BTB-02025831 117241565
6 Hapmap35587-SCAFFOLD310333_4540 117300222
6 ARS-BFGL-NGS-94381 117325619
6 Hapmap41968-BTA-78106 117517597
6 ARS-BFGL-NGS-41285 117809567
6 ARS-BFGL-NGS-12278 117830308
6 ARS-BFGL-NGS-18752 117886285
6 BTA-25280-no-rs 117928864
6 ARS-BFGL-NGS-91458 118029315
6 Hapmap49306-BTA-77874 118051911
6 ARS-BFGL-NGS-41382 118120364
6 Hapmap53146-ss46526085 118154736
6 ARS-BFGL-NGS-110507 118175859
6 ARS-BFGL-NGS-117763 118197106
6 ARS-BFGL-NGS-43597 118232279
6 BTB-00284077 118295066
6 ARS-BFGL-NGS-77166 118387391
6 ARS-BFGL-NGS-112242 118460274
6 ARS-BFGL-NGS-106596 118673772
6 ARS-BFGL-NGS-4015 118748365
6 ARS-BFGL-NGS-72838 118790442
6 ARS-BFGL-NGS-61359 118819518
6 BTB-00283603 118855816
6 ARS-BFGL-NGS-53620 119003190
6 ARS-BFGL-NGS-104207 119038392
6 ARS-BFGL-NGS-110156 119068909
6 ARS-BFGL-NGS-79814 119205071
6 ARS-BFGL-NGS-39838 119241601
6 ARS-BFGL-NGS-56487 119339223
6 ARS-BFGL-NGS-106770 119366212
6 ARS-BFGL-NGS-34909 119397215
6 ARS-BFGL-NGS-72209 119418044
6 ARS-BFGL-NGS-26415 119498445
6 ARS-BFGL-NGS-42888 119562018
6 ARS-BFGL-NGS-24530 119591730
6 ARS-BFGL-NGS-65182 119618063
6 ARS-BFGL-NGS-8311 119645887
6 ARS-BFGL-NGS-94895 119675062
6 ARS-BFGL-NGS-20098 119738213
6 BTA-09585-no-rs 119771391
6 ARS-BFGL-NGS-112814 119813924
6 ARS-BFGL-NGS-104112 119861471
6 Hapmap43685-BTA-77920 119883824
6 ARS-BFGL-NGS-18656 119934419
6 ARS-BFGL-NGS-19683 119963920
6 ARS-BFGL-NGS-55387 120038990
6 ARS-BFGL-NGS-72514 120085691
6 BTA-102476-no-rs 120113165
6 BTB-01544044 120134591
6 Hapmap44179-BTA-102481 120156646
6 ARS-BFGL-NGS-40269 120199153
6 ARS-BFGL-NGS-35366 120245524
6 ARS-BFGL-NGS-10182 120303386
6 ARS-BFGL-NGS-113112 120374439
6 ARS-BFGL-NGS-4767 120402816
6 ARS-BFGL-NGS-17086 120450993
6 ARS-BFGL-NGS-59301 120473416
6 ARS-BFGL-NGS-42539 120493765
6 ARS-BFGL-NGS-54737 120570413
6 ARS-BFGL-NGS-34412 120611396
6 ARS-BFGL-NGS-100561 120640219
6 ARS-BFGL-NGS-5656 120730769
6 ARS-BFGL-NGS-43946 120763629
6 ARS-BFGL-NGS-98307 120813917
6 ARS-BFGL-NGS-26829 120840427
6 ARS-BFGL-NGS-28350 120866398
6 ARS-BFGL-NGS-112084 120915574
6 ARS-BFGL-NGS-100304 120956557
6 ARS-BFGL-NGS-71420 121008537
6 ARS-BFGL-NGS-112900 121029687
6 Hapmap46942-BTA-114876 121057132
6 ARS-BFGL-NGS-79719 121097896
6 ARS-BFGL-NGS-1012 121130115
6 ARS-BFGL-NGS-111057 121197250
6 ARS-BFGL-NGS-17985 121267774
6 UA-IFASA-7739 121287816
6 ARS-BFGL-NGS-65062 121357124
6 ARS-BFGL-NGS-99486 121448284
6 ARS-BFGL-NGS-109583 121536835
6 ARS-BFGL-NGS-119662 121559686
6 ARS-BFGL-NGS-3824 121620428
6 ARS-BFGL-NGS-119881 121656386
6 ARS-BFGL-NGS-53471 121696216
6 ARS-BFGL-NGS-29927 121740859
6 Hapmap47409-BTA-78156 121776269
6 ARS-BFGL-NGS-103184 121805255
6 ARS-BFGL-NGS-2799 121920646
6 ARS-BFGL-NGS-23251 122093343
6 ARS-BFGL-NGS-94720 122128942
6 ARS-BFGL-NGS-72630 122178912
6 ARS-BFGL-NGS-112771 122212130
6 ARS-BFGL-NGS-100768 122255359
6 BTB-00288047 122286509
6 ARS-BFGL-NGS-34783 122316075
6 Hapmap27959-BTA-144557 122338005
6 ARS-BFGL-NGS-90043 122386739
6 BTB-00287906 122410479
6 ARS-BFGL-NGS-29384 122474493
6 ARS-BFGL-NGS-41730 122509740
6 ARS-BFGL-NGS-17313 122543360
7 BTA-28675-no-rs 0
7 BTA-28679-no-rs 0
7 BTA-28702-no-rs 0
7 BTA-28988-no-rs 0
7 Hapmap42327-BTA-78943 4712
7 UA-IFASA-5392 16887
7 UA-IFASA-5544 24177
7 Hapmap49378-BTA-92183 43459
7 Hapmap51847-BTA-65420 65870
7 BTB-01218926 367862
7 BTB-01218897 394766
7 BTB-01218761 430234
7 ARS-BFGL-NGS-19919 502837
7 Hapmap47182-BTA-112888 527291
7 BTB-01218649 592664
7 ARS-BFGL-NGS-42840 668774
7 ARS-BFGL-NGS-96769 727998
7 ARS-BFGL-NGS-111791 762393
7 BTB-00292345 812030
7 BTB-01632886 910018
7 ARS-BFGL-NGS-12453 944510
7 BTB-01881852 967501
7 ARS-BFGL-NGS-110962 1064696
7 BTB-00986847 1126788
7 BTB-00987018 1189304
7 ARS-BFGL-NGS-53233 1270449
7 Hapmap42417-BTA-108192 1304083
7 ARS-BFGL-NGS-44014 1343221
7 ARS-BFGL-NGS-30829 1371738
7 ARS-BFGL-NGS-30475 1411222
7 UA-IFASA-7511 1467373
7 ARS-BFGL-NGS-62046 1493916
7 ARS-BFGL-NGS-117798 1555932
7 ARS-BFGL-NGS-61223 1587399
7 BTB-00289389 1608265
7 ARS-BFGL-NGS-14294 1654299
7 ARS-BFGL-NGS-83769 1751275
7 BTB-00080498 1782963
7 ARS-BFGL-NGS-113696 1803678
7 ARS-BFGL-NGS-83344 1853587
7 ARS-BFGL-NGS-8717 1911167
7 ARS-BFGL-NGS-42468 2004773
7 ARS-BFGL-NGS-113121 2030864
7 ARS-BFGL-NGS-37045 2081522
7 BTB-01500061 2137412
7 Hapmap60811-rs29009679 2190302
7 ARS-BFGL-NGS-7600 2287323
7 BTB-01632466 2310382
7 BTB-02004898 2355760
7 ARS-BFGL-NGS-89847 2419766
7 BTB-00291825 2447659
7 BTB-00290071 2501139
7 Hapmap60952-rs29020997 2523562
7 Hapmap38986-BTA-80731 2562749
7 ARS-BFGL-NGS-119873 2661218
7 Hapmap41392-BTA-96538 2718022
7 ARS-BFGL-NGS-14297 2774563
7 ARS-BFGL-NGS-35459 2795395
7 ARS-BFGL-NGS-81715 2821397
7 BTB-00290676 2873892
7 ARS-BFGL-NGS-80352 2921636
7 ARS-BFGL-NGS-13309 2953542
7 ARS-BFGL-NGS-42465 2996415
7 BTA-78493-no-rs 3025284
7 ARS-BFGL-NGS-8346 3077085
7 ARS-BFGL-NGS-86941 3110604
7 BTB-00290565 3140731
7 ARS-BFGL-NGS-88100 3168296
7 BTB-00290525 3201620
7 ARS-BFGL-NGS-115333 3274930
7 ARS-BFGL-NGS-113101 3296249
7 BTB-00290489 3318915
7 ARS-BFGL-NGS-38379 3339290
7 ARS-BFGL-NGS-41388 3365021
7 BTB-00290188 3448582
7 BTA-78359-no-rs 3533552
7 ARS-BFGL-NGS-89905 3573708
7 ARS-BFGL-NGS-104759 3599612
7 ARS-BFGL-NGS-54330 3664494
7 ARS-BFGL-NGS-3116 3699745
7 ARS-BFGL-NGS-3205 3744509
7 Hapmap29832-BTA-144648 3778611
7 ARS-BFGL-NGS-38213 3810035
7 ARS-BFGL-NGS-6604 3831973
7 ARS-BFGL-NGS-32148 3870800
7 ARS-BFGL-NGS-14610 3901718
7 ARS-BFGL-NGS-11983 3957702
7 ARS-BFGL-NGS-10769 3996029
7 ARS-BFGL-NGS-22268 4053055
7 ARS-BFGL-NGS-115303 4072281
7 ARS-BFGL-NGS-7157 4093461
7 ARS-BFGL-NGS-28660 4130300
7 ARS-BFGL-NGS-76174 4181161
7 ARS-BFGL-NGS-43534 4222006
7 ARS-BFGL-NGS-117421 4281656
7 ARS-BFGL-NGS-94063 4431858
7 BTB-00291093 4497388
7 ARS-BFGL-NGS-7626 4586601
7 ARS-BFGL-NGS-41534 4627816
7 ARS-BFGL-NGS-32595 4670578
7 BTB-00290974 4721795
7 ARS-BFGL-NGS-107429 4824508
7 ARS-BFGL-NGS-58779 4922644
7 BTB-00292673 4959838
7 Hapmap57767-ss46527024 5006979
7 ARS-BFGL-NGS-110900 5033417
7 ARS-BFGL-NGS-28126 5057297
7 ARS-BFGL-NGS-62214 5088698
7 ARS-BFGL-NGS-41611 5114267
7 ARS-BFGL-NGS-38504 5135721
7 ARS-BFGL-NGS-117520 5160524
7 Hapmap41360-BTA-79669 5201553
7 ARS-BFGL-NGS-69290 5363554
7 ARS-BFGL-NGS-39029 5410559
7 ARS-BFGL-NGS-38000 5472246
7 ARS-BFGL-NGS-115137 5502195
7 ARS-BFGL-NGS-84756 5577342
7 ARS-BFGL-NGS-102106 5614153
7 ARS-BFGL-NGS-29273 5652921
7 ARS-BFGL-NGS-113941 5694113
7 ARS-BFGL-NGS-8803 5716740
7 ARS-BFGL-NGS-84565 5771721
7 BTB-00291698 5794634
7 ARS-BFGL-NGS-104477 5817123
7 BTB-00291733 5854637
7 ARS-BFGL-NGS-39011 5886681
7 BTB-01746209 5924991
7 ARS-BFGL-NGS-32423 5977525
7 Hapmap49762-BTA-80425 6541583
7 ARS-BFGL-NGS-55814 6567327
7 ARS-BFGL-NGS-87888 6599675
7 ARS-BFGL-NGS-67299 6628953
7 ARS-BFGL-NGS-101854 6665465
7 ARS-BFGL-NGS-26591 6694538
7 ARS-BFGL-NGS-117791 6727847
7 ARS-BFGL-NGS-27424 6771763
7 BTA-94679-no-rs 6799690
7 ARS-BFGL-NGS-109521 6826800
7 Hapmap59964-rs29021041 6848459
7 ARS-BFGL-NGS-105826 6877926
7 ARS-BFGL-NGS-33364 6915156
7 ARS-BFGL-NGS-103385 6936994
7 ARS-BFGL-NGS-80548 6958509
7 BTB-00293895 6998895
7 ARS-BFGL-NGS-91225 7024584
7 ARS-BFGL-NGS-34785 7092639
7 ARS-BFGL-NGS-118707 7127292
7 ARS-BFGL-NGS-118326 7153568
7 ARS-BFGL-NGS-35623 7192457
7 Hapmap59438-rs29012637 7215132
7 ARS-BFGL-NGS-10823 7245141
7 ARS-BFGL-NGS-25179 7274494
7 BTA-89901-no-rs 7523313
7 BTB-01172167 8231682
7 ARS-BFGL-NGS-26495 8359303
7 ARS-BFGL-NGS-109847 8419584
7 ARS-USMARC-Parent-DQ888309-rs29013741 8443679
7 ARS-BFGL-NGS-110671 8447311
7 ARS-BFGL-NGS-104420 8486384
7 ARS-BFGL-NGS-43805 8549082
7 ARS-BFGL-NGS-79649 8573944
7 ARS-BFGL-NGS-106506 8663724
7 ARS-BFGL-NGS-116764 8939223
7 Hapmap47746-BTA-80658 8962193
7 BTA-06312-no-rs 9100473
7 Hapmap50113-BTA-80661 9188594
7 ARS-BFGL-NGS-28362 9338125
7 ARS-BFGL-NGS-21276 9369544
7 Hapmap30832-BTA-144704 9380975
7 ARS-BFGL-NGS-95757 9443289
7 ARS-BFGL-NGS-62597 9468766
7 ARS-BFGL-NGS-101398 9541881
7 ARS-BFGL-NGS-113762 9634081
7 ARS-BFGL-NGS-23871 9690588
7 ARS-BFGL-NGS-22525 9853377
7 ARS-BFGL-NGS-102773 9936740
7 ARS-BFGL-NGS-112671 9992684
7 ARS-BFGL-NGS-93802 10159954
7 ARS-BFGL-NGS-98379 10305959
7 Hapmap43057-BTA-80741 10438422
7 Hapmap31438-BTA-144746 10465459
7 ARS-BFGL-NGS-112679 10494753
7 Hapmap34784-BES2_Contig524_2530 10525073
7 ARS-BFGL-NGS-111257 10584444
7 ARS-BFGL-NGS-110916 10624094
7 UA-IFASA-1667 10644281
7 Hapmap48480-BTA-80747 10679751
7 ARS-BFGL-NGS-111315 10738455
7 ARS-BFGL-NGS-109534 10762672
7 ARS-BFGL-NGS-119066 10786577
7 ARS-BFGL-NGS-28374 10814191
7 ARS-BFGL-NGS-110780 10837432
7 Hapmap38043-BTA-80713 10876587
7 ARS-BFGL-NGS-37497 10897527
7 ARS-BFGL-NGS-29980 10939993
7 ARS-BFGL-NGS-3372 10974918
7 ARS-BFGL-NGS-119232 11040652
7 ARS-BFGL-NGS-16584 11066089
7 Hapmap57279-ss46526160 11088640
7 BTA-80703-no-rs 11191245
7 BTA-80694-no-rs 11212021
7 ARS-BFGL-NGS-54629 11295639
7 UA-IFASA-8194 11463951
7 ARS-BFGL-NGS-106403 11490080
7 Hapmap55135-rs29021864 11531893
7 Hapmap48895-BTA-79049 11561843
7 ARS-BFGL-NGS-110189 11594483
7 ARS-BFGL-NGS-113841 11687560
7 ARS-BFGL-NGS-1752 12010836
7 ARS-BFGL-NGS-86836 12133277
7 ARS-BFGL-NGS-34694 12241735
7 ARS-BFGL-NGS-105346 12720995
7 ARS-BFGL-NGS-116644 12748011
7 ARS-BFGL-NGS-31479 12772837
7 ARS-BFGL-NGS-27367 12825567
7 ARS-BFGL-NGS-45049 12900911
7 BTA-78353-no-rs 12924369
7 ARS-BFGL-NGS-110361 13020287
7 ARS-BFGL-NGS-117086 13042040
7 ARS-BFGL-NGS-114934 13158672
7 Hapmap42329-BTA-80748 13283948
7 ARS-BFGL-NGS-80477 13347718
7 ARS-BFGL-NGS-10921 13434330
7 UA-IFASA-7060 13531426
7 ARS-BFGL-NGS-17498 13572768
7 ARS-BFGL-NGS-2141 13604103
7 Hapmap23865-BTA-111820 13630378
7 ARS-BFGL-NGS-92758 13676664
7 ARS-BFGL-NGS-36034 13716273
7 ARS-BFGL-NGS-11011 13745591
7 Hapmap47101-BTA-78263 13790170
7 Hapmap58032-ss46526644 13813909
7 ARS-BFGL-NGS-57208 13837316
7 Hapmap46728-BTA-78268 13860485
7 ARS-BFGL-NGS-109627 13928419
7 ARS-BFGL-NGS-115326 13953342
7 ARS-BFGL-NGS-118225 14035064
7 ARS-BFGL-NGS-72083 14081324
7 ARS-BFGL-NGS-22940 14112021
7 ARS-BFGL-NGS-26351 14206319
7 ARS-BFGL-NGS-20118 14275547
7 ARS-BFGL-NGS-4774 14635618
7 ARS-BFGL-NGS-35463 14721613
7 ARS-BFGL-NGS-3043 14758121
7 ARS-BFGL-NGS-118411 14856981
7 ARS-BFGL-NGS-112031 14913080
7 ARS-BFGL-NGS-24197 14939912
7 ARS-BFGL-NGS-66143 14981355
7 ARS-BFGL-NGS-32467 15004559
7 Hapmap48467-BTA-78386 15024919
7 ARS-BFGL-NGS-108057 15061627
7 ARS-BFGL-NGS-21104 15098556
7 ARS-BFGL-NGS-70183 15139570
7 ARS-USMARC-Parent-DQ786758-rs29024430 15211137
7 ARS-BFGL-NGS-117416 15214776
7 ARS-BFGL-NGS-119737 15257993
7 ARS-BFGL-NGS-106875 15283519
7 ARS-BFGL-NGS-105928 15388001
7 Hapmap53193-rs29010998 15429053
7 Hapmap60436-ss46526689 15512601
7 Hapmap31439-BTA-144800 15532773
7 Hapmap35741-SCAFFOLD181588_9953 15613497
7 ARS-BFGL-NGS-111581 15653460
7 Hapmap36218-SCAFFOLD41765_2717 15692314
7 Hapmap49757-BTA-78451 15713798
7 ARS-BFGL-NGS-54028 15945409
7 ARS-BFGL-NGS-62491 16032355
7 BTA-78459-no-rs 16055661
7 ARS-BFGL-NGS-14460 16083245
7 ARS-BFGL-NGS-13680 16256470
7 UA-IFASA-9557 16290225
7 ARS-BFGL-NGS-33970 16484565
7 ARS-BFGL-NGS-12159 16540059
7 ARS-BFGL-NGS-72794 16606191
7 ARS-BFGL-NGS-107510 16671812
7 ARS-BFGL-NGS-108609 16744244
7 ARS-BFGL-NGS-59838 16780470
7 ARS-BFGL-NGS-115219 16851090
7 Hapmap43047-BTA-78404 16929253
7 ARS-BFGL-NGS-16463 16955513
7 ARS-BFGL-NGS-103909 17016067
7 Hapmap43686-BTA-78412 17055254
7 UA-IFASA-8172 17167955
7 ARS-BFGL-NGS-114610 17223963
7 ARS-BFGL-NGS-95196 17283224
7 BTB-00407083 17329509
7 Hapmap47119-BTA-85019 17360886
7 ARS-BFGL-NGS-83052 17389539
7 ARS-BFGL-NGS-6603 17429746
7 ARS-BFGL-NGS-110947 17512975
7 ARS-BFGL-NGS-2036 17665909
7 ARS-BFGL-NGS-58717 17692784
7 ARS-BFGL-NGS-103790 17761843
7 ARS-BFGL-NGS-7483 17790274
7 ARS-BFGL-NGS-14531 17853365
7 ARS-BFGL-NGS-104684 17903849
7 BTA-78475-no-rs 17929920
7 Hapmap46871-BTA-78474 17957377
7 BTB-00296762 17983798
7 ARS-BFGL-NGS-37888 18152989
7 ARS-BFGL-NGS-20402 18276029
7 ARS-BFGL-NGS-116229 18315328
7 BTB-00296617 18372688
7 BTB-00297004 18399705
7 ARS-BFGL-NGS-17203 18425199
7 ARS-BFGL-NGS-101536 18521503
7 ARS-BFGL-NGS-464 18623315
7 ARS-BFGL-NGS-76601 18671993
7 ARS-BFGL-NGS-87814 18693417
7 Hapmap50468-BTA-78490 18719158
7 ARS-BFGL-NGS-17196 18833894
7 ARS-BFGL-NGS-105027 18861656
7 ARS-BFGL-NGS-118532 18889358
7 ARS-BFGL-NGS-39540 18921779
7 Hapmap33901-BES9_Contig395_449 18953163
7 ARS-BFGL-NGS-6079 18975319
7 ARS-BFGL-NGS-115830 19016099
7 ARS-BFGL-NGS-87095 19051896
7 ARS-BFGL-NGS-11731 19077901
7 UA-IFASA-8256 19105662
7 ARS-BFGL-NGS-25855 19359346
7 ARS-BFGL-NGS-10194 19583296
7 Hapmap47105-BTA-78550 19613805
7 UA-IFASA-7694 19658646
7 Hapmap38253-BTA-78537 19712991
7 ARS-BFGL-NGS-26903 19746464
7 UA-IFASA-1699 19781598
7 Hapmap27905-BTA-78545 19825491
7 ARS-BFGL-NGS-115712 19914482
7 ARS-BFGL-NGS-29084 19948893
7 ARS-BFGL-NGS-8112 20002060
7 BTA-78547-no-rs 20085247
7 ARS-BFGL-NGS-117268 20112950
7 ARS-BFGL-NGS-114928 20340119
7 BTB-01966013 20385996
7 BTB-01398723 20421140
7 BTB-01398686 20453402
7 ARS-BFGL-NGS-53334 20473703
7 ARS-BFGL-NGS-38296 20510013
7 Hapmap51514-BTA-88337 20531009
7 ARS-BFGL-NGS-112444 20663725
7 ARS-BFGL-NGS-118596 20703764
7 ARS-BFGL-NGS-112246 20724916
7 Hapmap57528-rs29013765 20792311
7 BTB-00301021 20814670
7 Hapmap57260-rs29023390 20886837
7 ARS-BFGL-NGS-67859 20907891
7 ARS-BFGL-NGS-115315 21085807
7 ARS-BFGL-NGS-15459 21144866
7 ARS-BFGL-NGS-6108 21178680
7 Hapmap34949-BES9_Contig501_1378 21228653
7 BTB-00300821 21251167
7 ARS-BFGL-NGS-12110 21280096
7 BTB-01817019 21331087
7 BTB-00298940 21586851
7 BTB-01777791 21648902
7 BTB-00298866 21733940
7 ARS-BFGL-NGS-102506 21814993
7 Hapmap47411-BTA-78553 21842127
7 BTB-01683325 21923678
7 BTB-02031452 21946039
7 ARS-BFGL-NGS-24478 21968749
7 ARS-BFGL-NGS-41588 22015191
7 Hapmap49309-BTA-78604 22050398
7 BTA-78597-no-rs 22071747
7 BTB-00300220 22100974
7 ARS-BFGL-NGS-55096 22147152
7 BTB-00299866 22167815
7 ARS-BFGL-NGS-24565 22197069
7 Hapmap59260-rs29021148 22240050
7 ARS-BFGL-NGS-68296 22307400
7 BTA-78589-no-rs 22339658
7 Hapmap36017-SCAFFOLD177572_90 22364832
7 Hapmap51318-BTA-78584 22400852
7 Hapmap40225-BTA-78581 22491355
7 ARS-BFGL-NGS-59916 22514886
7 ARS-BFGL-NGS-13684 22575646
7 ARS-BFGL-NGS-85196 22596143
7 Hapmap43941-BTA-78574 22631209
7 ARS-BFGL-NGS-104414 22653362
7 ARS-BFGL-NGS-89544 22805131
7 Hapmap44990-BTA-78563 22841730
7 Hapmap42675-BTA-78561 22998779
7 BTA-78558-no-rs 23021011
7 Hapmap45780-BTA-78557 23084537
7 ARS-BFGL-NGS-115929 23128550
7 ARS-BFGL-NGS-250 23370304
7 Hapmap59434-rs29012267 23447387
7 ARS-BFGL-NGS-27577 23525592
7 Hapmap23838-BTA-163815 23606613
7 ARS-BFGL-NGS-78228 23680298
7 ARS-BFGL-NGS-112272 23704086
7 Hapmap51633-BTA-78653 23725387
7 BTA-20553-no-rs 23801055
7 Hapmap47885-BTA-20554 23823990
7 ARS-BFGL-NGS-117830 23896397
7 ARS-BFGL-NGS-35201 24009009
7 BTA-78663-no-rs 24045556
7 ARS-BFGL-NGS-26930 24076455
7 BTA-78683-no-rs 24109383
7 BTA-78680-no-rs 24135376
7 Hapmap48082-BTA-78679 24176656
7 BTA-78674-no-rs 24211188
7 Hapmap42676-BTA-78673 24237633
7 Hapmap43942-BTA-78671 24494459
7 ARS-BFGL-NGS-104332 24540171
7 ARS-BFGL-NGS-30757 24567264
7 Hapmap54212-rs29016161 24604792
7 ARS-BFGL-NGS-33569 24649512
7 BTB-00264202 24696123
7 Hapmap25837-BTA-144200 24774782
7 BTB-00264267 24809179
7 BTB-00264279 24837442
7 BTB-01956476 24861453
7 ARS-BFGL-NGS-110438 24978108
7 ARS-BFGL-NGS-3688 25019405
7 ARS-BFGL-NGS-63017 25240263
7 BTB-01073327 25276480
7 ARS-BFGL-NGS-109381 25330773
7 Hapmap58727-rs29027380 25363285
7 BTA-110073-no-rs 25399514
7 BTB-01073880 25475158
7 Hapmap49015-BTA-110076 25512482
7 Hapmap38285-BTA-110077 25557309
7 ARS-BFGL-NGS-87286 25602958
7 BTB-01074080 25639233
7 ARS-BFGL-NGS-34250 25676802
7 Hapmap1389-BTA-110081 25701931
7 BTB-01074252 25731202
7 ARS-BFGL-NGS-38771 25758156
7 ARS-BFGL-NGS-102004 25796961
7 ARS-BFGL-NGS-80008 25852540
7 BTB-01074446 25872900
7 ARS-BFGL-NGS-11310 26007623
7 ARS-BFGL-NGS-40565 26038460
7 Hapmap59644-rs29012735 26060666
7 ARS-BFGL-NGS-40913 26096018
7 ARS-BFGL-NGS-108396 26131820
7 BTB-00302034 26160235
7 BTA-78695-no-rs 26190629
7 UA-IFASA-5669 26241939
7 ARS-BFGL-NGS-44139 26323706
7 Hapmap40296-BTA-99486 26347332
7 Hapmap42029-BTA-99514 26383841
7 BTA-99520-no-rs 26429731
7 Hapmap23217-BTA-152007 26449892
7 Hapmap42389-BTA-99482 26478901
7 Hapmap60467-rs29016353 26567786
7 ARS-BFGL-NGS-86041 26681959
7 Hapmap33975-BES10_Contig464_714 26769327
7 ARS-BFGL-NGS-88212 26820261
7 ARS-BFGL-NGS-29250 26868802
7 BTB-01529671 27087087
7 BTB-01529616 27138107
7 ARS-BFGL-NGS-86542 27250872
7 BTA-26849-no-rs 27298401
7 ARS-BFGL-NGS-66965 27338673
7 ARS-BFGL-NGS-1759 27423796
7 ARS-BFGL-NGS-79444 27485026
7 Hapmap58691-rs29019771 27601127
7 ARS-BFGL-NGS-30480 27711753
7 ARS-BFGL-NGS-90328 27766972
7 Hapmap48682-BTA-21048 27799057
7 BTB-01309833 27838557
7 ARS-BFGL-NGS-38179 27874122
7 ARS-BFGL-NGS-118150 28087886
7 ARS-BFGL-NGS-12750 28121450
7 ARS-BFGL-NGS-118602 28198778
7 ARS-BFGL-NGS-61723 28304384
7 BTB-00302618 28327691
7 BTB-00302581 28355569
7 BTB-00302535 28410027
7 ARS-BFGL-NGS-114456 28450991
7 BTB-00032316 28485211
7 Hapmap50931-BTA-31235 28528438
7 ARS-BFGL-NGS-111972 28556469
7 Hapmap47242-BTA-31230 28581753
7 ARS-BFGL-NGS-98924 28610221
7 Hapmap41223-BTA-31228 28670524
7 BTB-01782587 28760642
7 ARS-BFGL-NGS-109867 28825102
7 BTB-01041631 28905697
7 ARS-BFGL-NGS-66668 29019008
7 BTB-00301284 29072906
7 ARS-BFGL-NGS-44052 29106474
7 ARS-BFGL-NGS-18408 29147308
7 BTB-00301426 29194444
7 BTB-01041522 29272219
7 ARS-BFGL-NGS-108642 29304300
7 ARS-BFGL-NGS-113434 29349922
7 ARS-BFGL-NGS-108411 29402687
7 BTB-00303128 29480394
7 BTA-78751-no-rs 29519165
7 BTB-00303295 29606170
7 ARS-BFGL-NGS-104708 29657930
7 BTB-00303899 29779548
7 Hapmap40159-BTA-104763 29822744
7 ARS-BFGL-NGS-77121 29884157
7 BTB-01571406 29910307
7 BTB-01518845 29946434
7 ARS-BFGL-NGS-64145 29997167
7 BTA-121460-no-rs 30048527
7 Hapmap57685-rs29016545 30070267
7 ARS-BFGL-NGS-101089 30184788
7 BTB-00549286 30248327
7 ARS-BFGL-NGS-26768 30315940
7 ARS-BFGL-NGS-30965 30370654
7 ARS-BFGL-NGS-96276 30410585
7 BTB-00303931 30470183
7 BTB-00303952 30492275
7 BTA-20731-no-rs 30533983
7 BTB-00549060 30629387
7 BTB-01862906 30776834
7 BTB-01862954 30806151
7 Hapmap60986-rs29027355 30837806
7 ARS-BFGL-NGS-21597 30891114
7 Hapmap59229-rs29015308 30985894
7 ARS-BFGL-NGS-84651 31028273
7 BTB-01671825 31051310
7 Hapmap49023-BTA-112194 31086156
7 ARS-BFGL-NGS-63707 31114919
7 BTA-116531-no-rs 31178692
7 BTA-92602-no-rs 31275326
7 Hapmap59272-rs29027266 31305955
7 BTB-01127725 31326394
7 ARS-BFGL-NGS-29286 31365838
7 Hapmap25303-BTA-150600 31395644
7 Hapmap40094-BTA-95613 31424929
7 BTA-95616-no-rs 31465597
7 ARS-BFGL-NGS-94637 31557237
7 ARS-BFGL-NGS-27096 31609400
7 BTB-01701380 31655498
7 BTB-01114855 31733435
7 BTB-01114921 31873339
7 BTB-01114950 32007402
7 Hapmap23154-BTA-147871 32096931
7 BTB-01115116 32121704
7 BTB-01115160 32174183
7 BTB-01947935 32195122
7 Hapmap27673-BTA-87935 32240599
7 Hapmap26699-BTA-147881 32271914
7 BTB-01426243 32450298
7 BTB-01115281 32543149
7 BTB-01115349 32643966
7 BTB-01115415 32793432
7 BTB-01426197 32837731
7 Hapmap51146-BTA-112717 32867777
7 BTA-112718-no-rs 32899990
7 BTA-112727-no-rs 32921033
7 UA-IFASA-4904 32953331
7 Hapmap44527-BTA-17793 32993263
7 UA-IFASA-4938 33067228
7 Hapmap42755-BTA-99683 33232054
7 ARS-BFGL-NGS-118984 33304662
7 ARS-BFGL-NGS-76864 33330686
7 Hapmap52098-rs29017346 33356330
7 Hapmap31148-BTA-151907 33379635
7 BTA-99260-no-rs 33429308
7 Hapmap60838-rs29022006 33602792
7 Hapmap49931-BTA-24741 33626309
7 ARS-BFGL-NGS-21406 33675285
7 BTA-104005-no-rs 33923146
7 BTB-01172317 33944666
7 ARS-BFGL-NGS-50498 33995262
7 ARS-BFGL-NGS-116976 34102144
7 ARS-BFGL-NGS-24921 34126018
7 Hapmap51426-BTA-24748 34186669
7 Hapmap30056-BTA-162361 34229773
7 BTA-117579-no-rs 34338805
7 Hapmap49875-BTA-116192 34370351
7 ARS-BFGL-NGS-112944 34414940
7 ARS-BFGL-NGS-117425 34614168
7 BTA-116198-no-rs 34670353
7 ARS-BFGL-NGS-25755 34694266
7 ARS-BFGL-NGS-25430 34837473
7 ARS-BFGL-NGS-109814 34879984
7 BTB-01875088 34900718
7 ARS-BFGL-NGS-73321 34923101
7 BTB-01875135 34957516
7 ARS-BFGL-NGS-110126 34993321
7 Hapmap50470-BTA-78777 35091870
7 BTB-00304299 35120080
7 BTB-00303994 35199221
7 BTA-78768-no-rs 35229475
7 ARS-BFGL-NGS-115032 35373211
7 ARS-BFGL-NGS-10897 35498847
7 BTB-01945504 35673975
7 BTA-90692-no-rs 35700010
7 Hapmap49758-BTA-78793 35784230
7 BTB-00304608 35824210
7 Hapmap54492-rs29018585 35864296
7 BTB-00304702 35886767
7 Hapmap58358-rs29011315 35916985
7 UA-IFASA-2263 35965305
7 BTB-00305112 36047086
7 Hapmap41111-BTA-94756 36284158
7 Hapmap24493-BTA-150258 36314161
7 Hapmap48654-BTA-121800 36422388
7 ARS-BFGL-NGS-49609 36518792
7 BTB-00305676 36548226
7 ARS-BFGL-NGS-18596 36577264
7 ARS-BFGL-NGS-109201 36645611
7 ARS-BFGL-NGS-108743 36673736
7 ARS-BFGL-NGS-116368 36695444
7 BTA-78816-no-rs 36731958
7 BTA-78815-no-rs 36752108
7 Hapmap47734-BTA-78811 36784991
7 ARS-BFGL-NGS-97125 36808428
7 BTB-01364902 36831105
7 ARS-BFGL-NGS-36580 36851535
7 ARS-BFGL-NGS-17959 36876166
7 BTB-01364730 36935755
7 Hapmap32661-BTA-28979 36966599
7 ARS-BFGL-NGS-18669 36996678
7 Hapmap43828-BTA-28993 37029643
7 BTB-01364448 37078578
7 ARS-BFGL-NGS-33913 37141398
7 ARS-BFGL-NGS-96929 37162832
7 ARS-BFGL-NGS-115370 37195149
7 ARS-BFGL-NGS-40181 37235877
7 ARS-BFGL-NGS-26917 37274511
7 ARS-BFGL-NGS-119880 37318754
7 ARS-BFGL-NGS-35666 37339263
7 Hapmap36526-SCAFFOLD150535_3651 37440257
7 BTA-78831-no-rs 37473155
7 ARS-BFGL-NGS-13911 37496563
7 ARS-BFGL-NGS-19606 37558971
7 ARS-BFGL-NGS-81749 37598166
7 ARS-BFGL-NGS-88753 37619024
7 Hapmap42405-BTA-104111 37646340
7 BTB-01562090 37676776
7 ARS-BFGL-NGS-115766 37701463
7 Hapmap42042-BTA-104105 37741113
7 ARS-BFGL-NGS-15451 37808445
7 UA-IFASA-8863 37884123
7 ARS-BFGL-NGS-63288 38005800
7 Hapmap56941-ss46526050 38089446
7 ARS-BFGL-NGS-109810 38119299
7 ARS-BFGL-NGS-114388 38155562
7 ARS-BFGL-NGS-13640 38243703
7 ARS-BFGL-NGS-12006 38289331
7 ARS-BFGL-NGS-76638 38466196
7 BTA-78636-no-rs 38504902
7 BTA-78638-no-rs 38551450
7 ARS-BFGL-NGS-14988 38573452
7 ARS-BFGL-NGS-113876 38601863
7 Hapmap35385-SCAFFOLD265562_8165 38623882
7 ARS-BFGL-NGS-111041 38660122
7 ARS-BFGL-NGS-101559 38681695
7 BTB-01849321 38709766
7 ARS-BFGL-NGS-119019 38763624
7 BTB-01558306 38784605
7 ARS-BFGL-NGS-108870 38815462
7 Hapmap47162-BTA-103817 38848627
7 BTB-01651778 38939709
7 BTB-02000880 38964468
7 ARS-BFGL-NGS-76661 38984993
7 Hapmap41157-BTA-113254 39033557
7 UA-IFASA-9367 39069059
7 BTB-00631103 39126294
7 BTB-02073790 39169443
7 BTB-01560842 39219800
7 ARS-BFGL-NGS-67066 39283934
7 BTB-00301765 39355387
7 ARS-BFGL-NGS-119353 39401546
7 ARS-BFGL-NGS-95004 39465112
7 BTB-00306845 39485509
7 ARS-BFGL-NGS-10375 39507518
7 ARS-BFGL-NGS-7972 39651671
7 ARS-BFGL-NGS-88233 39673758
7 ARS-BFGL-NGS-69727 39697742
7 ARS-BFGL-NGS-30468 39761343
7 BTA-78883-no-rs 39844794
7 ARS-BFGL-NGS-69831 39932581
7 ARS-BFGL-NGS-101154 40030040
7 BTB-00368557 40092447
7 ARS-BFGL-NGS-12532 40117112
7 BTB-00368665 40195727
7 ARS-BFGL-NGS-33401 40248557
7 BTB-01597787 40279435
7 UA-IFASA-6047 40308075
7 ARS-BFGL-NGS-100845 40404422
7 BTB-02038315 40455809
7 BTB-01871912 40512035
7 BTB-00307534 40540807
7 BTB-00307598 40566539
7 BTB-00307738 40641857
7 BTB-00307908 40664184
7 BTB-01207097 40797251
7 BTB-01207246 40830916
7 BTB-01207331 40858771
7 BTB-01207612 40968489
7 Hapmap50866-BTA-110548 40991793
7 ARS-BFGL-NGS-92910 41041620
7 BTB-01207822 41152538
7 ARS-BFGL-NGS-104485 41176729
7 ARS-BFGL-NGS-76328 41244917
7 ARS-BFGL-NGS-11889 41312905
7 BTB-02092796 41353074
7 ARS-BFGL-NGS-109564 41401630
7 BTB-01561790 41428236
7 BTB-01561766 41466717
7 BTB-01964039 41516730
7 BTB-02079599 41573546
7 BTB-00308190 41602455
7 ARS-BFGL-NGS-23491 41627522
7 ARS-BFGL-NGS-13798 41688519
7 BTB-01991791 41816550
7 BTB-00308411 41839918
7 ARS-BFGL-NGS-7310 41913930
7 ARS-BFGL-NGS-119127 41937788
7 ARS-BFGL-NGS-94413 41971469
7 ARS-BFGL-NGS-35596 41995202
7 BTB-00308656 42027753
7 ARS-BFGL-NGS-104510 42141847
7 ARS-BFGL-NGS-112360 42171212
7 Hapmap46695-BTA-26440 42209468
7 ARS-BFGL-NGS-74330 42229745
7 ARS-BFGL-NGS-75099 42315131
7 ARS-BFGL-NGS-64546 42342404
7 ARS-BFGL-NGS-5136 42409567
7 ARS-BFGL-NGS-54341 42565968
7 Hapmap47202-BTA-121802 42604464
7 ARS-BFGL-NGS-22438 42739572
7 ARS-BFGL-NGS-24413 42765273
7 ARS-BFGL-NGS-109750 42816140
7 ARS-BFGL-NGS-37158 42843579
7 ARS-BFGL-NGS-87868 42901431
7 ARS-BFGL-NGS-115860 42949666
7 ARS-BFGL-NGS-107073 43041915
7 ARS-BFGL-NGS-69121 43109970
7 ARS-BFGL-NGS-20497 43137169
7 ARS-BFGL-NGS-21638 43162930
7 BTB-00309040 43183118
7 ARS-BFGL-NGS-45683 43204245
7 ARS-BFGL-NGS-106936 43256289
7 ARS-BFGL-NGS-62792 43384787
7 ARS-BFGL-NGS-116420 43439119
7 ARS-BFGL-NGS-10710 43487934
7 ARS-BFGL-NGS-64956 43514786
7 BTB-01401013 43535300
7 Hapmap43477-BTA-116657 43557765
7 ARS-BFGL-NGS-99231 43894147
7 Hapmap49311-BTA-78907 43975176
7 ARS-BFGL-NGS-83376 44027624
7 ARS-BFGL-NGS-69626 44051725
7 ARS-BFGL-NGS-31234 44135892
7 ARS-BFGL-NGS-73655 44389591
7 ARS-BFGL-NGS-62333 44456554
7 BTA-88698-no-rs 44483619
7 ARS-BFGL-NGS-58321 44508344
7 BTB-01400946 44535245
7 ARS-BFGL-NGS-94758 44652305
7 Hapmap34406-BES2_Contig344_1026 44680360
7 ARS-BFGL-NGS-66832 44702455
7 ARS-BFGL-NGS-24225 44731006
7 BTB-00309643 44804507
7 ARS-BFGL-NGS-12557 44851117
7 ARS-BFGL-NGS-20141 44873922
7 ARS-BFGL-NGS-73679 44912827
7 ARS-BFGL-NGS-5595 44949725
7 BTA-78954-no-rs 44983242
7 Hapmap50586-BTA-118480 45216666
7 BTB-01846474 45321188
7 BTB-00310752 45413300
7 ARS-BFGL-NGS-111519 45443715
7 BTB-00310653 45472603
7 BTA-79025-no-rs 45497521
7 BTB-00310554 45590073
7 Hapmap43181-BTA-121808 45618923
7 ARS-BFGL-NGS-97073 45648661
7 ARS-BFGL-NGS-100466 45673529
7 ARS-BFGL-NGS-26034 45693952
7 ARS-BFGL-NGS-43053 45735186
7 ARS-BFGL-NGS-103354 45779191
7 ARS-BFGL-NGS-15177 45822825
7 BTA-79002-no-rs 45956820
7 ARS-BFGL-NGS-79199 46046225
7 BTB-00310975 46075718
7 ARS-BFGL-NGS-18762 46104249
7 ARS-BFGL-NGS-81015 46139544
7 ARS-BFGL-NGS-110899 46172592
7 ARS-BFGL-NGS-53552 46197723
7 ARS-BFGL-NGS-52872 46317556
7 ARS-BFGL-NGS-102270 46419853
7 ARS-BFGL-NGS-63186 46459358
7 ARS-BFGL-NGS-89563 46489573
7 ARS-BFGL-NGS-5619 46555028
7 BTB-00310271 46607004
7 ARS-BFGL-NGS-19979 46691884
7 Hapmap48469-BTA-78982 46712551
7 Hapmap48894-BTA-78978 46753311
7 ARS-BFGL-NGS-111709 46850512
7 BTA-95797-no-rs 46942665
7 ARS-BFGL-NGS-34658 47075418
7 Hapmap25381-BTA-95792 47119945
7 ARS-BFGL-NGS-99261 47325272
7 ARS-BFGL-NGS-1457 47394154
7 ARS-BFGL-NGS-21658 47525083
7 ARS-BFGL-NGS-41109 47550701
7 ARS-BFGL-NGS-33600 47631991
7 ARS-BFGL-NGS-37513 47688319
7 ARS-BFGL-NGS-80736 47728267
7 ARS-BFGL-NGS-108768 47769216
7 ARS-BFGL-NGS-44221 47794423
7 ARS-BFGL-NGS-72600 47836957
7 ARS-BFGL-NGS-41092 47907164
7 ARS-BFGL-NGS-12518 47982186
7 ARS-BFGL-NGS-118568 48015297
7 ARS-BFGL-NGS-43186 48079290
7 BTA-79057-no-rs 48119384
7 ARS-BFGL-NGS-71772 48140019
7 ARS-BFGL-NGS-106241 48172335
7 ARS-BFGL-NGS-27736 48208882
7 Hapmap26240-BTA-86641 48475188
7 Hapmap41971-BTA-79077 48729624
7 BTA-79078-no-rs 48843464
7 Hapmap44135-BTA-79079 48873290
7 ARS-BFGL-NGS-23933 49278164
7 Hapmap24150-BTA-145103 49910739
7 ARS-BFGL-NGS-64072 49975005
7 Hapmap41088-BTA-78936 50106890
7 ARS-BFGL-NGS-49512 50175096
7 ARS-BFGL-NGS-96103 50234538
7 ARS-BFGL-NGS-113873 50258304
7 ARS-BFGL-NGS-118289 50287502
7 ARS-BFGL-NGS-111444 50312228
7 ARS-BFGL-NGS-43299 50349477
7 Hapmap43049-BTA-78931 50430381
7 Hapmap44410-BTA-78928 50502484
7 Hapmap50471-BTA-78923 50544209
7 ARS-BFGL-NGS-96012 50742688
7 Hapmap43488-BTA-121807 50953035
7 ARS-BFGL-NGS-12471 50974548
7 Hapmap48468-BTA-78949 51106447
7 Hapmap49312-BTA-78944 51148893
7 Hapmap42803-BTA-110000 51417221
7 ARS-BFGL-NGS-33637 51611440
7 Hapmap43981-BTA-98707 51659785
7 ARS-BFGL-NGS-20197 51684858
7 BTA-112367-no-rs 51802230
7 Hapmap59144-ss46526752 51830535
7 ARS-BFGL-NGS-15368 51896765
7 ARS-USMARC-Parent-DQ916057-rs29009979 51918028
7 ARS-BFGL-NGS-105324 51959228
7 BTA-79086-no-rs 52082243
7 ARS-BFGL-NGS-11368 52163786
7 ARS-BFGL-NGS-3839 52205427
7 ARS-BFGL-NGS-114525 52278288
7 ARS-BFGL-NGS-105148 52320917
7 Hapmap41358-BTA-79117 52462171
7 ARS-BFGL-NGS-118731 52499242
7 UA-IFASA-9712 52532837
7 Hapmap35191-BES11_Contig367_1030 52738785
7 ARS-BFGL-NGS-25586 52769873
7 Hapmap58878-rs29013232 52832107
7 ARS-BFGL-NGS-84202 52939588
7 ARS-BFGL-NGS-111377 53028986
7 ARS-BFGL-NGS-18096 53054606
7 BTA-66896-no-rs 53080179
7 ARS-BFGL-NGS-110246 53258158
7 ARS-BFGL-NGS-3967 53394607
7 Hapmap58262-rs29024901 53416095
7 Hapmap49791-BTA-90282 53466853
7 Hapmap51384-BTA-108597 53751091
7 ARS-BFGL-NGS-117242 53809613
7 Hapmap52400-rs29025316 53858216
7 ARS-BFGL-NGS-14880 53879989
7 Hapmap41418-BTA-108601 53976768
7 ARS-BFGL-NGS-19455 54104406
7 BTB-01195060 54129001
7 BTB-01195069 54149945
7 ARS-BFGL-NGS-62351 54202181
7 ARS-BFGL-NGS-116933 54443545
7 ARS-BFGL-NGS-59630 54468270
7 BTA-104715-no-rs 54588886
7 BTB-01176025 54627418
7 BTB-01176013 54673758
7 BTA-104712-no-rs 54695095
7 BTB-01175783 54758124
7 BTB-01175761 54816893
7 BTB-00311362 54864464
7 Hapmap54976-rs29019286 55023686
7 ARS-BFGL-NGS-22197 55046625
7 BTA-88472-no-rs 55233884
7 ARS-BFGL-NGS-107103 55305991
7 BTB-01641665 55326638
7 BTB-01961486 55357107
7 Hapmap54597-rs29019273 55468018
7 Hapmap59042-rs29025710 55533133
7 Hapmap51169-BTA-122103 55577265
7 Hapmap50825-BTA-93321 55673124
7 BTB-01129804 55715461
7 ARS-BFGL-NGS-116322 55761848
7 Hapmap58545-rs29022947 56058967
7 BTB-01130079 56273715
7 Hapmap28133-BTA-149820 56312956
7 BTB-01130157 56351443
7 ARS-BFGL-NGS-17929 56400325
7 BTB-02035532 56455454
7 ARS-BFGL-NGS-25861 56514957
7 ARS-BFGL-NGS-33130 56642217
7 ARS-BFGL-NGS-103845 56663449
7 ARS-BFGL-NGS-36058 56722680
7 ARS-BFGL-NGS-16214 56743226
7 BTB-00312468 56769253
7 Hapmap58968-rs29015334 56817698
7 BTB-00312421 56845817
7 Hapmap50784-BTA-79418 56881151
7 ARS-BFGL-NGS-113351 56941505
7 BTB-01564416 56962492
7 BTB-00311573 57023065
7 BTB-01950618 57066364
7 Hapmap52252-rs29011665 57094862
7 Hapmap48553-BTA-10000 57128567
7 BTB-00311603 57158442
7 BTA-79372-no-rs 57182144
7 ARS-BFGL-NGS-40831 57235700
7 ARS-BFGL-NGS-37263 57315877
7 BTB-00311684 57364752
7 Hapmap30362-BTA-79378 57423737
7 ARS-BFGL-NGS-108501 57465894
7 ARS-BFGL-NGS-103251 57577139
7 ARS-BFGL-NGS-113745 57618367
7 ARS-BFGL-NGS-33432 57651091
7 BTB-00311926 57712078
7 BTB-00311957 57746997
7 BTB-00313076 57834628
7 BTB-00313140 57869612
7 ARS-BFGL-NGS-10904 57932582
7 ARS-BFGL-NGS-108586 57965096
7 Hapmap23996-BTA-145153 58077198
7 BTB-00313206 58158097
7 BTB-00313229 58189351
7 BTB-00314357 58354585
7 BTB-00314287 58392733
7 BTB-00709083 58446221
7 BTB-01771953 58536271
7 BTB-01771905 58561110
[truncated: 848,638 more chars]
