# Supplementary material for: Using Genome-Wide Association Analysis to Characterize Environmental Sensitivity of Milk Traits in Dairy Cattle
Source: G3 (Bethesda). 2013 Jul 1;3(7):1085–93. doi: 10.1534/g3.113.006536 (PMC3704237; doi:10.1534/g3.113.006536)
Supplement: Supporting Information [file supp_g3.113.006536_FileS2.zip]

Archive with 1 entries (1 files):
- genotypes
