# Supplementary material for: Using Genome-Wide Association Analysis to Characterize Environmental Sensitivity of Milk Traits in Dairy Cattle
Source: G3 (Bethesda). 2013 Jul 1;3(7):1085–93. doi: 10.1534/g3.113.006536 (PMC3704237; doi:10.1534/g3.113.006536)
Supplement: Supporting Information [file supp_g3.113.006536_FileS3.zip › pedigree]

sire father_of_sire mother_of_sire
1 0 0
2 0 0
3 0 0
4 0 0
5 0 0
6 0 0
7 0 0
8 0 0
9 0 0
10 0 0
11 0 0
12 0 0
13 0 0
14 0 0
15 0 0
16 0 0
17 0 0
18 0 0
19 0 0
20 0 0
21 0 0
22 0 0
23 0 0
24 0 0
25 0 0
26 0 0
27 0 0
28 0 0
29 0 0
30 0 0
31 0 0
32 0 0
33 0 0
34 0 0
35 0 0
36 0 0
37 0 0
38 0 0
39 0 0
40 0 0
41 0 0
42 0 0
43 0 0
44 0 0
45 0 0
46 0 0
47 0 0
48 0 0
49 0 0
50 0 0
51 0 0
52 0 0
53 0 0
54 0 0
55 0 0
56 0 0
57 0 0
58 0 0
59 0 0
60 0 0
61 0 0
62 0 0
63 0 0
64 0 0
65 0 0
66 0 0
67 0 0
68 0 0
69 0 0
70 0 0
71 0 0
72 0 0
73 0 0
74 0 0
75 0 0
76 0 0
77 0 0
78 0 0
79 0 0
80 0 0
81 0 0
82 0 0
83 0 0
84 0 0
85 0 0
86 0 0
87 0 0
88 0 0
89 0 0
90 0 0
91 0 0
92 0 0
93 0 0
94 0 0
95 0 0
96 0 0
97 0 0
98 0 0
99 0 0
100 0 0
101 0 0
102 0 0
103 0 0
104 0 0
105 0 0
106 0 0
107 0 0
108 0 0
109 0 0
110 0 0
111 0 0
112 0 0
113 0 0
114 0 0
115 0 0
116 0 0
117 0 0
118 0 0
119 0 0
120 0 0
121 0 0
122 0 0
123 0 0
124 0 0
125 0 0
126 0 0
127 0 0
128 0 0
129 0 0
130 0 0
131 0 0
132 0 0
133 0 0
134 0 0
135 0 0
136 0 0
137 0 0
138 0 0
139 0 0
140 0 0
141 0 0
142 0 0
143 0 0
144 0 0
145 0 0
146 0 0
147 0 0
148 0 0
149 0 0
150 0 0
151 0 0
152 0 0
153 0 0
154 0 0
155 0 0
156 0 0
157 0 0
158 0 0
159 0 0
160 0 0
161 0 0
162 0 0
163 0 0
164 0 0
165 0 0
166 0 0
167 0 0
168 0 0
169 0 0
170 0 0
171 0 0
172 0 0
173 0 0
174 0 0
175 0 0
176 0 0
177 0 0
178 0 0
179 0 0
180 0 0
181 0 0
182 0 0
183 0 0
184 0 0
185 0 0
186 0 0
187 0 0
188 0 0
189 0 0
190 0 0
191 0 0
192 0 0
193 0 0
194 0 0
195 0 0
196 0 0
197 0 0
198 0 0
199 0 0
200 0 0
201 0 0
202 0 0
203 0 0
204 0 0
205 0 0
206 0 0
207 0 0
208 0 0
209 0 0
210 0 0
211 0 0
212 0 0
213 0 0
214 0 0
215 0 0
216 0 0
217 0 0
218 0 0
219 0 0
220 0 0
221 0 0
222 0 0
223 0 0
224 0 0
225 0 0
226 0 0
227 0 0
228 0 0
229 0 0
230 0 0
231 0 0
232 0 0
233 0 0
234 0 0
235 0 0
236 0 0
237 0 0
238 0 0
239 0 0
240 0 0
241 0 0
242 0 0
243 0 0
244 0 0
245 0 0
246 0 0
247 0 0
248 0 0
249 0 0
250 0 0
251 0 0
252 0 0
253 0 0
254 0 0
255 0 0
256 0 0
257 0 0
258 0 0
259 0 0
260 0 0
261 0 0
262 0 0
263 0 0
264 0 0
265 0 0
266 0 0
267 0 0
268 0 0
269 0 0
270 0 0
271 0 0
272 0 0
273 0 0
274 0 0
275 0 0
276 0 0
277 0 0
278 0 0
279 0 0
280 0 0
281 0 0
282 0 0
283 0 0
284 0 0
285 0 0
286 0 0
287 0 0
288 0 0
289 0 0
290 0 0
291 0 0
292 0 0
293 0 0
294 0 0
295 0 0
296 0 0
297 0 0
298 0 0
299 0 0
300 0 0
301 0 0
302 0 0
303 0 0
304 0 0
305 0 0
306 0 0
307 0 0
308 0 0
309 0 0
310 0 0
311 0 0
312 0 0
313 0 0
314 0 0
315 0 0
316 0 0
317 0 0
318 0 0
319 0 0
320 0 0
321 0 0
322 0 0
323 0 0
324 0 0
325 0 0
326 0 0
327 0 0
328 0 0
329 0 0
330 0 0
331 0 0
332 0 0
333 0 0
334 0 0
335 0 0
336 0 0
337 0 0
338 0 0
339 0 0
340 0 0
341 0 0
342 0 0
343 0 0
344 0 0
345 0 0
346 0 0
347 0 0
348 0 0
349 0 0
350 0 0
351 0 0
352 0 0
353 0 0
354 0 0
355 0 0
356 0 0
357 0 0
358 0 0
359 0 0
360 0 0
361 0 0
362 0 0
363 0 0
364 0 0
365 0 0
366 0 0
367 0 0
368 0 0
369 0 0
370 0 0
371 0 0
372 0 0
373 0 0
374 0 0
375 0 0
376 0 0
377 0 0
378 0 0
379 0 0
380 0 0
381 0 0
382 0 0
383 0 0
384 0 0
385 0 0
386 0 0
387 0 0
388 0 0
389 0 0
390 0 0
391 0 0
392 0 0
393 0 0
394 0 0
395 0 0
396 0 0
397 0 0
398 0 0
399 0 0
400 0 0
401 0 0
402 0 0
403 0 0
404 0 0
405 0 0
406 0 0
407 0 0
408 0 0
409 0 0
410 0 0
411 0 0
412 0 0
413 0 0
414 0 0
415 0 0
416 0 0
417 0 0
418 0 0
419 0 0
420 0 0
421 0 0
422 0 0
423 0 0
424 0 0
425 0 0
426 0 0
427 0 0
428 0 0
429 0 0
430 0 0
431 0 0
432 0 0
433 0 0
434 0 0
435 0 0
436 0 0
437 0 0
438 0 0
439 0 0
440 0 0
441 0 0
442 0 0
443 0 0
444 0 0
445 0 0
446 0 0
447 0 0
448 0 0
449 0 0
450 0 0
451 0 0
452 0 0
453 0 0
454 0 0
455 0 0
456 0 0
457 0 0
458 0 0
459 0 0
460 0 0
461 0 0
462 0 0
463 0 0
464 0 0
465 0 0
466 0 0
467 0 0
468 0 0
469 0 0
470 0 0
471 0 0
472 0 0
473 0 0
474 0 0
475 0 0
476 0 0
477 0 0
478 0 0
479 0 0
480 0 0
481 0 0
482 0 0
483 0 0
484 0 0
485 0 0
486 0 0
487 0 0
488 0 0
489 0 0
490 0 0
491 0 0
492 0 0
493 0 0
494 0 0
495 0 0
496 0 0
497 0 0
498 0 0
499 0 0
500 0 0
501 0 0
502 0 0
503 0 0
504 0 0
505 0 0
506 0 0
507 0 0
508 0 0
509 0 0
510 0 0
511 0 0
512 0 0
513 0 0
514 0 0
515 0 0
516 0 0
517 0 0
518 0 0
519 0 0
520 0 0
521 0 0
522 0 0
523 0 0
524 0 0
525 0 0
526 0 0
527 0 0
528 0 0
529 0 0
530 0 0
531 0 0
532 0 0
533 0 0
534 0 0
535 0 0
536 0 0
537 0 0
538 0 0
539 0 0
540 0 0
541 0 0
542 0 0
543 0 0
544 0 0
545 0 0
546 0 0
547 0 0
548 0 0
549 0 0
550 0 0
551 0 0
552 0 0
553 0 0
554 0 0
555 0 0
556 0 0
557 0 0
558 0 0
559 0 0
560 0 0
561 0 0
562 0 0
563 0 0
564 0 0
565 0 0
566 0 0
567 0 0
568 0 0
569 0 0
570 0 0
571 0 0
572 0 0
573 0 0
574 0 0
575 0 0
576 0 0
577 0 0
578 0 0
579 0 0
580 0 0
581 0 0
582 0 0
583 0 0
584 0 0
585 0 0
586 0 0
587 0 0
588 0 0
589 0 0
590 0 0
591 0 0
592 0 0
593 0 0
594 0 0
595 0 0
596 0 0
597 0 0
598 0 0
599 0 0
600 0 0
601 0 0
602 0 0
603 0 0
604 0 0
605 0 0
606 0 0
607 0 0
608 0 0
609 0 0
610 0 0
611 0 0
612 0 0
613 0 0
614 0 0
615 0 0
616 0 0
617 0 0
618 0 0
619 0 0
620 0 0
621 0 0
622 0 0
623 0 0
624 0 0
625 0 0
626 0 0
627 0 0
628 0 0
629 0 0
630 0 0
631 0 0
632 0 0
633 0 0
634 0 0
635 0 0
636 0 0
637 0 0
638 0 0
639 0 0
640 0 0
641 0 0
642 0 0
643 0 0
644 0 0
645 0 0
646 0 0
647 0 0
648 0 0
649 0 0
650 0 0
651 0 0
652 0 0
653 0 0
654 0 0
655 0 0
656 0 0
657 0 0
658 0 0
659 0 0
660 0 0
661 0 0
662 0 0
663 0 0
664 0 0
665 0 0
666 0 0
667 0 0
668 0 0
669 0 0
670 0 0
671 0 0
672 0 0
673 0 0
674 0 0
675 0 0
676 0 0
677 0 0
678 0 0
679 0 0
680 0 0
681 0 0
682 0 0
683 0 0
684 0 0
685 0 0
686 0 0
687 0 0
688 0 0
689 0 0
690 0 0
691 0 0
692 0 0
693 0 0
694 0 0
695 0 0
696 0 0
697 0 0
698 0 0
699 0 0
700 0 0
701 0 0
702 0 0
703 0 0
704 0 0
705 0 0
706 0 0
707 0 0
708 0 0
709 0 0
710 0 0
711 0 0
712 0 0
713 0 0
714 0 0
715 0 0
716 0 0
717 0 0
718 0 0
719 0 0
720 0 0
721 0 0
722 0 0
723 0 0
724 0 0
725 0 0
726 0 0
727 0 0
728 0 0
729 0 0
730 0 0
731 0 0
732 0 0
733 0 0
734 0 0
735 0 0
736 0 0
737 0 0
738 0 0
739 0 0
740 0 0
741 0 0
742 0 0
743 0 0
744 0 0
745 0 0
746 0 0
747 0 0
748 0 0
749 0 0
750 0 0
751 0 0
752 0 0
753 0 0
754 0 0
755 0 0
756 0 0
757 0 0
758 0 0
759 0 0
760 0 0
761 0 0
762 0 0
763 0 0
764 0 0
765 0 0
766 0 0
767 0 0
768 0 0
769 0 0
770 0 0
771 0 0
772 0 0
773 0 0
774 0 0
775 0 0
776 0 0
777 0 0
778 0 0
779 0 0
780 0 0
781 0 0
782 0 0
783 0 0
784 39 0
785 122 0
786 48 0
787 583 0
788 26 0
789 48 0
790 581 160
791 496 0
792 88 98
793 69 103
794 165 0
795 203 0
796 602 0
797 496 0
798 237 179
799 454 0
800 451 0
801 448 0
802 557 13
803 475 0
804 479 0
805 30 0
806 478 0
807 478 0
808 482 0
809 26 0
810 466 0
811 437 0
812 39 0
813 39 0
814 451 0
815 478 0
816 524 0
817 496 0
818 157 0
819 537 0
820 501 0
821 516 0
822 539 0
823 30 0
824 504 0
825 523 0
826 523 0
827 550 0
828 549 0
829 499 0
830 544 0
831 560 0
832 550 0
833 321 0
834 493 0
835 51 0
836 554 0
837 156 0
838 550 0
839 560 0
840 59 0
841 272 0
842 189 0
843 196 0
844 172 0
845 580 0
846 524 0
847 482 0
848 577 0
849 553 0
850 560 0
851 209 0
852 189 166
853 547 0
854 415 153
855 415 0
856 602 0
857 565 0
858 415 0
859 278 0
860 48 215
861 557 73
862 423 0
863 570 0
864 154 0
865 224 0
866 496 0
867 496 0
868 496 0
869 196 0
870 69 727
871 613 0
872 278 0
873 256 0
874 348 0
875 360 0
876 360 153
877 618 0
878 87 79
879 560 0
880 216 0
881 622 302
882 618 0
883 560 0
884 67 0
885 615 0
886 465 0
887 119 0
888 494 0
889 169 0
890 435 0
891 440 0
892 448 0
893 445 0
894 462 0
895 6 0
896 445 0
897 25 0
898 462 0
899 423 0
900 479 0
901 6 0
902 451 0
903 220 0
904 496 0
905 175 0
906 496 0
907 30 0
908 477 0
909 237 0
910 528 0
911 532 0
912 530 0
913 470 0
914 510 173
915 496 0
916 332 0
917 53 0
918 1 0
919 48 0
920 45 0
921 48 0
922 242 0
923 556 0
924 172 0
925 496 0
926 560 0
927 203 0
928 496 0
929 48 0
930 496 0
931 561 0
932 65 0
933 613 0
934 418 197
935 2 0
936 560 0
937 552 0
938 496 0
939 171 0
940 48 0
941 496 0
942 414 180
943 496 0
944 54 0
945 321 0
946 557 0
947 183 0
948 564 0
949 561 0
950 631 0
951 496 0
952 496 0
953 594 0
954 48 0
955 48 0
956 48 0
957 564 0
958 415 0
959 185 0
960 4 0
961 344 0
962 61 0
963 229 0
964 617 0
965 177 234
966 580 0
967 360 186
968 69 0
969 250 0
970 119 0
971 198 0
972 622 295
973 136 0
974 119 0
975 629 0
976 212 0
977 452 656
978 517 0
979 478 0
980 38 0
981 505 0
982 463 0
983 53 0
984 510 0
985 531 191
986 194 0
987 321 0
988 560 0
989 62 0
990 560 0
991 192 0
992 134 0
993 319 0
994 560 0
995 39 81
996 51 0
997 572 0
998 62 0
999 461 0
1000 553 0
1001 26 0
1002 534 0
1003 53 0
1004 514 0
1005 47 0
1006 514 0
1007 321 197
1008 537 0
1009 54 199
1010 589 197
1011 70 0
1012 547 0
1013 525 0
1014 33 0
1015 514 0
1016 491 0
1017 543 0
1018 48 0
1019 48 0
1020 503 0
1021 48 0
1022 434 0
1023 39 0
1024 62 75
1025 442 0
1026 62 92
1027 62 83
1028 63 90
1029 433 0
1030 206 0
1031 514 0
1032 54 0
1033 63 0
1034 207 0
1035 54 0
1036 581 0
1037 611 182
1038 62 0
1039 464 0
1040 20 0
1041 456 0
1042 438 0
1043 462 0
1044 428 0
1045 63 0
1046 35 0
1047 488 0
1048 87 0
1049 482 0
1050 499 0
1051 62 89
1052 211 0
1053 516 0
1054 436 0
1055 28 0
1056 4 0
1057 429 0
1058 481 0
1059 445 0
1060 445 0
1061 19 0
1062 450 0
1063 445 0
1064 429 0
1065 424 0
1066 473 0
1067 53 0
1068 69 95
1069 68 0
1070 449 0
1071 219 0
1072 504 0
1073 510 0
1074 509 0
1075 550 0
1076 545 0
1077 342 0
1078 550 0
1079 60 0
1080 67 99
1081 157 0
1082 472 226
1083 510 0
1084 557 0
1085 48 0
1086 214 0
1087 545 0
1088 39 0
1089 48 215
1090 537 0
1091 545 0
1092 528 0
1093 218 0
1094 48 0
1095 496 0
1096 69 0
1097 336 228
1098 594 215
1099 348 0
1100 348 0
1101 446 0
1102 195 0
1103 3 0
1104 155 0
1105 484 0
1106 523 0
1107 523 231
1108 19 0
1109 56 0
1110 56 0
1111 535 0
1112 500 0
1113 613 101
1114 507 0
1115 502 0
1116 507 0
1117 618 91
1118 535 0
1119 560 0
1120 560 0
1121 585 0
1122 232 0
1123 596 0
1124 50 0
1125 55 0
1126 56 0
1127 576 0
1128 568 0
1129 600 233
1130 62 0
1131 5 0
1132 517 0
1133 190 0
1134 55 0
1135 364 0
1136 557 0
1137 63 0
1138 19 0
1139 465 0
1140 613 0
1141 479 0
1142 458 0
1143 451 0
1144 484 0
1145 490 0
1146 504 0
1147 613 96
1148 459 0
1149 460 0
1150 26 0
1151 30 0
1152 30 0
1153 569 0
1154 220 0
1155 30 0
1156 48 0
1157 557 0
1158 557 0
1159 557 0
1160 557 238
1161 557 0
1162 557 0
1163 48 0
1164 249 0
1165 560 0
1166 321 0
1167 560 0
1168 55 0
1169 552 0
1170 250 0
1171 537 0
1172 342 0
1173 569 0
1174 189 245
1175 48 0
1176 251 0
1177 494 0
1178 608 0
1179 608 0
1180 19 0
1181 459 0
1182 454 0
1183 469 0
1184 261 0
1185 487 0
1186 461 0
1187 451 0
1188 24 0
1189 19 0
1190 482 0
1191 482 0
1192 274 0
1193 551 0
1194 221 0
1195 452 0
1196 476 0
1197 471 0
1198 451 0
1199 270 0
1200 502 0
1201 223 0
1202 484 0
1203 445 0
1204 36 0
1205 484 0
1206 34 0
1207 478 0
1208 482 0
1209 523 0
1210 484 0
1211 502 0
1212 451 0
1213 482 0
1214 490 0
1215 39 0
1216 221 0
1217 482 0
1218 482 0
1219 523 0
1220 511 0
1221 492 0
1222 482 0
1223 482 0
1224 484 0
1225 30 0
1226 485 0
1227 523 0
1228 516 0
1229 516 0
1230 260 0
1231 44 0
1232 44 0
1233 523 0
1234 487 0
1235 276 0
1236 482 0
1237 492 0
1238 501 0
1239 285 0
1240 549 0
1241 44 0
1242 549 0
1243 263 0
1244 516 0
1245 523 0
1246 282 0
1247 279 0
1248 263 0
1249 321 288
1250 263 0
1251 262 0
1252 512 0
1253 259 0
1254 292 0
1255 524 0
1256 30 0
1257 283 0
1258 55 0
1259 263 0
1260 297 0
1261 557 0
1262 482 0
1263 554 159
1264 567 0
1265 271 0
1266 266 0
1267 262 0
1268 594 0
1269 594 0
1270 62 0
1271 278 0
1272 268 0
1273 637 0
1274 637 289
1275 62 0
1276 348 0
1277 557 0
1278 48 0
1279 62 0
1280 601 0
1281 617 0
1282 278 0
1283 266 0
1284 550 0
1285 384 0
1286 112 0
1287 615 0
1288 618 696
1289 618 696
1290 69 0
1291 557 0
1292 488 0
1293 506 0
1294 10 0
1295 4 0
1296 30 0
1297 543 0
1298 281 0
1299 176 0
1300 504 0
1301 313 0
1302 9 0
1303 9 0
1304 8 0
1305 46 0
1306 201 0
1307 202 0
1308 11 0
1309 11 0
1310 580 0
1311 249 0
1312 239 0
1313 275 0
1314 314 0
1315 348 0
1316 116 352
1317 248 0
1318 116 352
1319 618 703
1320 255 0
1321 243 0
1322 312 0
1323 239 0
1324 30 0
1325 210 0
1326 102 0
1327 603 684
1328 613 729
1329 69 727
1330 603 737
1331 627 0
1332 116 0
1333 527 0
1334 519 0
1335 613 0
1336 43 0
1337 609 326
1338 613 327
1339 613 327
1340 613 328
1341 69 75
1342 48 0
1343 109 0
1344 586 702
1345 604 728
1346 527 391
1347 348 362
1348 348 382
1349 577 703
1350 342 0
1351 348 0
1352 343 0
1353 357 405
1354 357 396
1355 557 0
1356 340 390
1357 602 0
1358 415 404
1359 348 0
1360 348 0
1361 348 0
1362 348 374
1363 348 376
1364 340 412
1365 348 405
1366 373 0
1367 348 0
1368 502 0
1369 613 0
1370 340 403
1371 630 0
1372 380 410
1373 359 0
1374 119 377
1375 357 398
1376 629 0
1377 360 0
1378 348 727
1379 613 0
1380 348 0
1381 613 0
1382 613 0
1383 338 388
1384 351 0
1385 341 0
1386 434 0
1387 494 0
1388 489 0
1389 547 0
1390 529 0
1391 541 0
1392 502 0
1393 430 71
1394 498 0
1395 495 0
1396 508 666
1397 613 0
1398 119 0
1399 557 0
1400 557 0
1401 472 0
1402 33 0
1403 496 0
1404 542 0
1405 613 0
1406 414 0
1407 547 367
1408 39 0
1409 342 368
1410 342 368
1411 342 0
1412 494 0
1413 342 349
1414 342 0
1415 49 0
1416 342 0
1417 414 394
1418 342 0
1419 321 361
1420 494 345
1421 84 354
1422 342 0
1423 342 0
1424 580 347
1425 414 335
1426 381 0
1427 547 240
1428 494 0
1429 342 0
1430 613 0
1431 342 0
1432 379 372
1433 401 0
1434 57 0
1435 573 738
1436 541 378
1437 357 406
1438 582 0
1439 494 0
1440 336 0
1441 560 0
1442 348 0
1443 116 0
1444 273 387
1445 581 0
1446 379 0
1447 348 0
1448 546 0
1449 513 0
1450 502 0
1451 459 0
1452 526 0
1453 348 110
1454 496 421
1455 344 419
1456 422 0
1457 425 646
1458 108 0
1459 481 0
1460 538 0
1461 116 0
1462 576 0
1463 427 647
1464 439 0
1465 15 0
1466 460 0
1467 42 114
1468 549 0
1469 574 0
1470 580 0
1471 583 0
1472 348 0
1473 617 0
1474 455 652
1475 502 0
1476 493 0
1477 482 0
1478 17 0
1479 42 0
1480 348 0
1481 451 649
1482 443 657
1483 468 651
1484 455 654
1485 493 0
1486 445 0
1487 37 0
1488 484 659
1489 460 663
1490 447 0
1491 116 0
1492 28 0
1493 474 0
1494 468 0
1495 502 0
1496 536 662
1497 521 661
1498 519 676
1499 519 669
1500 200 0
1501 557 699
1502 547 655
1503 348 129
1504 557 668
1505 357 0
1506 561 710
1507 613 0
1508 140 0
1509 558 682
1510 508 690
1511 494 708
1512 566 687
1513 558 693
1514 566 715
1515 557 706
1516 494 723
1517 588 716
1518 524 671
1519 121 0
1520 48 698
1521 580 732
1522 508 733
1523 581 740
1524 586 697
1525 582 696
1526 599 684
1527 586 704
1528 494 731
1529 581 701
1530 494 712
1531 577 745
1532 599 687
1533 586 746
1534 577 692
1535 575 754
1536 586 748
1537 19 0
1538 586 727
1539 605 713
1540 599 760
1541 541 687
1542 541 677
1543 541 677
1544 597 707
1545 589 725
1546 547 686
1547 541 763
1548 589 739
1549 606 762
1550 586 735
1551 541 685
1552 603 769
1553 116 728
1554 541 712
1555 541 770
1556 541 772
1557 547 704
1558 541 718
1559 69 751
1560 348 721
1561 613 747
1562 618 761
1563 618 696
1564 613 734
1565 613 764
1566 348 774
1567 618 749
1568 618 759
1569 610 758
1570 616 767
1571 618 734
1572 62 741
1573 618 743
1574 14 0
1575 426 0
1576 430 0
1577 482 76
1578 430 0
1579 441 0
1580 431 0
1581 432 0
1582 444 0
1583 439 0
1584 613 0
1585 20 0
1586 455 0
1587 31 0
1588 455 0
1589 490 0
1590 443 0
1591 348 0
1592 452 0
1593 453 0
1594 452 0
1595 538 0
1596 424 0
1597 467 0
1598 443 0
1599 468 0
1600 557 0
1601 451 0
1602 19 0
1603 26 0
1604 26 0
1605 580 0
1606 348 0
1607 518 0
1608 460 0
1609 460 0
1610 460 0
1611 482 0
1612 482 0
1613 460 0
1614 482 0
1615 482 0
1616 451 0
1617 483 0
1618 481 0
1619 484 0
1620 460 0
1621 460 0
1622 144 0
1623 443 0
1624 27 0
1625 563 0
1626 484 0
1627 484 0
1628 474 0
1629 26 0
1630 566 0
1631 484 0
1632 116 0
1633 116 0
1634 116 0
1635 116 118
1636 26 0
1637 30 0
1638 515 0
1639 534 0
1640 519 0
1641 494 0
1642 482 0
1643 19 0
1644 519 0
1645 519 0
1646 502 0
1647 497 0
1648 480 0
1649 443 0
1650 48 0
1651 520 0
1652 451 0
1653 22 0
1654 557 141
1655 537 0
1656 557 0
1657 593 0
1658 583 0
1659 547 0
1660 48 0
1661 557 0
1662 124 0
1663 48 0
1664 557 0
1665 48 0
1666 557 0
1667 557 0
1668 541 0
1669 457 0
1670 41 0
1671 557 0
1672 533 0
1673 135 0
1674 540 0
1675 548 0
1676 598 0
1677 494 695
1678 557 0
1679 521 0
1680 560 0
1681 612 0
1682 524 0
1683 557 0
1684 494 0
1685 524 0
1686 58 0
1687 560 0
1688 143 138
1689 131 0
1690 135 0
1691 452 0
1692 602 0
1693 510 0
1694 583 0
1695 588 0
1696 508 0
1697 566 0
1698 566 0
1699 586 697
1700 494 0
1701 494 0
1702 60 0
1703 524 0
1704 582 0
1705 583 0
1706 571 0
1707 595 725
1708 599 0
1709 578 0
1710 494 0
1711 584 0
1712 60 0
1713 16 0
1714 579 0
1715 602 0
1716 541 677
1717 586 0
1718 601 0
1719 586 0
1720 53 683
1721 541 0
1722 541 0
1723 547 651
1724 599 0
1725 116 721
1726 541 0
1727 613 734
1728 541 0
1729 613 0
1730 613 0
1731 348 728
1732 613 0
1733 53 683
1734 608 0
1735 618 734
1736 616 0
1737 618 0
1738 616 677
1739 616 730
1740 616 756
1741 629 0
1742 619 771
1743 613 768
1744 621 752
1745 618 719
1746 620 781
1747 639 744
1748 629 0
1749 541 779
1750 621 742
1751 613 782
1752 624 778
1753 624 780
1754 632 0
1755 627 773
1756 627 773
1757 86 757
1758 613 0
1759 613 0
1760 618 742
1761 567 0
1762 618 741
1763 783 1128
1764 1515 1099
1765 1498 1667
1766 1424 1179
1767 1516 1127
1768 1551 1757
1769 1550 1760
1770 1484 1652
1771 54 1492
1772 146 1622
1773 1483 0
1774 1483 808
1775 1483 0
1776 1483 0
1777 1484 0
1778 557 805
1779 1483 0
1780 1481 785
1781 1484 0
1782 415 849
1783 220 892
1784 40 891
1785 51 866
1786 1483 1592
1787 51 866
1788 1483 0
1789 1483 0
1790 1484 0
1791 1484 0
1792 1488 0
1793 315 913
1794 1483 0
1795 557 820
1796 1483 0
1797 1484 0
1798 1483 0
1799 1484 0
1800 1483 0
1801 1483 0
1802 1483 0
1803 977 901
1804 532 896
1805 1483 159
1806 1393 72
1807 555 996
1808 69 867
1809 1407 1011
1810 1501 932
1811 1249 934
1812 852 934
1813 1484 0
1814 241 899
1815 53 1602
1816 985 905
1817 1483 0
1818 496 862
1819 1474 828
1820 602 894
1821 1488 1609
1822 1481 1519
1823 496 916
1824 54 890
1825 174 911
1826 1483 0
1827 496 918
1828 1484 0
1829 420 922
1830 1474 0
1831 1483 0
1832 1483 0
1833 594 1002
1834 1393 73
1835 189 889
1836 1484 0
1837 1484 0
1838 189 903
1839 1488 0
1840 348 900
1841 1529 935
1842 1483 0
1843 589 1636
1844 602 940
1845 414 938
1846 576 822
1847 177 1163
1848 196 797
1849 402 923
1850 496 865
1851 496 864
1852 614 923
1853 360 947
1854 622 893
1855 177 904
1856 554 823
1857 48 941
1858 985 915
1859 560 910
1860 1467 909
1861 1467 0
1862 1474 812
1863 340 925
1864 158 811
1865 622 927
1866 119 1163
1867 622 921
1868 1467 0
1869 360 906
1870 1393 0
1871 348 937
1872 1358 961
1873 156 869
1874 614 1660
1875 1488 0
1876 66 945
1877 189 868
1878 360 951
1879 985 981
1880 985 958
1881 1546 952
1882 1467 908
1883 1410 962
1884 338 956
1885 1407 186
1886 1410 0
1887 360 930
1888 1396 957
1889 629 1696
1890 1407 955
1891 187 959
1892 1407 0
1893 381 839
1894 1501 1163
1895 626 1095
1896 985 1699
1897 642 1178
1898 1421 939
1899 167 969
1900 1520 1741
1901 1509 1725
1902 1545 971
1903 1028 1339
1904 1432 1378
1905 587 986
1906 321 976
1907 1474 0
1908 1393 0
1909 1474 0
1910 1393 650
1911 1474 830
1912 1393 0
1913 589 809
1914 557 1594
1915 564 834
1916 1488 0
1917 1484 1612
1918 230 980
1919 1393 653
1920 1484 984
1921 576 827
1922 1489 0
1923 613 994
1924 613 998
1925 193 987
1926 985 1012
1927 1488 0
1928 1517 993
1929 1484 0
1930 51 1494
1931 278 978
1932 555 996
1933 51 1649
1934 1488 0
1935 1488 0
1936 496 835
1937 1488 0
1938 461 1022
1939 1393 0
1940 278 832
1941 1474 0
1942 1483 0
1943 1393 0
1944 1482 1001
1945 415 794
1946 209 863
1947 39 803
1948 46 1004
1949 1483 0
1950 48 1000
1951 1488 0
1952 1393 0
1953 589 999
1954 278 826
1955 157 825
1956 514 886
1957 1483 0
1958 164 836
1959 494 810
1960 1483 0
1961 1484 1014
1962 1393 0
1963 1481 0
1964 564 1015
1965 640 1016
1966 589 1013
1967 1481 0
1968 209 1018
1969 69 1021
1970 557 824
1971 69 1166
1972 1481 0
1973 1467 1458
1974 209 1019
1975 445 1070
1976 1393 0
1977 1393 0
1978 1483 76
1979 1484 0
1980 1484 1029
1981 1481 0
1982 1483 0
1983 1474 0
1984 1474 0
1985 156 868
1986 1393 0
1987 1457 1025
1988 557 1030
1989 21 1537
1990 1474 0
1991 1474 0
1992 1483 1145
1993 602 1031
1994 1474 0
1995 248 1034
1996 1504 1035
1997 608 859
1998 69 869
1999 30 1040
2000 1393 0
2001 463 1041
2002 1393 1039
2003 32 1042
2004 613 818
2005 1474 0
2006 1489 0
2007 1489 689
2008 482 800
2009 48 1580
2010 1393 0
2011 170 1054
2012 445 1055
2013 149 819
2014 547 1657
2015 1489 0
2016 1467 825
2017 415 843
2018 1483 76
2019 1474 0
2020 163 841
2021 1393 0
2022 484 1581
2023 67 857
2024 550 1057
2025 1089 837
2026 539 1056
2027 1483 159
2028 375 855
2029 550 1074
2030 360 842
2031 1488 1150
2032 1484 0
2033 568 1071
2034 383 851
2035 157 1076
2036 149 829
2037 1483 0
2038 1483 0
2039 1483 0
2040 1484 217
2041 1483 0
2042 1488 0
2043 1483 0
2044 985 833
2045 385 1052
2046 560 1084
2047 1488 1087
2048 1474 1044
2049 560 1053
2050 576 1050
2051 393 1088
2052 1481 213
2053 393 1086
2054 985 795
2055 613 1678
2056 69 1695
2057 1474 0
2058 1393 0
2059 537 1101
2060 375 817
2061 507 1590
2062 550 1104
2063 550 1102
2064 1517 875
2065 562 1103
2066 1089 853
2067 235 1112
2068 596 1116
2069 7 1115
2070 1421 817
2071 622 801
2072 1474 1122
2073 5 1063
2074 205 1133
2075 614 1131
2076 462 1062
2077 1407 854
2078 1463 0
2079 1393 0
2080 1393 1060
2081 1517 870
2082 1393 1059
2083 86 789
2084 1474 1061
2085 1482 0
2086 1474 0
2087 1474 0
2088 1484 902
2089 1483 670
2090 557 1142
2091 1517 860
2092 519 1143
2093 1484 0
2094 557 1146
2095 1393 0
2096 557 1148
2097 557 1191
2098 557 1141
2099 1483 246
2100 1484 0
2101 1484 665
2102 1483 0
2103 1483 0
2104 1424 831
2105 1483 0
2106 69 1154
2107 1484 1138
2108 565 1139
2109 494 1149
2110 1484 1161
2111 1488 0
2112 580 1156
2113 558 1159
2114 243 1168
2115 557 1132
2116 69 1175
2117 1396 1153
2118 603 1151
2119 1396 684
2120 1463 0
2121 1393 0
2122 1393 0
2123 487 1066
2124 1463 0
2125 1393 0
2126 1393 0
2127 502 1189
2128 1393 222
2129 1393 0
2130 1393 0
2131 1393 1065
2132 1463 0
2133 1509 872
2134 1393 0
2135 12 1713
2136 1393 0
2137 445 1064
2138 485 1181
2139 1474 0
2140 1474 0
2141 1393 0
2142 1474 0
2143 1474 0
2144 1474 0
2145 1474 0
2146 1474 0
2147 1474 0
2148 1026 1096
2149 1393 0
2150 1482 0
2151 1474 0
2152 1474 0
2153 1474 0
2154 1474 0
2155 1474 0
2156 1474 0
2157 1474 0
2158 1474 0
2159 1483 0
2160 1474 0
2161 1474 0
2162 1474 0
2163 1474 0
2164 1474 0
2165 1474 0
2166 1483 0
2167 1483 0
2168 1482 0
2169 537 1188
2170 1483 0
2171 1474 0
2172 1483 81
2173 48 1604
2174 1483 0
2175 1474 0
2176 1483 0
2177 1474 0
2178 1483 1206
2179 1483 0
2180 263 1196
2181 1483 0
2182 1483 0
2183 1483 0
2184 1483 0
2185 1483 0
2186 1393 1596
2187 1483 0
2188 1483 1616
2189 513 1199
2190 287 1221
2191 1483 0
2192 1474 0
2193 1484 265
2194 1393 0
2195 150 1201
2196 1474 1184
2197 1483 0
2198 1483 0
2199 1483 0
2200 151 1200
2201 560 1182
2202 60 1228
2203 55 1195
2204 1474 0
2205 263 1227
2206 264 1219
2207 523 1216
2208 1393 0
2209 1483 0
2210 1483 1623
2211 1483 1229
2212 1484 0
2213 1474 0
2214 1484 1236
2215 563 1233
2216 554 1205
2217 1484 0
2218 55 1190
2219 1488 0
2220 1474 0
2221 1488 1203
2222 268 1248
2223 1483 1238
2224 1488 0
2225 1488 0
2226 1488 0
2227 53 1186
2228 1474 0
2229 1484 1243
2230 53 1242
2231 305 1253
2232 790 870
2233 299 1217
2234 1474 1210
2235 596 1250
2236 267 1251
2237 1488 0
2238 602 1214
2239 1474 0
2240 342 1283
2241 157 1197
2242 277 1202
2243 62 1222
2244 157 1222
2245 281 1232
2246 150 1260
2247 1488 0
2248 557 1256
2249 348 816
2250 1483 0
2251 290 1266
2252 1483 0
2253 48 1268
2254 608 1264
2255 615 1282
2256 311 1294
2257 1484 1208
2258 146 1307
2259 1489 1650
2260 248 1312
2261 1160 0
2262 618 1680
2263 1396 1392
2264 139 1325
2265 248 1324
2266 145 1322
2267 1319 1321
2268 1319 1314
2269 613 1257
2270 1510 1326
2271 143 1317
2272 235 1686
2273 53 861
2274 413 1315
2275 1541 1716
2276 1347 1316
2277 1319 1316
2278 1554 1349
2279 1501 0
2280 1501 1605
2281 1516 1634
2282 1509 1625
2283 319 1290
2284 1501 1292
2285 1010 858
2286 560 1049
2287 603 1043
2288 1483 0
2289 157 1293
2290 55 1094
2291 157 1298
2292 62 1299
2293 60 1296
2294 62 920
2295 1488 1618
2296 1484 0
2297 53 944
2298 252 1302
2299 252 1302
2300 342 1304
2301 97 1309
2302 1467 350
2303 597 1655
2304 254 1303
2305 248 1306
2306 239 1301
2307 293 1308
2308 278 1300
2309 1347 1328
2310 1488 0
2311 622 1445
2312 1525 1725
2313 1474 0
2314 1483 0
2315 1483 0
2316 1488 0
2317 1488 0
2318 1489 320
2319 629 1722
2320 1554 1137
2321 1484 324
2322 1484 0
2323 63 1336
2324 1504 327
2325 1517 1331
2326 1483 0
2327 1421 0
2328 1488 1342
2329 1410 407
2330 1396 1422
2331 1396 397
2332 592 1666
2333 1488 1390
2334 1026 1760
2335 582 1684
2336 1089 400
2337 348 1399
2338 1396 408
2339 1396 0
2340 348 1428
2341 340 1403
2342 532 1664
2343 1396 389
2344 348 1385
2345 1396 409
2346 1396 0
2347 1396 363
2348 1474 0
2349 1396 362
2350 601 1640
2351 1396 407
2352 358 1415
2353 1396 1431
2354 119 1355
2355 348 1423
2356 1396 392
2357 333 1443
2358 1396 0
2359 622 1639
2360 1396 347
2361 381 1606
2362 1436 1343
2363 1396 389
2364 1410 1442
2365 1396 1350
2366 381 1447
2367 1498 0
2368 381 1361
2369 1396 386
2370 381 1423
2371 1437 0
2372 1513 1345
2373 333 1406
2374 357 1406
2375 1467 1438
2376 351 1418
2377 181 1377
2378 1421 0
2379 1362 1434
2380 381 1433
2381 1353 1359
2382 351 1352
2383 1424 1381
2384 339 1368
2385 1424 1365
2386 1396 1384
2387 1541 1738
2388 19 1386
2389 1474 664
2390 1481 347
2391 1739 1762
2392 1467 107
2393 1396 106
2394 348 1439
2395 1483 0
2396 1481 0
2397 1484 0
2398 1474 0
2399 1481 0
2400 522 1583
2401 1484 0
2402 357 1408
2403 1483 660
2404 1481 346
2405 1481 366
2406 1483 0
2407 1484 0
2408 1483 678
2409 1483 0
2410 1481 0
2411 1483 0
2412 1483 0
2413 1483 0
2414 1488 0
2415 1488 0
2416 1488 0
2417 1484 0
2418 1484 0
2419 1488 688
2420 1488 0
2421 1410 1395
2422 1488 0
2423 1488 0
2424 1488 675
2425 1488 0
2426 105 1430
2427 342 1404
2428 985 399
2429 348 1389
2430 1488 0
2431 1488 0
2432 1488 416
2433 1407 371
2434 1396 0
2435 1396 0
2436 383 791
2437 1488 0
2438 1488 736
2439 532 1451
2440 62 1452
2441 636 1456
2442 1467 0
2443 428 1574
2444 613 1265
2445 150 1247
2446 1481 1459
2447 1481 111
2448 1481 0
2449 1488 117
2450 1483 0
2451 304 1259
2452 1541 1584
2453 1393 0
2454 1463 0
2455 486 1464
2456 248 1241
2457 1483 0
2458 445 1575
2459 1474 806
2460 1484 0
2461 1484 0
2462 306 1262
2463 1488 0
2464 116 1466
2465 1463 648
2466 348 1470
2467 1467 1641
2468 1467 0
2469 613 1469
2470 1499 1473
2471 1463 0
2472 1481 0
2473 1483 0
2474 1488 0
2475 1488 0
2476 1488 0
2477 1488 691
2478 1467 1477
2479 1498 1694
2480 1488 0
2481 1483 0
2482 1483 113
2483 1483 113
2484 618 1680
2485 1484 0
2486 42 1485
2487 1481 1487
2488 1484 1647
2489 1488 0
2490 1393 658
2491 613 1491
2492 1522 1507
2493 1393 1577
2494 303 1261
2495 41 1486
2496 1393 123
2497 150 1270
2498 1393 0
2499 1483 0
2500 1481 1493
2501 1481 0
2502 1483 672
2503 1393 0
2504 1484 0
2505 1483 674
2506 1393 0
2507 1488 0
2508 1488 126
2509 1488 1495
2510 1488 128
2511 1488 127
2512 1488 127
2513 1483 667
2514 1483 679
2515 1396 0
2516 1484 681
2517 1483 680
2518 67 1127
2519 1504 0
2520 1467 1144
2521 1467 992
2522 1488 724
2523 1488 706
2524 1488 707
2525 1488 722
2526 1488 694
2527 1467 1134
2528 1467 0
2529 1488 731
2530 411 1079
2531 227 1078
2532 1107 1073
2533 1467 848
2534 1467 1105
2535 1467 1047
2536 1483 76
2537 1467 1123
2538 613 1167
2539 613 1167
2540 1467 1046
2541 1474 0
2542 560 1090
2543 590 1093
2544 1483 76
2545 1504 1172
2546 1410 1169
2547 55 1126
2548 116 1400
2549 1410 1136
2550 576 814
2551 1504 0
2552 1504 1170
2553 1463 0
2554 468 1578
2555 560 1267
2556 1474 1601
2557 150 1215
2558 468 1582
2559 557 847
2560 1474 0
2561 1488 0
2562 1504 1272
2563 262 1192
2564 1467 0
2565 1463 0
2566 1463 1576
2567 1463 1586
2568 131 1587
2569 482 1597
2570 482 1579
2571 1504 1226
2572 1481 1589
2573 1481 0
2574 1481 0
2575 1481 0
2576 280 1269
2577 1488 0
2578 1467 0
2579 1396 1193
2580 18 1598
2581 1474 0
2582 1509 1633
2583 1474 0
2584 1482 0
2585 23 1585
2586 1474 0
2587 1483 0
2588 116 1646
2589 1483 0
2590 1483 0
2591 1483 0
2592 1483 0
2593 1393 0
2594 524 1628
2595 1483 0
2596 1483 0
2597 1483 0
2598 1483 0
2599 1483 0
2600 1481 0
2601 985 1246
2602 47 1651
2603 125 1648
2604 1483 0
2605 1483 0
2606 1393 0
2607 1483 1593
2608 1483 1603
2609 1504 1279
2610 1488 0
2611 48 1610
2612 1483 1478
2613 1483 1619
2614 1483 0
2615 348 1658
2616 1396 1656
2617 1484 0
2618 1484 1621
2619 1483 0
2620 301 1271
2621 1484 0
2622 1484 0
2623 1483 0
2624 1484 0
2625 48 1617
2626 1481 0
2627 1481 1669
2628 1483 1615
2629 100 1273
2630 1484 0
2631 1484 0
2632 1484 0
2633 137 1674
2634 494 1627
2635 558 1620
2636 577 1672
2637 538 1675
2638 1488 0
2639 1488 0
2640 559 1643
2641 1484 0
2642 1488 0
2643 1393 0
2644 1488 0
2645 143 1448
2646 1488 1642
2647 1484 1613
2648 561 1614
2649 1488 717
2650 1488 0
2651 1488 0
2652 1484 1629
2653 1488 0
2654 1488 0
2655 133 1690
2656 115 1673
2657 115 1673
2658 1488 0
2659 1488 0
2660 1488 0
2661 582 1611
2662 1488 0
2663 1488 0
2664 580 1608
2665 1488 0
2666 60 1637
2667 638 1653
2668 1483 1118
2669 1483 1624
2670 225 1130
2671 541 1644
2672 1483 0
2673 592 1645
2674 1488 0
2675 1483 0
2676 541 1659
2677 557 1599
2678 30 1638
2679 65 1111
2680 1488 0
2681 641 1665
2682 560 1697
2683 610 1701
2684 1396 1710
2685 560 1685
2686 1396 0
2687 622 1663
2688 541 1706
2689 613 1687
2690 613 1687
2691 547 1663
2692 613 1666
2693 1467 0
2694 1396 1714
2695 613 1715
2696 618 1691
2697 1499 775
2698 1396 720
2699 629 1716
2700 381 1724
2701 1498 1704
2702 629 1698
2703 1396 683
2704 629 1724
2705 1421 1135
2706 635 1717
2707 1541 1758
2708 1545 1720
2709 629 1679
2710 644 1761
2711 633 1736
2712 613 1682
2713 1509 1748
2714 1531 1727
2715 1565 777
2716 1024 1707
2717 1509 1726
2718 1024 1733
2719 1527 1723
2720 1554 1754
2721 1024 1756
2722 557 1796
2723 2128 1796
2724 2389 954
2725 1910 929
2726 2128 948
2727 2040 2175
2728 614 1794
2729 1806 0
2730 2040 2484
2731 613 2103
2732 2447 2088
2733 1530 2521
2734 2447 0
2735 2514 949
2736 1910 799
2737 2128 1830
2738 1910 0
2739 613 1789
2740 616 2650
2741 1396 1929
2742 1396 1802
2743 622 1838
2744 1499 1786
2745 613 1786
2746 1502 1783
2747 2447 926
2748 1499 1786
2749 2524 2249
2750 2408 2317
2751 1504 1842
2752 494 2472
2753 2027 0
2754 1502 1849
2755 1517 1854
2756 1425 1827
2757 2447 931
2758 1498 2649
2759 1498 2649
2760 2523 964
2761 1501 1835
2762 2040 1875
2763 2404 0
2764 2522 0
2765 2040 946
2766 2040 1838
2767 942 1881
2768 2040 1828
2769 1425 1827
2770 2404 1786
2771 1421 1844
2772 1517 1874
2773 1528 1886
2774 2523 1840
2775 1529 1885
2776 2040 924
2777 1427 1823
2778 1517 1853
2779 1421 2328
2780 1007 1841
2781 1523 1863
2782 2040 1889
2783 2369 1829
2784 1502 1848
2785 1497 1784
2786 977 1804
2787 1529 1892
2788 1026 1895
2789 942 1876
2790 1529 1783
2791 1529 1854
2792 1435 1858
2793 1007 1843
2794 1523 1867
2795 1010 1867
2796 1523 1867
2797 1524 1853
2798 1531 2673
2799 2511 1871
2800 1427 1823
2801 1427 1823
2802 2526 2055
2803 2510 966
2804 1436 1860
2805 1529 1857
2806 1024 1884
2807 1344 1891
2808 2336 1890
2809 1545 1869
2810 2433 2429
2811 2526 1732
2812 1520 2676
2813 2511 2491
2814 1532 2688
2815 1347 1883
2816 1545 1845
2817 1541 2689
2818 1545 1852
2819 1068 2694
2820 1436 2373
2821 1370 1880
2822 1564 2616
2823 965 1891
2824 1340 1897
2825 1571 2717
2826 1107 1803
2827 881 1878
2828 1570 2707
2829 1147 2582
2830 1910 0
2831 1910 0
2832 1834 0
2833 1910 1774
2834 1834 784
2835 2128 807
2836 1910 0
2837 1474 1976
2838 1806 2495
2839 1489 1917
2840 322 1933
2841 2018 997
2842 1525 2342
2843 1502 1930
2844 2447 0
2845 2447 0
2846 2447 1937
2847 1834 989
2848 1517 1847
2849 2128 979
2850 1834 1909
2851 48 1912
2852 48 1912
2853 1834 1909
2854 2040 2195
2855 576 1908
2856 1910 822
2857 1910 0
2858 2513 1292
2859 1517 1847
2860 1517 1847
2861 1502 1865
2862 1372 1933
2863 1024 1918
2864 1538 1906
2865 1555 1924
2866 1348 2520
2867 1541 2486
2868 878 1928
2869 1563 2280
2870 792 2106
2871 881 1926
2872 2128 982
2873 1806 815
2874 1834 0
2875 2524 2215
2876 1834 1907
2877 1910 1937
2878 2502 988
2879 547 2009
2880 1910 821
2881 348 2596
2882 1834 89
2883 1910 161
2884 1834 2544
2885 278 1943
2886 1834 0
2887 157 2541
2888 1483 2567
2889 1806 0
2890 1806 0
2891 507 1939
2892 1806 0
2893 2018 2131
2894 1910 0
2895 1910 0
2896 1910 1006
2897 1910 1008
2898 602 1837
2899 2524 2230
2900 2052 2254
2901 602 1957
2902 1910 1017
2903 1541 2244
2904 1541 2203
2905 2511 2223
2906 1516 2238
2907 2447 1960
2908 2389 1967
2909 85 1972
2910 116 1972
2911 147 1972
2912 802 1966
2913 2040 1973
2914 2040 1973
2915 2040 1973
2916 1517 1974
2917 1517 1971
2918 1424 1956
2919 1545 1965
2920 2511 1964
2921 1541 2295
2922 1541 2634
2923 2490 2678
2924 2490 2678
2925 881 1968
2926 2040 1973
2927 1370 1971
2928 524 2544
2929 557 1975
2930 1488 1975
2931 597 1790
2932 2524 2242
2933 1910 0
2934 348 1927
2935 1910 204
2936 1806 80
2937 2389 1981
2938 1910 77
2939 1910 1979
2940 2128 1977
2941 1806 0
2942 1525 2201
2943 2052 2251
2944 1910 0
2945 1806 2086
2946 1910 208
2947 1554 2521
2948 2128 1023
2949 1806 1032
2950 560 1982
2951 607 1986
2952 2505 2092
2953 2447 1994
2954 136 1983
2955 2018 0
2956 2447 1036
2957 2040 885
2958 2505 0
2959 2447 1988
2960 2523 1991
2961 1515 1992
2962 1107 1987
2963 1037 1925
2964 1750 2691
2965 2052 1996
2966 2349 2538
2967 2502 2008
2968 2447 0
2969 1806 78
2970 2018 2076
2971 1467 1935
2972 1467 1935
2973 2505 1911
2974 1504 2481
2975 1467 2481
2976 1806 0
2977 1530 2549
2978 1910 1978
2979 613 1776
2980 613 1776
2981 1024 2116
2982 1489 1978
2983 2408 1791
2984 348 1916
2985 608 1831
2986 2040 2045
2987 2040 1123
2988 70 1936
2989 1834 0
2990 2505 2560
2991 1511 2049
2992 1513 2107
2993 613 1773
2994 1806 0
2995 613 1836
2996 545 2011
2997 1806 788
2998 1483 2021
2999 2496 1705
3000 2128 0
3001 2408 1780
3002 2128 1072
3003 2128 0
3004 2040 1100
3005 2447 1947
3006 61 2503
3007 2052 2537
3008 1834 0
3009 1482 1999
3010 2524 1776
3011 2040 2528
3012 1806 0
3013 1806 0
3014 2449 2004
3015 1483 2002
3016 2040 2528
3017 1806 0
3018 1910 1092
3019 1107 2065
3020 1910 0
3021 2128 0
3022 2510 2114
3023 2510 2114
3024 1346 2527
3025 1517 2074
3026 48 2000
3027 1517 2074
3028 1910 1083
3029 557 2039
3030 1834 0
3031 1910 1091
3032 2389 1067
3033 1488 2038
3034 541 2005
3035 216 2037
3036 2389 1085
3037 2447 1798
3038 2389 2037
3039 2403 2012
3040 2389 2498
3041 2389 0
3042 2040 2029
3043 2447 1839
3044 1538 1969
3045 2505 101
3046 1513 2117
3047 2040 2002
3048 1530 2072
3049 1806 2022
3050 1806 1101
3051 1910 0
3052 1910 0
3053 1910 1119
3054 1501 2001
3055 2128 1109
3056 1910 1120
3057 1421 1936
3058 1910 0
3059 69 1775
3060 1509 2559
3061 2040 1776
3062 613 2605
3063 86 2544
3064 86 2544
3065 2018 2553
3066 1517 2009
3067 2447 796
3068 1806 1703
3069 1089 1818
3070 1502 1945
3071 1007 1785
3072 1421 1785
3073 2447 917
3074 1806 0
3075 1806 0
3076 557 2078
3077 2524 1955
3078 1514 1954
3079 2524 2459
3080 1541 2114
3081 1541 2015
3082 1517 2044
3083 1806 2084
3084 2018 2006
3085 1910 0
3086 1806 0
3087 1509 1846
3088 2018 786
3089 1421 1913
3090 1517 1932
3091 1806 247
3092 1024 2668
3093 1806 0
3094 1910 244
3095 1910 0
3096 1910 244
3097 1517 1873
3098 1910 0
3099 1910 1152
3100 2040 1862
3101 494 2098
3102 1834 2099
3103 1910 0
3104 1910 0
3105 1910 0
3106 1910 246
3107 1541 1866
3108 253 2095
3109 1910 897
3110 1910 907
3111 605 2090
3112 1910 0
3113 2408 856
3114 1910 0
3115 2389 0
3116 2389 0
3117 1910 0
3118 1806 1173
3119 914 2026
3120 2408 1839
3121 1542 2712
3122 1024 1978
3123 1410 2661
3124 2510 2550
3125 1424 1856
3126 1525 2434
3127 2522 1051
3128 1532 2688
3129 1517 1998
3130 1554 2548
3131 1551 2702
3132 1421 1985
3133 1474 2134
3134 1421 1985
3135 1502 1850
3136 2510 2016
3137 1435 2066
3138 2052 2555
3139 1483 2120
3140 1483 2124
3141 881 2148
3142 2052 2218
3143 1514 1774
3144 878 2497
3145 1551 2497
3146 1806 0
3147 1483 2145
3148 1502 1947
3149 793 1807
3150 1806 0
3151 878 1807
3152 798 1946
3153 48 2135
3154 1806 0
3155 1482 2121
3156 1806 0
3157 1806 0
3158 2128 0
3159 1806 0
3160 1806 1183
3161 1551 2342
3162 802 1851
3163 798 1787
3164 2349 2342
3165 1806 1235
3166 2433 2054
3167 560 2160
3168 267 2157
3169 53 2125
3170 1482 2121
3171 1834 2159
3172 1806 1231
3173 1806 1616
3174 1488 2170
3175 1910 0
3176 1806 0
3177 2516 1779
3178 296 2142
3179 2405 2252
3180 1806 0
3181 1806 2171
3182 1806 1180
3183 59 2165
3184 1483 2130
3185 1806 0
3186 1806 0
3187 1806 2177
3188 1523 1877
3189 1010 2070
3190 2128 1187
3191 1806 0
3192 1806 2132
3193 878 2060
3194 1393 2594
3195 1910 0
3196 1910 2142
3197 53 2176
3198 55 2174
3199 1488 2123
3200 1910 2155
3201 2128 0
3202 2128 1212
3203 1910 0
3204 1910 1213
3205 1834 2151
3206 1910 2182
3207 1910 1209
3208 617 2140
3209 583 2187
3210 1806 1194
3211 1488 2185
3212 1806 2147
3213 1483 2136
3214 1910 0
3215 1834 2139
3216 1488 2129
3217 1834 0
3218 1834 2158
3219 1910 0
3220 1910 2162
3221 2522 1700
3222 1910 284
3223 1834 0
3224 1834 2173
3225 1488 2121
3226 2128 1239
3227 1910 0
3228 1910 1213
3229 277 2208
3230 1910 0
3231 1910 0
3232 269 2181
3233 1910 2146
3234 300 2164
3235 602 2168
3236 798 1782
3237 1806 2192
3238 1806 0
3239 2128 1185
3240 2128 1218
3241 1910 0
3242 1834 1607
3243 1910 1225
3244 1910 2154
3245 1806 2213
3246 558 2126
3247 2433 870
3248 2193 0
3249 1910 0
3250 2517 2594
3251 878 2071
3252 2128 1224
3253 1910 1234
3254 1910 0
3255 602 2141
3256 1834 1231
3257 1010 1808
3258 2128 0
3259 602 2168
3260 1834 0
3261 1010 2028
3262 277 2198
3263 2128 0
3264 557 2144
3265 1488 2149
3266 2389 2167
3267 601 2155
3268 2389 0
3269 2128 2163
3270 617 2152
3271 608 2198
3272 608 2179
3273 608 2122
3274 790 2017
3275 580 2228
3276 617 2150
3277 2302 2255
3278 2389 1284
3279 2408 0
3280 2510 2615
3281 1554 2544
3282 1504 2188
3283 2040 2188
3284 2040 2551
3285 1509 2700
3286 1542 2613
3287 2349 2479
3288 2513 991
3289 630 2587
3290 616 2622
3291 85 1914
3292 629 2635
3293 357 2423
3294 1910 1313
3295 2040 2603
3296 2419 1157
3297 2522 2633
3298 1024 2137
3299 2522 2332
3300 2419 1822
3301 1396 2483
3302 2516 2603
3303 2516 2603
3304 2516 2603
3305 2052 1285
3306 1525 2298
3307 2524 1931
3308 2524 2487
3309 1454 2259
3310 643 1914
3311 1024 2611
3312 2432 2298
3313 2517 2613
3314 2522 1700
3315 2432 2340
3316 2351 2440
3317 1688 1995
3318 1554 2241
3319 1564 2640
3320 2490 2303
3321 2490 2303
3322 1688 2262
3323 1688 2304
3324 2490 2636
3325 1541 2063
3326 1444 2483
3327 1393 2483
3328 1688 2657
3329 2490 2585
3330 1393 2585
3331 2517 2273
3332 1688 2483
3333 1518 2669
3334 1319 2271
3335 2490 2272
3336 1688 2270
3337 2349 2483
3338 1688 2656
3339 1688 2655
3340 1542 2628
3341 1688 2300
3342 1319 2265
3343 881 2303
3344 1561 2645
3345 1318 2274
3346 2018 2666
3347 881 2267
3348 1319 2628
3349 1739 2269
3350 1740 2637
3351 1548 2611
3352 1455 2441
3353 2302 2571
3354 1834 2602
3355 1530 2293
3356 2517 1677
3357 1568 2297
3358 1511 2573
3359 1555 2573
3360 1742 2281
3361 2513 990
3362 2447 1978
3363 2502 1292
3364 2040 2287
3365 1514 1821
3366 2517 1712
3367 1530 2308
3368 2040 2286
3369 1531 2664
3370 1531 2647
3371 1531 2691
3372 119 2103
3373 2510 2016
3374 1538 2283
3375 1531 2709
3376 1526 2683
3377 2511 2556
3378 1565 2607
3379 1806 0
3380 1554 2104
3381 1410 1817
3382 1348 1997
3383 1910 0
3384 1910 2188
3385 1910 1310
3386 2389 0
3387 1910 0
3388 1834 1297
3389 1554 2013
3390 2052 1785
3391 2389 350
3392 1910 2288
3393 541 2414
3394 2496 0
3395 1742 2309
3396 1319 2609
3397 610 2310
3398 613 2675
3399 1499 2675
3400 116 2431
3401 1806 356
3402 1488 2677
3403 1806 0
3404 1910 317
3405 1910 2315
3406 2514 1333
3407 2514 2313
3408 613 1781
3409 1550 1998
3410 1806 323
3411 2698 2562
3412 609 2322
3413 2447 0
3414 2505 331
3415 2505 329
3416 1007 2311
3417 1319 2494
3418 1007 2311
3419 852 2325
3420 1174 2311
3421 1488 2019
3422 613 2326
3423 1910 365
3424 1522 2319
3425 1743 2324
3426 1743 2324
3427 1419 2328
3428 1529 2328
3429 1806 0
3430 2128 347
3431 852 2056
3432 348 2396
3433 343 2400
3434 2302 2557
3435 348 2406
3436 1554 2544
3437 602 2427
3438 608 2417
3439 2389 1391
3440 360 2398
3441 1467 2411
3442 1467 2561
3443 1467 2413
3444 348 2410
3445 2408 2435
3446 1410 2400
3447 608 2586
3448 2447 1360
3449 2447 1729
3450 379 2425
3451 613 2339
3452 2408 2346
3453 2447 318
3454 2408 0
3455 1553 2036
3456 2408 1414
3457 541 2415
3458 2408 334
3459 2408 1416
3460 2408 397
3461 1410 2416
3462 2447 0
3463 2408 405
3464 1129 2059
3465 1356 2034
3466 2408 1409
3467 613 2653
3468 1421 2344
3469 2447 0
3470 2447 1441
3471 1396 2400
3472 1417 2362
3473 2408 2422
3474 2408 1440
3475 2408 0
3476 1417 2358
3477 1509 2337
3478 337 2420
3479 2408 2639
3480 2447 397
3481 1514 2367
3482 2405 2371
3483 2447 2316
3484 2419 2427
3485 2404 2365
3486 2523 2400
3487 2405 1367
3488 1383 2374
3489 2405 1351
3490 2405 1440
3491 1082 2292
3492 2408 2346
3493 2405 1371
3494 2405 1382
3495 2405 1446
3496 1509 2375
3497 1531 2119
3498 1531 2701
3499 1421 2341
3500 1531 2692
3501 1522 2354
3502 1541 2684
3503 1356 2357
3504 1437 2355
3505 2338 2368
3506 2336 2362
3507 2363 2368
3508 1356 2377
3509 2408 1387
3510 2408 2431
3511 2349 2546
3512 1437 2376
3513 1554 2384
3514 1564 2361
3515 1370 2353
3516 1370 1900
3517 1375 2359
3518 1743 2383
3519 2040 1397
3520 1542 2681
3521 2392 2394
3522 2040 1398
3523 2408 0
3524 1396 2397
3525 2408 0
3526 2040 1405
3527 1806 2395
3528 1550 2064
3529 881 2030
3530 1806 0
3531 1174 2054
3532 792 2576
3533 1806 395
3534 342 2400
3535 2408 1412
3536 557 2400
3537 1806 0
3538 1410 2412
3539 2128 345
3540 2447 0
3541 1806 370
3542 342 2399
3543 2490 1780
3544 1834 1388
3545 881 2285
3546 1834 0
3547 1806 0
3548 1488 2388
3549 353 2400
3550 1806 738
3551 1806 1401
3552 2128 355
3553 2128 347
3554 2447 2659
3555 2392 2426
3556 2128 0
3557 2128 0
3558 2052 2532
3559 1806 1394
3560 1545 1847
3561 2405 0
3562 1024 2273
3563 1910 0
3564 1396 2418
3565 2302 1765
3566 1559 2436
3567 802 1816
3568 1806 1947
3569 1806 1450
3570 1467 2197
3571 2522 2439
3572 1467 2127
3573 519 2454
3574 1467 2127
3575 116 2450
3576 2389 2448
3577 2389 1460
3578 1467 2610
3579 583 2590
3580 608 2234
3581 2477 2466
3582 1453 2469
3583 150 2194
3584 1463 2458
3585 613 2143
3586 2522 1420
3587 557 2455
3588 557 2455
3589 2128 1468
3590 2128 0
3591 116 2453
3592 1488 2460
3593 1488 2457
3594 1467 2461
3595 357 2475
3596 119 2463
3597 2389 2680
3598 1410 2467
3599 67 2153
3600 1570 2720
3601 1488 2473
3602 2505 1240
3603 2128 1475
3604 2389 1198
3605 2496 2474
3606 2502 2237
3607 2389 1476
3608 2389 1479
3609 1511 1780
3610 216 2204
3611 613 2482
3612 1467 2476
3613 2447 1480
3614 1396 2480
3615 2502 2152
3616 1806 0
3617 1806 113
3618 1513 2053
3619 1806 2482
3620 1806 78
3621 1806 82
3622 1396 2482
3623 1396 2482
3624 2389 2482
3625 2496 2482
3626 119 2483
3627 613 2482
3628 613 2485
3629 618 2597
3630 613 2191
3631 2389 1600
3632 1467 2488
3633 2408 2489
3634 1516 2509
3635 2465 2558
3636 1474 2566
3637 1834 1947
3638 2172 2061
3639 1910 1211
3640 1474 2554
3641 1474 2569
3642 1517 2075
3643 1517 2075
3644 29 2471
3645 2128 0
3646 582 2600
3647 1517 2069
3648 622 2161
3649 1393 2443
3650 1910 0
3651 342 2501
3652 67 2226
3653 2496 0
3654 2502 2164
3655 2502 0
3656 116 2504
3657 613 2124
3658 357 2499
3659 1513 2049
3660 1834 960
3661 613 2507
3662 1806 673
3663 1806 1616
3664 1467 2096
3665 1467 2090
3666 2389 1508
3667 1467 2098
3668 1484 2570
3669 1806 73
3670 2447 1077
3671 1834 74
3672 560 1870
3673 1806 700
3674 2389 0
3675 1467 2094
3676 2505 1164
3677 1910 0
3678 2128 0
3679 2523 2090
3680 2502 2581
3681 2128 0
3682 2389 0
3683 1910 709
3684 189 1851
3685 116 2407
3686 1393 2580
3687 1467 2032
3688 1467 2084
3689 2505 2092
3690 2505 2092
3691 1806 755
3692 1806 755
3693 1396 2085
3694 1910 0
3695 1107 2011
3696 348 2046
3697 1504 2100
3698 1467 2413
3699 1806 0
3700 2018 2051
3701 1467 1941
3702 1504 2108
3703 85 2042
3704 1806 132
3705 2018 1162
3706 2447 1081
3707 2447 2105
3708 2502 1951
3709 2403 1121
3710 2447 0
3711 1806 0
3712 2447 0
3713 1806 1595
3714 2389 2183
3715 608 2199
3716 802 1950
3717 134 2584
3718 93 2168
3719 2523 1591
3720 67 2296
3721 1467 2127
3722 2465 1588
3723 985 2250
3724 2018 1810
3725 1806 0
3726 1504 2166
3727 1806 2572
3728 2027 2239
3729 2018 1277
3730 2496 2574
3731 2405 1606
3732 563 2575
3733 1488 2575
3734 2447 1630
3735 1410 2577
3736 1541 1948
3737 2447 1224
3738 628 2595
3739 2018 1237
3740 2389 0
3741 2447 0
3742 1027 2083
3743 2511 1327
3744 1541 2284
3745 1806 1258
3746 1545 1809
3747 1834 2210
3748 2040 2097
3749 2389 2247
3750 2514 1276
3751 1806 0
3752 316 2224
3753 1806 0
3754 2496 142
3755 2522 2500
3756 2040 2115
3757 2128 0
3758 2128 912
3759 2040 2098
3760 2128 898
3761 1806 0
3762 1274 2186
3763 1410 2169
3764 1484 2592
3765 1410 2169
3766 1484 2589
3767 2128 0
3768 1806 0
3769 2128 178
3770 2447 1670
3771 1806 0
3772 1910 804
3773 2524 2223
3774 2128 0
3775 1910 1683
3776 1806 0
3777 1910 825
3778 2128 895
3779 2128 0
3780 1393 2585
3781 2389 0
3782 2389 1676
3783 2447 0
3784 1910 825
3785 2389 0
3786 1834 74
3787 2389 1681
3788 1834 0
3789 1806 0
3790 2389 1692
3791 2128 0
3792 2128 903
3793 1806 1626
3794 1410 2227
3795 1483 2617
3796 1910 0
3797 1834 0
3798 1910 0
3799 508 2621
3800 1910 0
3801 1488 2583
3802 1834 0
3803 1910 1650
3804 1910 0
3805 2389 2437
3806 1467 2665
3807 524 1786
3808 2447 0
3809 1506 2512
3810 60 2606
3811 1806 0
3812 1910 0
3813 1910 1800
3814 599 2614
3815 1834 1500
3816 1806 755
3817 1834 1490
3818 1910 1702
3819 1910 0
3820 1910 0
3821 1910 0
3822 524 1786
3823 559 2565
3824 1910 0
3825 2505 1155
3826 1501 2061
3827 1910 0
3828 61 2593
3829 1834 0
3830 1474 1952
3831 2516 2092
3832 1396 2623
3833 322 2103
3834 547 2604
3835 608 2641
3836 2389 1177
3837 1910 936
3838 2447 2084
3839 494 1796
3840 1396 2632
3841 1910 1813
3842 1474 1952
3843 2040 2068
3844 613 2619
3845 1396 2599
3846 2040 883
3847 1910 0
3848 2522 2421
3849 618 2674
3850 613 2646
3851 2490 750
3852 2513 1693
3853 119 2644
3854 2438 2108
3855 625 2624
3856 2490 1638
3857 1513 2050
3858 613 2663
3859 629 2658
3860 613 2654
3861 2514 0
3862 1910 813
3863 1513 2118
3864 2514 0
3865 1498 2586
3866 2514 2660
3867 1547 2518
3868 2514 776
3869 1396 2642
3870 2514 0
3871 613 2598
3872 2516 1708
3873 2447 0
3874 2516 2643
3875 2514 2631
3876 2516 1730
3877 635 2686
3878 2408 2692
3879 635 2630
3880 1024 2652
3881 1319 2710
3882 1753 2706
3883 1742 2711
3884 1746 2713
3885 1501 2031
3886 2490 1638
3887 1502 2625
3888 1502 2625
3889 1516 2638
3890 1509 2671
3891 1427 1788
3892 1502 2652
3893 2490 757
3894 2522 1668
3895 1910 0
3896 2522 2682
3897 1919 2667
3898 2524 1759
3899 1531 2703
3900 1525 2704
3901 2522 2578
3902 609 2314
3903 2526 2699
3904 1542 2696
3905 1527 2703
3906 1525 3723
3907 3410 3700
3908 1421 2879
3909 1513 2736
3910 369 3767
3911 3587 1805
3912 3620 2651
3913 2404 3677
3914 1502 2988
3915 2524 3101
3916 3224 1894
3917 3423 2047
3918 2349 2731
3919 1541 3083
3920 3617 877
3921 2884 2033
3922 3549 3687
3923 2524 2856
3924 3009 822
3925 3587 1984
3926 3704 3056
3927 3620 104
3928 2883 2542
3929 1545 3869
3930 2018 3815
3931 3224 2602
3932 3636 0
3933 1410 3774
3934 3691 3849
3935 3636 2093
3936 1370 2743
3937 3636 3076
3938 3636 2080
3939 602 3085
3940 3636 0
3941 53 3083
3942 1504 3075
3943 3106 1866
3944 3636 0
3945 3636 0
3946 3636 0
3947 3423 3422
3948 3641 1153
3949 3636 0
3950 2389 3098
3951 608 3086
3952 2040 2744
3953 3621 1703
3954 3754 1635
3955 1509 2980
3956 3636 0
3957 2018 2989
3958 2884 1815
3959 881 2811
3960 2517 3764
3961 1027 3073
3962 1509 3842
3963 1509 2985
3964 3897 2679
3965 1554 3177
3966 3415 2768
3967 1396 3798
3968 1348 3705
3969 1424 2880
3970 2522 2880
3971 2522 2880
3972 3584 0
3973 1509 3829
3974 1541 3667
3975 3584 0
3976 3617 0
3977 852 2728
3978 1174 2728
3979 2040 3037
3980 3423 3438
3981 3584 0
3982 2522 3630
3983 2349 2723
3984 3584 0
3985 2698 2803
3986 1097 2757
3987 3692 3866
3988 3384 3826
3989 3584 0
3990 2526 2999
3991 1525 2898
3992 3673 2646
3993 3754 3831
3994 3423 1780
3995 1504 3075
3996 3668 2008
3997 3584 0
3998 1027 3088
3999 1421 2879
4000 3754 3034
4001 1517 2879
4002 1524 3088
4003 3754 3836
4004 1538 3062
4005 3584 0
4006 3668 1778
4007 1509 2990
4008 2884 2887
4009 2524 2833
4010 1541 3239
4011 2052 3585
4012 2524 3207
4013 2883 3218
4014 1568 3807
4015 3617 2744
4016 3754 2497
4017 3617 2744
4018 1424 3265
4019 1523 3637
4020 1534 2975
4021 1552 2751
4022 3222 3209
4023 967 2776
4024 967 2776
4025 3617 2968
4026 3673 2984
4027 3754 2342
4028 2524 3181
4029 3550 3684
4030 3620 1163
4031 3754 2329
4032 1541 3783
4033 3662 3183
4034 3404 2342
4035 3423 2248
4036 1483 3133
4037 2978 3226
4038 3649 0
4039 1370 2787
4040 2349 3901
4041 188 3807
4042 3045 1899
4043 3049 0
4044 3574 2765
4045 2018 3232
4046 2040 3050
4047 3619 3739
4048 2883 1940
4049 2883 1940
4050 1340 2937
4051 3415 2760
4052 3619 1731
4053 2408 3757
4054 3049 1819
4055 1553 3270
4056 1910 3139
4057 2511 3772
4058 1834 3153
4059 2524 3198
4060 2884 3249
4061 3584 0
4062 1483 3133
4063 3704 3707
4064 3587 2219
4065 3649 1204
4066 2884 3747
4067 1530 3639
4068 3199 2257
4069 3568 950
4070 3584 0
4071 1571 3267
4072 2883 3263
4073 3754 168
4074 3620 1859
4075 64 3165
4076 1026 3059
4077 1910 3150
4078 3222 3604
4079 1551 3570
4080 1530 3208
4081 3584 0
4082 3636 0
4083 3536 3240
4084 2524 3381
4085 1524 3059
4086 162 3157
4087 1541 3084
4088 3009 1922
4089 2838 995
4090 3636 919
4091 3635 2156
4092 2838 2886
4093 3754 2200
4094 3641 1214
4095 3636 2174
4096 3636 3198
4097 3636 2138
4098 86 3527
4099 152 3791
4100 1910 3139
4101 3636 3213
4102 3568 1865
4103 60 3185
4104 3636 2212
4105 3636 1245
4106 3754 2462
4107 2389 3225
4108 2513 3170
4109 1513 2853
4110 3423 2544
4111 557 3201
4112 3423 2544
4113 3636 3182
4114 1410 2855
4115 3636 2209
4116 2522 3732
4117 1513 3732
4118 2884 1905
4119 3636 1220
4120 608 3231
4121 1806 3219
4122 3662 1930
4123 608 3203
4124 3641 1244
4125 1530 2872
4126 309 3192
4127 3769 3837
4128 2883 1958
4129 3568 1865
4130 1024 3354
4131 3574 2256
4132 3662 3799
4133 3620 1770
4134 3754 3479
4135 2040 3575
4136 2040 3278
4137 1509 3623
4138 2040 3732
4139 2511 3656
4140 1509 3840
4141 2040 3732
4142 1554 3279
4143 1504 2832
4144 2389 3114
4145 2419 3830
4146 2408 3385
4147 2884 2188
4148 1417 3778
4149 3049 3215
4150 3423 2082
4151 1024 3205
4152 3009 2020
4153 2040 3383
4154 2510 3833
4155 3404 2290
4156 1541 3387
4157 1547 3363
4158 3106 2289
4159 3009 3847
4160 1541 3828
4161 2978 3583
4162 1551 3284
4163 2839 2188
4164 2884 2137
4165 3754 3614
4166 2302 3283
4167 3423 2364
4168 3692 2635
4169 2952 3304
4170 3282 3004
4171 1564 3554
4172 2040 3800
4173 1553 3207
4174 3754 3187
4175 2838 983
4176 2511 2744
4177 3533 2427
4178 86 3788
4179 1348 2727
4180 2883 3718
4181 3536 3391
4182 3009 839
4183 1410 2849
4184 3620 2263
4185 2040 3076
4186 2419 3093
4187 3620 2603
4188 3536 3544
4189 3536 2306
4190 3536 2031
4191 1474 3645
4192 3401 2645
4193 3574 3165
4194 3621 861
4195 1499 3766
4196 3704 2305
4197 2438 3588
4198 1501 3722
4199 3664 1286
4200 3704 3289
4201 3704 2455
4202 1413 3577
4203 3617 2307
4204 3536 3118
4205 3617 2633
4206 3536 874
4207 1654 3626
4208 3533 2483
4209 3536 874
4210 1421 3073
4211 3704 2303
4212 3673 707
4213 3446 2350
4214 3668 3096
4215 3617 2627
4216 2884 2210
4217 2349 3583
4218 3704 3775
4219 2522 2851
4220 1550 3775
4221 1550 3775
4222 2510 3579
4223 1688 3579
4224 3049 2333
4225 2405 3435
4226 2838 995
4227 3668 1772
4228 1522 3433
4229 1541 3065
4230 3587 3559
4231 3704 1914
4232 1752 2840
4233 3552 2380
4234 1517 3213
4235 3704 1780
4236 3704 3682
4237 3620 2536
4238 3704 2299
4239 2884 2857
4240 2405 3435
4241 3549 2046
4242 3620 3609
4243 2978 1323
4244 2516 3041
4245 1530 2858
4246 3621 861
4247 2517 3669
4248 3621 2006
4249 1522 3770
4250 2514 3421
4251 3673 2298
4252 1525 2876
4253 3539 2877
4254 3384 2266
4255 3404 2486
4256 1564 3596
4257 3587 3559
4258 3423 2881
4259 3587 839
4260 2321 3294
4261 3049 3197
4262 3620 3786
4263 3423 3576
4264 1688 3713
4265 1541 3732
4266 2490 3713
4267 3754 2113
4268 2490 3666
4269 1348 3680
4270 1522 3433
4271 3754 2845
4272 3404 2084
4273 3401 3782
4274 3893 3293
4275 1319 3292
4276 1353 3291
4277 1542 3874
4278 1554 3065
4279 3754 2878
4280 1739 3780
4281 1688 3787
4282 2302 3720
4283 2302 3787
4284 1340 3314
4285 1565 3889
4286 2884 995
4287 1571 3703
4288 3632 1316
4289 1565 3879
4290 2490 3795
4291 1340 3594
4292 1554 3818
4293 1571 3110
4294 2982 3006
4295 1319 3305
4296 1338 3290
4297 1504 3663
4298 2838 1295
4299 3640 2587
4300 3049 2291
4301 3049 2088
4302 1348 3489
4303 1319 3068
4304 1572 2847
4305 2884 920
4306 3621 2294
4307 3423 3388
4308 2884 1662
4309 1526 3844
4310 3617 2543
4311 3754 2543
4312 3662 2190
4313 1510 3725
4314 3704 2279
4315 1743 2841
4316 2838 1291
4317 2513 2853
4318 1289 2846
4319 2522 2853
4320 3662 2607
4321 2040 3833
4322 2516 3361
4323 1541 3630
4324 3415 3047
4325 3550 1879
4326 2973 2547
4327 2884 2464
4328 2524 3264
4329 3673 3835
4330 609 3812
4331 2040 3392
4332 1544 2747
4333 3549 2470
4334 613 2894
4335 2040 3012
4336 3619 3607
4337 3635 0
4338 3423 3593
4339 3754 3481
4340 3009 2731
4341 1509 2732
4342 609 3812
4343 3568 953
4344 1319 3362
4345 1319 3372
4346 1513 3822
4347 1348 3777
4348 1513 3822
4349 3617 3805
4350 2884 3245
4351 3636 0
4352 3636 737
4353 3754 1997
4354 3619 2887
4355 2884 1882
4356 2884 1824
4357 2510 3244
4358 985 3841
4359 2524 3840
4360 608 3095
4361 3635 1252
4362 2884 2579
4363 3414 3572
4364 3574 2243
4365 3574 2620
4366 3384 3750
4367 3636 1402
4368 3009 1796
4369 2052 3061
4370 2193 3173
4371 3384 2023
4372 1541 3814
4373 2349 3010
4374 2052 2880
4375 2302 3629
4376 1509 3043
4377 1348 3120
4378 881 3228
4379 3754 1263
4380 2349 2971
4381 2408 3394
4382 2040 3393
4383 3621 3225
4384 3402 1328
4385 2510 3730
4386 3574 2609
4387 2349 2971
4388 3635 753
4389 3568 1797
4390 3584 0
4391 3620 2677
4392 1467 3758
4393 1541 3170
4394 2524 3276
4395 3636 0
4396 3636 3672
4397 3636 1334
4398 494 2890
4399 2514 3403
4400 1513 3243
4401 3401 1335
4402 3423 3398
4403 3423 3398
4404 3587 0
4405 2883 2218
4406 3094 3657
4407 2838 1825
4408 3410 2322
4409 3584 0
4410 1554 2972
4411 3754 2972
4412 3635 0
4413 1424 3792
4414 2040 3902
4415 1834 2892
4416 1509 3237
4417 3641 1951
4418 3094 3606
4419 793 3416
4420 3636 2073
4421 3636 3811
4422 3568 963
4423 2523 2997
4424 1541 3408
4425 1522 3408
4426 3635 1976
4427 2522 2745
4428 1571 3407
4429 1319 3406
4430 3423 3408
4431 3402 3397
4432 2447 3398
4433 3402 3413
4434 2884 3615
4435 2884 1341
4436 3533 2328
4437 3635 1976
4438 3584 0
4439 2349 3043
4440 3754 2133
4441 2973 2750
4442 2040 3580
4443 1356 3071
4444 1356 2988
4445 2883 3172
4446 2302 3610
4447 3636 1449
4448 2839 3745
4449 3635 705
4450 3617 3460
4451 3636 3530
4452 3635 721
4453 3414 3510
4454 3584 0
4455 1396 3429
4456 336 3556
4457 1396 3534
4458 1566 3729
4459 1319 3738
4460 3636 2409
4461 1467 3561
4462 2514 3559
4463 2523 3816
4464 2349 2967
4465 3402 2896
4466 3754 3113
4467 541 3557
4468 3640 0
4469 3102 3599
4470 1319 2983
4471 2884 3165
4472 2027 2856
4473 1467 3563
4474 1572 3179
4475 2883 3272
4476 1554 3032
4477 357 3432
4478 1513 3271
4479 3754 3825
4480 3049 2067
4481 2447 2902
4482 2447 3534
4483 2408 3557
4484 2408 3557
4485 2438 3557
4486 2888 1963
4487 3533 3588
4488 3754 3038
4489 3754 3038
4490 3754 3038
4491 2884 1771
4492 2838 1973
4493 2522 3105
4494 2408 3534
4495 2389 3796
4496 1424 2742
4497 2838 1942
4498 3668 3827
4499 3009 2901
4500 3009 1020
4501 2040 2909
4502 1424 3542
4503 2522 2741
4504 2522 2741
4505 1410 3165
4506 1571 3734
4507 1514 2902
4508 1514 2902
4509 1424 2901
4510 3533 2337
4511 2408 3534
4512 3587 405
4513 3587 0
4514 3587 1409
4515 1467 3074
4516 3536 2340
4517 3587 2430
4518 3550 1373
4519 2523 3430
4520 2511 2911
4521 3754 3846
4522 3533 1380
4523 2517 3850
4524 3533 3461
4525 3533 3462
4526 2510 2910
4527 3673 2934
4528 2523 3534
4529 3423 2901
4530 3536 2390
4531 1509 3454
4532 1509 3853
4533 2040 3802
4534 3587 3553
4535 3423 2901
4536 1424 3432
4537 3536 3432
4538 2522 3816
4539 2978 1964
4540 3617 3460
4541 1424 3451
4542 3549 2295
4543 1509 3613
4544 1529 3833
4545 3533 1357
4546 3671 2495
4547 1531 3832
4548 2496 3551
4549 1516 3858
4550 3533 1366
4551 2511 3697
4552 2336 3456
4553 2405 3435
4554 3617 1365
4555 1364 3495
4556 3423 2907
4557 3550 2352
4558 3539 3444
4559 2424 3448
4560 2424 3437
4561 1531 3853
4562 1509 3474
4563 2524 3445
4564 1358 3452
4565 3423 1961
4566 2405 3475
4567 1547 3564
4568 1348 3462
4569 1541 3447
4570 3402 1826
4571 2517 3764
4572 3673 2295
4573 2838 3660
4574 3754 3487
4575 3754 3469
4576 3754 3443
4577 1362 3451
4578 1542 3894
4579 1174 3450
4580 1347 3459
4581 1362 3461
4582 2349 2915
4583 1742 3493
4584 1358 3476
4585 3754 2909
4586 1370 3129
4587 1370 3134
4588 3635 2348
4589 2349 2910
4590 1567 3509
4591 3754 3398
4592 2349 3010
4593 3754 3483
4594 3754 2382
4595 2349 3463
4596 3754 3443
4597 2338 3478
4598 1338 2908
4599 2363 3480
4600 1560 3482
4601 1740 3494
4602 2302 3467
4603 1340 3490
4604 3754 2381
4605 2952 2386
4606 1554 3734
4607 3754 3034
4608 3064 2873
4609 1560 3519
4610 3754 2915
4611 3045 3522
4612 1740 2913
4613 1319 3784
4614 3549 3523
4615 1319 2898
4616 3064 2016
4617 105 3524
4618 3754 3693
4619 2698 2975
4620 1571 2974
4621 2973 3526
4622 2392 3524
4623 1363 2911
4624 2338 2921
4625 1356 3027
4626 3587 2401
4627 3754 1411
4628 881 3390
4629 3574 2917
4630 1560 3535
4631 1751 3535
4632 3574 3731
4633 3415 2911
4634 1571 2971
4635 2302 3083
4636 3539 3902
4637 3414 2971
4638 3549 3540
4639 1319 3538
4640 3673 1332
4641 2360 3690
4642 1424 3253
4643 2952 2971
4644 3641 2830
4645 3045 3310
4646 63 3819
4647 2392 3546
4648 3045 2092
4649 1338 3690
4650 2514 3557
4651 3102 2245
4652 527 3534
4653 3584 0
4654 3536 2084
4655 3673 1426
4656 2349 3900
4657 1467 3813
4658 1370 3107
4659 2525 3860
4660 1516 3196
4661 2408 3801
4662 2321 3826
4663 3635 721
4664 3662 3439
4665 2978 2320
4666 2018 2850
4667 415 3547
4668 2839 2987
4669 3668 3793
4670 3574 3359
4671 2838 1793
4672 3094 2564
4673 1467 3757
4674 3620 2651
4675 1516 3737
4676 1319 3023
4677 613 3175
4678 2172 3797
4679 1516 3569
4680 1530 2995
4681 3649 0
4682 2884 3233
4683 2502 3573
4684 3636 711
4685 3636 0
4686 2508 3578
4687 1522 3578
4688 1560 3719
4689 1467 3174
4690 3414 1764
4691 2884 2294
4692 1340 3081
4693 3636 3021
4694 1107 3687
4695 3574 3492
4696 3423 1838
4697 3584 0
4698 2502 3169
4699 613 3753
4700 3587 1505
4701 3587 1461
4702 2511 3597
4703 2884 1882
4704 1541 3591
4705 3668 3758
4706 2698 3011
4707 1347 3598
4708 3453 2452
4709 2128 2941
4710 150 3159
4711 3636 2079
4712 3584 0
4713 2936 3140
4714 1337 3128
4715 3641 3154
4716 2502 3154
4717 3587 0
4718 2883 3752
4719 216 2944
4720 3222 2217
4721 3635 1471
4722 2389 3176
4723 3636 0
4724 591 2941
4725 216 2945
4726 613 3592
4727 1410 3895
4728 2505 2929
4729 316 2939
4730 3620 2468
4731 3587 3589
4732 3574 3080
4733 3587 3590
4734 3668 3589
4735 2349 3612
4736 150 3156
4737 3668 3612
4738 1530 3608
4739 3754 3878
4740 2952 1766
4741 2128 3217
4742 1410 3821
4743 3641 3170
4744 1410 3821
4745 1755 3027
4746 1755 3027
4747 2027 3259
4748 3423 1893
4749 3091 2098
4750 1517 3841
4751 3635 118
4752 3635 118
4753 3636 728
4754 3635 728
4755 2884 2945
4756 2018 2945
4757 3851 2725
4758 2513 3220
4759 2884 2945
4760 3620 2939
4761 2511 2844
4762 1501 2930
4763 2040 3611
4764 2040 3605
4765 2101 3601
4766 348 3379
4767 2522 2929
4768 3619 2480
4769 2884 1990
4770 3668 3627
4771 1530 3625
4772 3619 3622
4773 1503 3628
4774 1541 3622
4775 2502 2850
4776 3550 1833
4777 2389 3761
4778 1516 3631
4779 1024 3258
4780 2935 1975
4781 348 3751
4782 2524 2940
4783 3617 2948
4784 2510 2948
4785 2524 2954
4786 1513 3622
4787 2946 2956
4788 1503 3633
4789 1453 3449
4790 1528 2951
4791 3636 2618
4792 3635 120
4793 150 3248
4794 3584 0
4795 2884 3167
4796 2978 2945
4797 2040 3031
4798 3414 2492
4799 1513 3651
4800 2040 3646
4801 2040 3031
4802 1467 3147
4803 3584 0
4804 1554 2950
4805 3636 3823
4806 2389 3241
4807 1806 3644
4808 3635 1832
4809 3635 0
4810 2884 3165
4811 3423 2451
4812 3584 0
4813 3641 3862
4814 1024 3242
4815 3641 1962
4816 3704 2035
4817 3641 846
4818 2040 3030
4819 2838 2087
4820 2952 3016
4821 2838 3223
4822 1396 3827
4823 2018 3180
4824 1543 2957
4825 150 3238
4826 48 3237
4827 3414 3733
4828 2952 2960
4829 3636 840
4830 3009 0
4831 3668 2552
4832 3568 2530
4833 2884 0
4834 69 3026
4835 3636 1792
4836 3620 2612
4837 1467 3017
4838 3636 1171
4839 3587 3674
4840 2510 3210
4841 1545 2746
4842 2447 2738
4843 3404 2734
4844 3536 3688
4845 3704 2931
4846 1467 3000
4847 1467 2998
4848 1535 3676
4849 2524 3237
4850 2389 3527
4851 2389 3527
4852 3009 0
4853 2510 3104
4854 2040 3020
4855 3617 3109
4856 2884 1989
4857 1410 3083
4858 3636 726
4859 2513 3112
4860 3635 729
4861 1541 3727
4862 3635 728
4863 3641 695
4864 3636 766
4865 3636 734
4866 2447 3052
4867 3636 2646
4868 2040 2996
4869 1504 3103
4870 1396 3003
4871 3662 2995
4872 602 3013
4873 1541 3727
4874 1410 3184
4875 3049 2057
4876 2843 1872
4877 3636 765
4878 3620 1158
4879 3584 0
4880 1504 3099
4881 3636 0
4882 3636 714
4883 3636 1949
4884 3636 1462
4885 3673 3717
4886 1410 3553
4887 2838 3015
4888 613 3101
4889 613 3101
4890 2018 2889
4891 1530 3670
4892 602 3699
4893 2838 3034
4894 1410 3083
4895 3404 2741
4896 3668 2534
4897 1410 3553
4898 3584 1465
4899 1467 2896
4900 1488 2880
4901 119 3537
4902 3620 932
4903 3617 2533
4904 3536 3053
4905 1467 2850
4906 3617 2534
4907 298 3186
4908 3704 2533
4909 307 3195
4910 3533 933
4911 613 3227
4912 3673 1367
4913 613 3230
4914 1516 2895
4915 2838 1799
4916 2040 2891
4917 2838 2168
4918 613 3616
4919 3009 1938
4920 3754 3735
4921 3641 1207
4922 613 3230
4923 3662 2196
4924 1514 2740
4925 1396 2836
4926 1529 3026
4927 3009 3212
4928 3009 3212
4929 3536 1944
4930 148 3254
4931 3550 1953
4932 3106 2545
4933 1504 3168
4934 1541 2764
4935 1513 2897
4936 3404 2764
4937 3704 2107
4938 310 3260
4939 1504 3191
4940 294 3214
4941 3635 1625
4942 3584 1058
4943 3584 0
4944 2838 3207
4945 3587 0
4946 2389 2831
4947 2419 3083
4948 3617 1420
4949 3620 3740
4950 1541 3624
4951 3584 0
4952 2838 2886
4953 3673 3870
4954 3617 3690
4955 613 2886
4956 3584 2010
4957 3404 3708
4958 3668 2588
4959 3617 3690
4960 3668 3115
4961 1410 3158
4962 3754 3712
4963 1503 3710
4964 617 3824
4965 3009 2225
4966 1541 2758
4967 3662 3230
4968 1529 2735
4969 1363 2740
4970 1338 3701
4971 3549 2330
4972 3009 2218
4973 3587 3653
4974 2040 3269
4975 3584 2506
4976 613 3694
4977 2405 3212
4978 3401 3785
4979 3673 3603
4980 3587 787
4981 2514 3190
4982 3549 2737
4983 3584 0
4984 2477 3303
4985 3009 1789
4986 3536 2214
4987 602 2994
4988 3636 1075
4989 3636 1075
4990 1834 3000
4991 3636 1075
4992 3636 0
4993 3009 845
4994 2884 3255
4995 3620 1976
4996 1514 3235
4997 1410 3681
4998 3049 3235
4999 1514 3036
5000 2408 2958
5001 613 3764
5002 2522 3117
5003 3009 2087
5004 2522 2885
5005 1424 3715
5006 3662 3206
5007 3636 1045
5008 136 3800
5009 2447 3781
5010 1534 2993
5011 3662 3211
5012 2040 3741
5013 1098 2724
5014 2524 3111
5015 1525 3665
5016 798 2726
5017 1545 3891
5018 3533 3606
5019 3619 1934
5020 3621 2202
5021 3536 1804
5022 3536 2233
5023 3404 3806
5024 2524 3246
5025 2928 2211
5026 3673 3216
5027 596 2976
5028 2884 3216
5029 3673 2442
5030 2884 3262
5031 2884 3711
5032 541 3771
5033 3568 1255
5034 3635 0
5035 1410 3083
5036 3635 2634
5037 3009 3008
5038 3402 3237
5039 3635 0
5040 3686 1124
5041 3640 1106
5042 3635 2644
5043 3636 1645
5044 3636 2043
5045 3423 2998
5046 181 3891
5047 3636 0
5048 3635 0
5049 3635 728
5050 3636 1671
5051 3636 0
5052 3636 2614
5053 3636 2043
5054 3049 1108
5055 3636 2591
5056 3636 2608
5057 3636 2646
5058 3636 2646
5059 3636 741
5060 3636 0
5061 3636 0
5062 1522 3872
5063 3636 1631
5064 3636 726
5065 3636 1005
5066 3636 0
5067 69 2988
5068 618 3766
5069 3636 0
5070 3636 2631
5071 3636 2103
5072 2447 2880
5073 3641 0
5074 3636 2102
5075 3635 1709
5076 2447 3829
5077 3635 0
5078 86 2880
5079 3009 3116
5080 152 3829
5081 3049 2111
5082 2510 3658
5083 2027 2729
5084 3009 0
5085 618 3804
5086 3587 3101
5087 3636 0
5088 2513 3820
5089 584 3768
5090 3662 1125
5091 3636 683
5092 3423 3760
5093 3636 0
5094 1514 3687
5095 2522 3808
5096 2040 3727
5097 3635 728
5098 2524 2885
5099 1410 3099
5100 1457 3709
5101 629 3776
5102 3636 0
5103 2040 3702
5104 3536 2246
5105 3636 3758
5106 2514 3557
5107 2447 2738
5108 3049 3029
5109 1541 3702
5110 3106 973
5111 2027 2835
5112 3620 1661
5113 1514 3226
5114 3617 3035
5115 3587 2527
5116 3049 3200
5117 3049 1114
5118 3704 3234
5119 1424 3252
5120 613 3789
5121 3102 970
5122 2883 3839
5123 3640 1110
5124 3636 3051
5125 3636 2058
5126 3621 1737
5127 3640 0
5128 3550 2014
5129 3636 943
5130 1526 3844
5131 2018 3268
5132 3692 3898
5133 2838 1281
5134 1557 3888
5135 3045 2690
5136 3410 3029
5137 3536 2031
5138 2389 3822
5139 2884 888
5140 3536 1915
5141 1424 2837
5142 3683 2670
5143 3662 2062
5144 3636 2073
5145 3049 871
5146 3673 770
5147 2405 3018
5148 1424 2972
5149 3673 2685
5150 1509 3861
5151 1509 3864
5152 1501 3795
5153 1525 3870
5154 286 3779
5155 1513 3871
5156 3587 2753
5157 3673 1719
5158 2405 3212
5159 2978 884
5160 2516 3273
5161 3668 2646
5162 1522 3873
5163 1525 3870
5164 2513 3810
5165 2526 3835
5166 2526 3832
5167 2883 3055
5168 1542 3803
5169 1010 2769
5170 1524 3834
5171 1530 3594
5172 3049 2221
5173 1539 3859
5174 2884 3852
5175 1545 3899
5176 2884 2221
5177 1739 3221
5178 1743 3865
5179 1571 3845
5180 1558 3875
5181 2007 3856
5182 1542 2969
5183 4807 1045
5184 2052 5137
5185 4807 4103
5186 3587 4077
5187 4865 3400
5188 4058 1254
5189 4297 4677
5190 4864 3256
5191 5144 3685
5192 3754 4056
5193 5144 2852
5194 3619 4928
5195 1347 4352
5196 4100 4826
5197 2349 5068
5198 1354 4588
5199 4863 1760
5200 4396 4354
5201 1319 3991
5202 2884 4646
5203 4807 0
5204 4396 1954
5205 2884 4646
5206 4297 4961
5207 2490 5068
5208 5056 2540
5209 2349 5026
5210 1319 4915
5211 3754 5035
5212 4805 3126
5213 4097 4938
5214 4864 3212
5215 5056 2025
5216 4805 4744
5217 3754 4025
5218 1337 4944
5219 1740 4922
5220 4805 2722
5221 1509 5027
5222 2952 4034
5223 4097 4032
5224 602 4061
5225 608 3997
5226 1541 4880
5227 2349 4123
5228 2973 5133
5229 4358 1855
5230 1834 4823
5231 4036 3171
5232 1319 4015
5233 4100 3602
5234 4073 5158
5235 4396 3923
5236 2698 4716
5237 4297 5029
5238 2973 5031
5239 1554 5003
5240 4663 1379
5241 1338 4672
5242 3668 5008
5243 4862 5053
5244 4877 3920
5245 4807 3271
5246 3574 4940
5247 4663 1429
5248 4663 3877
5249 1417 5129
5250 4805 2535
5251 4862 3038
5252 2302 5074
5253 2698 3939
5254 623 5066
5255 1573 4819
5256 5105 1888
5257 4036 1223
5258 3414 4854
5259 4807 3949
5260 4865 4894
5261 2698 4716
5262 1496 5040
5263 4807 1972
5264 4807 2335
5265 1564 4947
5266 4860 2467
5267 3009 4468
5268 3617 4888
5269 3587 4330
5270 4807 4438
5271 2884 4646
5272 3662 5036
5273 3587 4751
5274 4865 2544
5275 4807 94
5276 1541 5007
5277 1498 5058
5278 1509 5052
5279 1319 4142
5280 4807 405
5281 4877 1866
5282 2052 5117
5283 1319 4890
5284 4860 2361
5285 2523 4392
5286 2524 4392
5287 4792 4486
5288 4807 0
5289 1348 4541
5290 3102 4144
5291 2883 4997
5292 3662 5064
5293 1541 5081
5294 4805 3690
5295 4807 1003
5296 3423 4064
5297 2511 4481
5298 3423 4064
5299 3754 4463
5300 2511 4499
5301 5144 4744
5302 1534 4206
5303 1534 4206
5304 4864 2531
5305 5144 3706
5306 2522 5064
5307 881 4822
5308 2408 4467
5309 2408 4467
5310 3402 4447
5311 2405 4447
5312 4036 2744
5313 4864 2909
5314 4663 4889
5315 4865 1327
5316 5056 5138
5317 1510 5057
5318 1541 4689
5319 4805 4147
5320 3539 4451
5321 4388 3661
5322 4863 4531
5323 1424 4993
5324 1319 4498
5325 1560 4156
5326 1516 5087
5327 1522 4460
5328 2510 4456
5329 4864 4467
5330 3415 4143
5331 4663 2901
5332 3619 4500
5333 4807 3192
5334 4865 4477
5335 1319 4508
5336 3868 4153
5337 5056 2378
5338 4865 4123
5339 1348 4460
5340 1554 4460
5341 1522 4483
5342 4452 3457
5343 1552 4147
5344 4865 4513
5345 4684 4461
5346 3754 4509
5347 1553 4473
5348 3533 4342
5349 4865 4667
5350 2510 4511
5351 4864 2693
5352 2052 4846
5353 4807 3721
5354 5097 2366
5355 2007 3957
5356 4805 5107
5357 1010 3999
5358 4864 3441
5359 3683 4965
5360 4663 2368
5361 4860 3470
5362 4805 5145
5363 4100 2445
5364 1541 4455
5365 4865 1728
5366 4663 4522
5367 4663 4522
5368 1354 4482
5369 4396 3749
5370 1743 4511
5371 1354 4912
5372 4100 2563
5373 4663 4485
5374 3423 5068
5375 2338 4510
5376 1541 4126
5377 3754 5068
5378 4684 4461
5379 4864 3442
5380 4683 1320
5381 5097 4568
5382 4864 4657
5383 5105 2914
5384 1540 4075
5385 4864 3490
5386 1564 4511
5387 4863 5150
5388 2338 4512
5389 1560 4512
5390 1743 4511
5391 3045 4511
5392 4860 4550
5393 3754 4060
5394 5097 4880
5395 3754 5068
5396 1554 4817
5397 4877 3807
5398 4100 4933
5399 5144 1814
5400 1571 4450
5401 4864 5112
5402 1571 4497
5403 1319 4976
5404 3754 5068
5405 639 4833
5406 1436 4518
5407 3754 4473
5408 5097 3435
5409 4663 2379
5410 4860 3460
5411 4752 3440
5412 2523 3935
5413 4753 2370
5414 1516 4777
5415 4860 3473
5416 4877 4484
5417 1571 4467
5418 4877 4461
5419 5097 3441
5420 4877 4545
5421 3692 5153
5422 1541 4091
5423 5097 4535
5424 1340 4553
5425 1338 4539
5426 2522 3935
5427 3754 4473
5428 1319 4473
5429 1571 4487
5430 1743 4550
5431 5144 1971
5432 3868 4524
5433 1554 4463
5434 2523 3935
5435 4865 1280
5436 881 4936
5437 1554 4120
5438 2302 4525
5439 3458 4575
5440 3574 4892
5441 3414 4842
5442 2302 3969
5443 1348 4541
5444 5144 1814
5445 1571 3925
5446 1571 4041
5447 2883 4972
5448 3754 4980
5449 1560 4614
5450 2302 4934
5451 1513 5044
5452 4036 2979
5453 1513 5044
5454 4652 3525
5455 1512 5064
5456 1453 4186
5457 4807 1777
5458 2698 4330
5459 1319 4861
5460 4805 4617
5461 4807 850
5462 3423 4515
5463 1424 5102
5464 3414 4186
5465 3414 4566
5466 4807 1069
5467 1174 5067
5468 4791 1311
5469 1319 4853
5470 4663 2402
5471 1330 4626
5472 1340 4801
5473 1338 4463
5474 1338 4572
5475 3574 4463
5476 3045 4627
5477 1319 5159
5478 1571 4178
5479 1571 4178
5480 4807 3288
5481 4683 1305
5482 5056 2703
5483 3414 5148
5484 2302 4178
5485 1319 4178
5486 4358 1902
5487 4807 1140
5488 3692 5146
5489 1564 4973
5490 2884 4110
5491 1509 4723
5492 4652 4115
5493 1571 4960
5494 4663 4852
5495 2511 4897
5496 2883 4835
5497 2392 4638
5498 4807 974
5499 881 5033
5500 5056 4810
5501 1413 3937
5502 4864 4657
5503 4652 2482
5504 3045 4640
5505 4396 2971
5506 5056 1898
5507 1550 5033
5508 5056 4422
5509 2392 4650
5510 1560 4647
5511 1742 4960
5512 4297 3067
5513 3754 4743
5514 236 5093
5515 3754 4743
5516 4457 3775
5517 1742 3920
5518 1396 4337
5519 4652 1376
5520 3423 4678
5521 4864 4967
5522 1742 5000
5523 4358 2530
5524 1347 4340
5525 4396 2773
5526 1541 4716
5527 1541 4716
5528 3414 4964
5529 2952 4323
5530 4494 1287
5531 2952 4072
5532 1348 4913
5533 1566 5156
5534 1806 3984
5535 2525 5063
5536 4807 4438
5537 1338 5083
5538 972 3914
5539 1525 4939
5540 1538 4102
5541 1319 5086
5542 2839 4099
5543 1571 4766
5544 1347 4806
5545 4865 3267
5546 1549 4843
5547 1529 4834
5548 4663 4043
5549 3673 4175
5550 4851 4866
5551 1530 4881
5552 4652 3696
5553 3620 4975
5554 1337 4495
5555 4864 3605
5556 2018 4818
5557 2449 4700
5558 4807 2273
5559 1509 5070
5560 1806 3972
5561 4297 4870
5562 4867 3096
5563 4877 4843
5564 2698 5002
5565 2839 4761
5566 2018 4089
5567 4100 2456
5568 4865 2109
5569 2524 5138
5570 4663 4030
5571 4865 3838
5572 1338 4818
5573 4860 1889
5574 4865 2616
5575 4864 3595
5576 4867 2301
5577 4867 2645
5578 1453 4733
5579 1522 4726
5580 2477 4726
5581 2477 4726
5582 2529 5088
5583 4865 4726
5584 1483 4726
5585 5097 4726
5586 4877 2695
5587 4494 3229
5588 4865 2264
5589 4887 1767
5590 3754 5068
5591 5056 2629
5592 4865 2267
5593 3009 4685
5594 4864 2051
5595 614 4697
5596 1318 4243
5597 4683 3302
5598 3414 4872
5599 4864 4259
5600 1541 4901
5601 1319 4403
5602 417 4681
5603 116 4712
5604 3423 3942
5605 4358 2705
5606 4887 1763
5607 1330 4655
5608 1571 5162
5609 4865 2487
5610 4865 4674
5611 1541 4317
5612 2052 5139
5613 3533 4392
5614 1545 5154
5615 1541 4516
5616 4807 1472
5617 1541 4516
5618 2517 4516
5619 5056 3610
5620 4807 3591
5621 3673 4721
5622 4663 2478
5623 3754 4754
5624 4867 1923
5625 5056 4720
5626 4663 2482
5627 1688 3935
5628 3927 3436
5629 4396 3813
5630 1688 3935
5631 1541 5021
5632 1688 3935
5633 4100 2444
5634 619 5039
5635 4791 4187
5636 4449 3592
5637 881 5046
5638 1319 4212
5639 2351 4517
5640 4877 4727
5641 4396 4758
5642 3621 5007
5643 4100 3259
5644 4865 2491
5645 1554 4305
5646 4864 4516
5647 4652 5071
5648 1553 4922
5649 4457 2645
5650 4862 4117
5651 3754 4768
5652 1509 4900
5653 48 3981
5654 2349 4088
5655 1567 4909
5656 2172 4089
5657 3754 5054
5658 2522 4781
5659 2514 4096
5660 4663 3628
5661 1319 4199
5662 5056 2253
5663 3704 4894
5664 1396 4847
5665 4457 1993
5666 3423 4725
5667 1541 4815
5668 2884 4092
5669 2524 4709
5670 3541 4367
5671 4457 4208
5672 3619 4516
5673 2302 5152
5674 1319 5085
5675 3662 4673
5676 1444 4194
5677 4882 3449
5678 3533 4870
5679 3533 4870
5680 1571 4978
5681 1740 4978
5682 5056 2253
5683 1547 4871
5684 4864 3611
5685 4807 4437
5686 1503 4725
5687 4865 3040
5688 4791 3960
5689 4807 2999
5690 4663 2953
5691 1564 5079
5692 4791 3919
5693 1806 4898
5694 1554 3941
5695 4862 3689
5696 1688 4244
5697 1751 4218
5698 4807 3178
5699 5097 2109
5700 3754 4417
5701 1340 4175
5702 1571 4729
5703 4864 4719
5704 4791 2303
5705 2349 4769
5706 4652 4925
5707 3574 4182
5708 4807 2035
5709 1549 4403
5710 4791 3790
5711 5056 3062
5712 1319 4724
5713 308 4077
5714 4860 2949
5715 2839 4728
5716 3617 4426
5717 1740 5110
5718 4864 4857
5719 1688 4701
5720 2839 4756
5721 3414 4759
5722 3045 4759
5723 1338 4839
5724 2523 4989
5725 2349 4839
5726 2952 4236
5727 3617 4991
5728 3617 4991
5729 1338 4229
5730 4791 4228
5731 618 4992
5732 2715 4220
5733 4858 2690
5734 1545 4109
5735 881 5001
5736 881 4069
5737 2938 4308
5738 1340 4503
5739 4791 2572
5740 2978 4722
5741 1571 5019
5742 2302 5019
5743 2510 5065
5744 4396 4098
5745 1338 4503
5746 3094 4361
5747 3754 4914
5748 3106 4921
5749 2040 4921
5750 3423 4837
5751 4036 2112
5752 4805 3678
5753 1745 4239
5754 2522 4809
5755 3754 4793
5756 3045 4330
5757 3704 4299
5758 3536 4090
5759 184 4330
5760 2089 4360
5761 1028 3912
5762 1555 4570
5763 1407 4834
5764 2347 4512
5765 4684 4821
5766 1551 4381
5767 3587 4330
5768 3414 4313
5769 4100 3276
5770 1740 4314
5771 1338 4330
5772 3049 4956
5773 3536 4090
5774 4036 2206
5775 537 4812
5776 4036 1230
5777 3754 4186
5778 3404 4985
5779 4036 2024
5780 1514 4095
5781 1338 5121
5782 4807 2042
5783 4864 3714
5784 2052 4825
5785 1567 4399
5786 1319 4298
5787 4807 2002
5788 3423 4884
5789 1567 4922
5790 4807 1801
5791 4807 757
5792 4807 2834
5793 3692 5064
5794 4864 2282
5795 4864 2282
5796 5097 4177
5797 4807 1780
5798 4807 1780
5799 4807 5123
5800 2522 5049
5801 4807 257
5802 4684 5123
5803 3617 4886
5804 2838 4417
5805 1504 4398
5806 2522 5049
5807 2338 3942
5808 1504 4398
5809 1410 4417
5810 4297 4355
5811 5097 4492
5812 2302 4255
5813 2052 4259
5814 1571 4101
5815 2952 4271
5816 1560 4626
5817 3549 4730
5818 3549 4334
5819 2018 4859
5820 291 3989
5821 3754 4182
5822 130 4945
5823 4860 4495
5824 4663 2515
5825 1564 4941
5826 1554 5037
5827 3620 5064
5828 4297 3296
5829 4100 4917
5830 1525 4883
5831 2524 4902
5832 5056 2601
5833 4807 1861
5834 2838 4038
5835 3423 4875
5836 2524 4415
5837 1319 4743
5838 4036 3160
5839 3402 4899
5840 2405 5044
5841 2510 4335
5842 3668 4717
5843 3574 4742
5844 4807 1242
5845 4396 4743
5846 3621 5044
5847 1525 4417
5848 3621 5071
5849 4652 3101
5850 4807 2933
5851 2978 4178
5852 3754 3951
5853 4036 1275
5854 4864 3361
5855 2447 4941
5856 4805 838
5857 4864 3361
5858 4807 879
5859 4805 4342
5860 3549 4090
5861 1289 4949
5862 1009 4398
5863 4807 3271
5864 4663 4460
5865 2526 3967
5866 3549 4090
5867 1554 4095
5868 5097 4731
5869 4807 2220
5870 4663 1810
5871 3754 4316
5872 3404 5071
5873 1571 5130
5874 1567 4953
5875 1571 5163
5876 1541 4995
5877 1509 3910
5878 1556 5120
5879 4860 4495
5880 1547 4899
5881 4396 1288
5882 5056 4230
5883 1554 4322
5884 2405 4095
5885 4864 4910
5886 1550 4420
5887 4807 3170
5888 4452 4398
5889 4807 1278
5890 1740 4112
5891 1751 4248
5892 3673 4398
5893 2128 4942
5894 4864 5150
5895 2052 4421
5896 4877 1810
5897 2884 4062
5898 3423 4924
5899 1024 4924
5900 1424 5080
5901 4807 4082
5902 2839 4159
5903 1534 4900
5904 4036 2180
5905 3102 4191
5906 1545 4918
5907 2040 4963
5908 4358 2800
5909 4036 2218
5910 1742 4962
5911 1554 4870
5912 1553 4095
5913 4807 3174
5914 2349 4095
5915 3423 4644
5916 4036 2173
5917 3754 5009
5918 3754 5004
5919 1028 4829
5920 4036 2850
5921 4807 2098
5922 4805 3726
5923 1160 3950
5924 1525 4905
5925 4805 3924
5926 1551 3923
5927 4737 1887
5928 4652 3108
5929 4805 2762
5930 4036 2169
5931 3009 4395
5932 1910 3975
5933 3009 4086
5934 2349 4094
5935 617 4426
5936 2698 4124
5937 2522 4988
5938 5056 2327
5939 4100 4119
5940 2389 4454
5941 2040 5037
5942 2522 4988
5943 2040 3939
5944 2524 4111
5945 4036 2222
5946 2040 5037
5947 4865 3358
5948 4058 2135
5949 1424 4913
5950 4100 2887
5951 4036 2342
5952 1536 4343
5953 3930 3275
5954 4036 1263
5955 2523 4710
5956 135 4983
5957 3668 5106
5958 1484 4794
5959 4652 2979
5960 4807 2240
5961 1554 4870
5962 1546 4389
5963 4865 3358
5964 1554 3956
5965 1526 4460
5966 4652 1868
5967 4805 3266
5968 1742 5012
5969 4864 3005
5970 1554 4893
5971 4807 3807
5972 613 5071
5973 3102 4693
5974 4036 2216
5975 4036 3155
5976 4036 3204
5977 2523 4107
5978 1424 4872
5979 4865 3033
5980 4807 3220
5981 4807 1689
5982 4036 3225
5983 4807 4834
5984 1509 4715
5985 3754 4172
5986 1564 4955
5987 557 4803
5988 1554 4952
5989 4864 3252
5990 4036 2235
5991 4358 2794
5992 3673 4927
5993 881 4085
5994 5105 5008
5995 5056 4172
5996 2447 5071
5997 2522 4901
5998 2884 4108
5999 4807 3650
6000 2403 4879
6001 4036 2207
6002 4807 0
6003 1564 4515
6004 1515 5043
6005 1910 4653
6006 1348 4925
6007 3754 5095
6008 3754 4872
6009 1319 4878
6010 4036 3202
6011 1554 3912
6012 2884 4930
6013 2517 5042
6014 1509 4699
6015 4807 1820
6016 4036 3104
6017 4036 887
6018 3536 5069
6019 1396 3940
6020 4807 3412
6021 4807 1176
6022 4865 2763
6023 258 3932
6024 2698 4741
6025 4807 4646
6026 4865 4515
6027 52 4081
6028 2524 4105
6029 2052 4997
6030 316 4390
6031 1910 4951
6032 2052 4053
6033 4805 2236
6034 4807 0
6035 2349 4976
6036 3414 4907
6037 4113 4907
6038 4807 2037
6039 4036 2234
6040 2052 5090
6041 4862 3652
6042 4807 1780
6043 1410 4352
6044 4867 4743
6045 1571 3953
6046 4865 3654
6047 589 4005
6048 4652 4101
6049 4663 2343
6050 2404 4330
6051 3423 4355
6052 4813 2880
6053 2447 4352
6054 2447 4352
6055 1393 4409
6056 4036 882
6057 2447 5071
6058 4864 3101
6059 4663 3667
6060 4865 3399
6061 2403 5127
6062 629 5061
6063 3536 4736
6064 4807 2041
6065 3662 3945
6066 4865 3995
6067 2505 3944
6068 4805 1632
6069 5091 1872
6070 2408 4352
6071 1424 4946
6072 2408 4352
6073 2514 4352
6074 4036 0
6075 1521 4808
6076 3574 4699
6077 1504 5041
6078 4807 1959
6079 4036 2744
6080 4807 2885
6081 4396 3728
6082 4396 3585
6083 613 5047
6084 4807 0
6085 3423 5148
6086 4865 3807
6087 3536 4829
6088 2524 5072
6089 2522 4777
6090 2838 4070
6091 4663 4209
6092 381 3946
6093 4652 4352
6094 4807 2048
6095 4036 873
6096 1528 4775
6097 2040 4869
6098 1806 4943
6099 4864 4432
6100 4652 2342
6101 2511 4846
6102 2524 4913
6103 2514 4412
6104 1347 5078
6105 2040 4990
6106 1319 4977
6107 2408 5034
6108 1688 4493
6109 4807 2662
6110 4807 1697
6111 4807 1711
6112 4807 3835
6113 4036 2229
6114 325 4351
6115 5056 1329
6116 4860 4368
6117 325 4351
6118 3423 4838
6119 4807 3585
6120 629 5051
6121 3754 5068
6122 4807 1718
6123 2524 5032
6124 4863 3876
6125 3673 5051
6126 2523 4392
6127 4865 5049
6128 3404 5125
6129 3574 4819
6130 4863 4408
6131 2883 5111
6132 1424 4121
6133 3404 4987
6134 4864 4987
6135 3754 4065
6136 1554 3933
6137 4877 5126
6138 4807 1038
6139 3620 5138
6140 634 5073
6141 802 4918
6142 2516 5058
6143 4807 0
6144 4807 0
6145 802 4918
6146 2524 4817
6147 4807 3817
6148 4807 1734
6149 4652 975
6150 4864 3405
6151 4805 4911
6152 4807 2672
6153 1516 5060
6154 2524 5060
6155 2697 4397
6156 3868 4397
6157 3673 5077
6158 3410 5138
6159 1340 4401
6160 2524 5075
6161 4807 1795
6162 3868 4433
6163 4807 3183
6164 3617 5076
6165 1542 5055
6166 1530 5058
6167 5056 3648
6168 3673 5043
6169 3673 5048
6170 1347 5078
6171 2884 3948
6172 2349 5176
6173 3673 5050
6174 4100 2231
6175 4807 2835
6176 4865 4099
6177 2510 4104
6178 4807 5084
6179 1026 5089
6180 4865 1721
6181 3423 4404
6182 4100 3973
6183 4036 2189
6184 4858 2704
6185 4807 2189
6186 4807 0
6187 4864 2688
6188 5144 4850
6189 4863 5150
6190 4864 2648
6191 4863 3855
6192 4862 2739
6193 2040 4711
6194 3574 5131
6195 5056 2687
6196 1565 5101
6197 3574 4810
6198 1744 5089
6199 4865 844
6200 2052 3976
6201 4877 1735
6202 5097 1735
6203 5056 3913
6204 1319 5059
6205 3415 5151
6206 1565 5059
6207 1742 4912
6208 881 5157
6209 4100 5593
6210 5097 5799
6211 6072 4533
6212 2345 5981
6213 5893 2110
6214 4887 5826
6215 3415 5453
6216 1340 5824
6217 3045 5380
6218 4297 6017
6219 1571 5752
6220 1522 5798
6221 5693 3220
6222 1338 5752
6223 1356 5547
6224 2839 6117
6225 3049 5856
6226 5893 2615
6227 5097 5842
6228 5893 1864
6229 2490 5271
6230 5693 1980
6231 5693 2200
6232 5693 0
6233 2349 5491
6234 3423 6025
6235 5893 3690
6236 2698 5296
6237 4652 6070
6238 4452 5804
6239 2349 6090
6240 2978 5536
6241 5893 2539
6242 5893 3471
6243 2884 6186
6244 2349 5808
6245 2883 5245
6246 2952 5926
6247 3533 5820
6248 2040 6034
6249 1338 6085
6250 1571 6093
6251 1746 5632
6252 2392 6181
6253 4807 5956
6254 1338 5613
6255 2040 5613
6256 5983 2859
6257 1571 5660
6258 3549 5259
6259 3574 5888
6260 1560 6053
6261 4851 5808
6262 5693 2205
6263 2884 5956
6264 4877 5956
6265 1010 6145
6266 2883 5856
6267 3414 5887
6268 5893 3689
6269 5693 2955
6270 3402 6057
6271 5693 3002
6272 3402 6057
6273 4663 5791
6274 1560 6126
6275 3754 5940
6276 1751 5630
6277 5893 2538
6278 5693 2882
6279 1421 5514
6280 2524 5602
6281 1337 5270
6282 5893 1446
6283 4802 5856
6284 1481 5595
6285 5893 4421
6286 3064 5271
6287 1541 6126
6288 4865 5434
6289 1337 5271
6290 2349 5451
6291 1509 6005
6292 5893 2734
6293 5797 2261
6294 5693 3168
6295 5579 2258
6296 2973 5513
6297 5693 3168
6298 5693 880
6299 1740 6016
6300 2349 5889
6301 5693 4847
6302 5693 2178
6303 4297 5887
6304 3938 5468
6305 4297 5887
6306 5893 1921
6307 5693 4847
6308 4663 6050
6309 5553 2568
6310 5693 3242
6311 5893 6042
6312 1541 6126
6313 1028 5850
6314 2018 5188
6315 1549 5758
6316 881 5514
6317 4663 5267
6318 4396 5259
6319 5893 1889
6320 3662 5653
6321 1319 5519
6322 5579 2260
6323 1541 5754
6324 4877 5247
6325 3754 5971
6326 5693 2874
6327 2389 5560
6328 1319 5613
6329 3423 5224
6330 1564 5551
6331 2522 6083
6332 1555 6169
6333 3045 5274
6334 1026 5275
6335 1319 5530
6336 5893 3483
6337 1742 5919
6338 1348 5942
6339 3102 6092
6340 5693 5124
6341 5693 3321
6342 1742 5867
6343 1319 6117
6344 1743 5780
6345 2839 5869
6346 2510 5958
6347 4865 5920
6348 5893 2329
6349 1541 5634
6350 5693 2626
6351 4358 5763
6352 3423 5280
6353 5693 4779
6354 3754 5270
6355 1080 5487
6356 5693 3220
6357 4805 6052
6358 2524 5956
6359 3574 6200
6360 5893 5117
6361 5693 89
6362 1113 5615
6363 1749 5985
6364 3045 5617
6365 2040 5935
6366 3754 6057
6367 2302 5884
6368 4036 6098
6369 2522 6002
6370 1319 5806
6371 5893 3386
6372 2839 5872
6373 5893 3442
6374 3384 5856
6375 3754 5634
6376 2838 5534
6377 5893 2752
6378 5693 3058
6379 1553 5833
6380 5893 4830
6381 1338 6050
6382 2052 5782
6383 3414 5805
6384 1530 5634
6385 3063 5858
6386 1541 5972
6387 3574 5752
6388 1555 5972
6389 1565 6109
6390 1541 5887
6391 1567 6114
6392 3754 5987
6393 1117 5466
6394 3574 5644
6395 1319 5365
6396 3045 5834
6397 2884 5560
6398 5056 5679
6399 5693 2519
6400 5893 3655
6401 1340 5377
6402 1746 5618
6403 3620 5775
6404 5693 2184
6405 3045 5183
6406 1319 6142
6407 330 6030
6408 1571 5453
6409 5893 3146
6410 1554 6023
6411 1551 5827
6412 1743 5344
6413 3423 6061
6414 2524 6054
6415 5693 1048
6416 5693 1165
6417 5056 5405
6418 2526 5689
6419 5549 2268
6420 4100 5306
6421 5693 928
6422 2338 6014
6423 2356 5366
6424 3754 5856
6425 3102 6018
6426 1338 6056
6427 5693 1176
6428 5693 861
6429 5056 6047
6430 3704 5798
6431 1319 5457
6432 2349 6062
6433 2428 5337
6434 1374 5351
6435 3549 5259
6436 1571 6138
6437 3423 6025
6438 2884 5776
6439 5097 6070
6440 4877 5966
6441 2522 5972
6442 5693 2003
6443 3704 6000
6444 3064 5833
6445 3754 5713
6446 4358 5548
6447 1028 5203
6448 4877 5860
6449 4457 5798
6450 5553 3391
6451 2952 5269
6452 6141 5763
6453 5893 1369
6454 4100 6056
6455 3423 5295
6456 1743 5352
6457 2838 5958
6458 3574 5964
6459 5893 6043
6460 1571 5759
6461 3683 5536
6462 1571 5800
6463 2510 5940
6464 1554 5326
6465 1525 5277
6466 5893 4352
6467 5893 2446
6468 5693 2530
6469 2040 6074
6470 3384 5790
6471 1534 5932
6472 3754 6103
6473 1347 6168
6474 5893 1970
6475 1525 6005
6476 4862 5972
6477 4877 5634
6478 3533 5820
6479 1370 5938
6480 2510 5634
6481 3574 5844
6482 1338 6178
6483 1319 5901
6484 1424 5820
6485 3533 5820
6486 1551 6031
6487 5893 6062
6488 5893 3812
6489 3549 6054
6490 1319 6114
6491 3045 5642
6492 1396 5820
6493 4864 6103
6494 1319 5901
6495 3683 5603
6496 4864 6103
6497 3423 6073
6498 5693 3028
6499 1340 6117
6500 1525 5940
6501 1742 5795
6502 1453 5616
6503 2510 5798
6504 5693 3038
6505 2349 5848
6506 5693 0
6507 5893 6043
6508 1555 5996
6509 1340 5827
6510 2978 5257
6511 4867 6079
6512 4867 6079
6513 3423 6073
6514 1340 5498
6515 2393 6054
6516 4698 5226
6517 1743 5494
6518 5893 2188
6519 1743 6157
6520 2839 6065
6521 2349 5848
6522 2302 5996
6523 3045 5454
6524 5693 0
6525 1742 6110
6526 2884 5853
6527 1743 6187
6528 5693 1288
6529 2883 5863
6530 2338 6016
6531 5693 0
6532 1338 6030
6533 5056 5999
6534 1338 5382
6535 1347 5518
6536 5893 4182
6537 3568 6027
6538 5801 5260
6539 3754 5225
6540 5097 5822
6541 1319 6149
6542 1740 6042
6543 1541 5855
6544 1571 5463
6545 2698 5958
6546 3106 5731
6547 1319 6079
6548 876 6199
6549 5693 2882
6550 5693 6055
6551 4882 5308
6552 2349 5311
6553 5693 1920
6554 5893 3698
6555 3415 6022
6556 1338 5451
6557 5097 6073
6558 5693 2323
6559 3668 5809
6560 1338 5879
6561 3415 5254
6562 1545 5514
6563 1541 6154
6564 2511 6038
6565 5056 6031
6566 4860 5840
6567 1539 6144
6568 1340 6068
6569 5893 968
6570 2040 6064
6571 1541 5288
6572 2018 6095
6573 3692 6112
6574 2302 5435
6575 4805 6021
6576 645 6143
6577 5678 4988
6578 1541 6142
6579 4663 6125
6580 2510 5931
6581 2349 6103
6582 3754 6052
6583 2522 6084
6584 5893 159
6585 881 5545
6586 1347 6111
6587 3574 5866
6588 2040 6019
6589 1338 5590
6590 5693 3886
6591 1564 6120
6592 1565 6140
6593 1565 6148
6594 2349 6067
6595 2884 5263
6596 1567 6122
6597 4865 5820
6598 2978 5536
6599 1562 6180
6600 1571 6107
6601 5893 1819
6602 2331 5971
6603 1533 6179
6604 1424 5987
6605 5893 3833
6606 5693 1033
6607 1319 5240
6608 1746 6152
6609 1746 6153
6610 5693 3856
6611 3401 5809
6612 1541 6073
6613 2302 6266
6614 1560 6488
6615 1564 6404
6616 1348 6225
6617 2884 6232
6618 1319 6225
6619 2449 6221
6620 2338 6435
6621 1024 6247
6622 2052 6327
6623 1553 6285
6624 2318 6549
6625 1319 6584
6626 3045 6606
6627 6361 5858
6628 1571 6489
6629 4860 6270
6630 1747 6468
6631 1024 6415
6632 1571 6414
6633 1564 6583
6634 3404 6253
6635 1348 6225
6636 4396 6469
6637 2052 6457
6638 3754 6468
6639 1545 6270
6640 3574 6400
6641 2052 6506
6642 1558 6578
6643 1348 6409
6644 2052 6327
6645 1571 6459
6646 4100 6571
6647 1080 6447
6648 1558 6578
6649 2338 6416
6650 4100 6298
6651 2884 6350
6652 6361 5461
6653 2349 6384
6654 4865 6441
6655 3045 6497
6656 5056 6441
6657 3384 6319
6658 5091 6421
6659 3282 6371
6660 3384 6319
6661 4297 6512
6662 1566 6285
6663 2302 6430
6664 1569 6576
6665 5097 6336
6666 4805 6518
6667 4860 6292
6668 3754 6269
6669 3423 6378
6670 1509 6531
6671 1337 6500
6672 1571 6612
6673 1746 6567
6674 3423 6524
6675 5091 6569
6676 1356 6282
6677 4877 6369
6678 1742 6427
6679 5056 6380
6680 2018 6243
6681 1538 6421
6682 1547 6291
6683 2952 6466
6684 1567 6518
6685 3415 6453
6686 1746 6293
6687 5097 6348
6688 3404 6326
6689 3574 6399
6690 3423 6248
6691 1740 6407
6692 6428 5481
6693 5097 6487
6694 2978 6617
6695 1560 6644
6696 1740 6670
6697 4297 6674
6698 1566 6641
6699 881 6681
